# Supplementary material for: Establishment of ICU Mortality Risk Prediction Models with Machine Learning Algorithm Using MIMIC-IV Database
Source: Diagnostics (Basel). 2022 Apr 24;12(5):1068. doi: 10.3390/diagnostics12051068 (PMC9139972; doi:10.3390/diagnostics12051068)
Supplement: Supplementary file 1 [file diagnostics-12-01068-s001.zip]

Archive with 7 entries (6 files):
- diagnostics-1653214-supplementary.pdf
- Supplementary Files S1-S5/
- Supplementary Files S1-S5/Additional file S1, Table S1.xls
- Supplementary Files S1-S5/Additional file S2, Table S2.xls
- Supplementary Files S1-S5/Additional file S3, Table S3.xls
- Supplementary Files S1-S5/Additional file S4, Table S4.xls
- Supplementary Files S1-S5/Additional file S5, Table S5.xls
