# Supplementary material for: Establishment of ICU Mortality Risk Prediction Models with Machine Learning Algorithm Using MIMIC-IV Database
Source: Diagnostics (Basel). 2022 Apr 24;12(5):1068. doi: 10.3390/diagnostics12051068 (PMC9139972; doi:10.3390/diagnostics12051068)
Supplement: Supplementary file 1 [file diagnostics-12-01068-s001.zip › Supplementary Files S1-S5/Additional file S1, Table S1.xls]

## Sheet: Sheet1
ONTOLOGY	ID	Description	GeneRatio	BgRatio	pvalue	p.adjust	qvalue	geneID	Count
BP	GO:0006936	muscle contraction	27/184	360/18670	2.12668e-16	3.16154e-13	2.71094e-13	ACTG2/ACTN2/ANK2/ATP1A2/CASQ1/CASQ2/CHGA/CHRM2/CHRNA3/CNN1/DES/GNAO1/KCNA1/KCNMA1/MYH11/MYLK/PPP1R12B/PLN/SCN7A/TACR2/SORBS1/SYNM/SMPX/LMOD1/CTNNA3/MYOCD/HSPB6	27
BP	GO:0003012	muscle system process	30/184	465/18670	2.44229e-16	3.16154e-13	2.71094e-13	ACTG2/ACTN2/AGTR2/ANK2/ATP1A2/CASQ1/CASQ2/CHGA/CHRM2/CHRNA3/CNN1/DES/GNAO1/KCNA1/KCNMA1/MYH11/MYLK/PPP1R12B/PLN/SCN7A/TACR2/HAND2/AKAP6/SORBS1/SYNM/SMPX/LMOD1/CTNNA3/MYOCD/HSPB6	30
BP	GO:0006937	regulation of muscle contraction	16/184	171/18670	1.346e-11	1.1616e-08	9.96044e-09	ANK2/ATP1A2/CASQ1/CASQ2/CHGA/CHRM2/CHRNA3/CNN1/KCNA1/KCNMA1/PPP1R12B/PLN/TACR2/CTNNA3/MYOCD/HSPB6	16
BP	GO:0090257	regulation of muscle system process	18/184	259/18670	9.95647e-11	6.44432e-08	5.52584e-08	ANK2/ATP1A2/CASQ1/CASQ2/CHGA/CHRM2/CHRNA3/CNN1/KCNA1/KCNMA1/PPP1R12B/PLN/TACR2/HAND2/AKAP6/CTNNA3/MYOCD/HSPB6	18
BP	GO:0006813	potassium ion transport	16/184	240/18670	2.09398e-09	1.08426e-06	9.29725e-07	ACTN2/ADCYAP1/ANK2/ATP1A2/ATP4A/CASQ2/DPP6/FHL1/KCNA1/KCNB1/KCNK2/KCNK3/KCNMA1/SNAP25/VIP/AKAP6	16
BP	GO:0071804	cellular potassium ion transport	14/184	217/18670	3.33903e-08	1.23497e-05	1.05895e-05	ACTN2/ANK2/ATP1A2/ATP4A/CASQ2/DPP6/FHL1/KCNA1/KCNB1/KCNK2/KCNK3/KCNMA1/SNAP25/AKAP6	14
BP	GO:0071805	potassium ion transmembrane transport	14/184	217/18670	3.33903e-08	1.23497e-05	1.05895e-05	ACTN2/ANK2/ATP1A2/ATP4A/CASQ2/DPP6/FHL1/KCNA1/KCNB1/KCNK2/KCNK3/KCNMA1/SNAP25/AKAP6	14
BP	GO:0042391	regulation of membrane potential	19/184	434/18670	6.1632e-08	1.83044e-05	1.56956e-05	ACTN2/ADCYAP1/ANK2/ATP1A2/CASQ2/CHRNA3/FHL1/GRIK3/KCNA1/KCNB1/KCNK2/KCNK3/KCNMA1/PLN/SCN7A/TAC1/AKAP6/CTNNA3/TAFA4	19
BP	GO:0046883	regulation of hormone secretion	15/184	266/18670	6.36307e-08	1.83044e-05	1.56956e-05	ADCYAP1/AGTR2/CCKAR/CHGA/CHRNA3/FGB/GCG/KCNB1/SFRP1/SNAP25/TAC1/TACR2/VIP/ADIPOQ/CARTPT	15
BP	GO:0010959	regulation of metal ion transport	18/184	394/18670	7.39457e-08	1.91445e-05	1.64159e-05	ACTN2/ADCYAP1/ANK2/ATP1A2/CASQ1/CASQ2/CNTN1/DPP6/FHL1/GCG/GNAO1/KCNA1/MYLK/PLN/VIP/AKAP6/BPIFA1/JPH2	18
BP	GO:0023061	signal release	19/184	462/18670	1.6316e-07	3.84019e-05	3.29286e-05	ADCYAP1/AGTR2/CCKAR/CHGA/CHRM2/CHRNA3/FGB/GCG/KCNB1/SFRP1/SLC18A3/SNAP25/SYT4/TAC1/TACR2/VIP/ADIPOQ/CARTPT/SLC5A7	19
BP	GO:0008016	regulation of heart contraction	14/184	251/18670	2.03224e-07	4.38456e-05	3.75965e-05	AGTR2/ANK2/ATP1A2/CASQ1/CASQ2/CHGA/CHRM2/DES/GNAO1/KCNK3/PLN/TAC1/HSPB7/CTNNA3	14
BP	GO:1903522	regulation of blood circulation	15/184	297/18670	2.66157e-07	5.19156e-05	4.45163e-05	AGTR2/ANK2/ATP1A2/CASQ1/CASQ2/CHGA/CHRM2/DES/FGB/GNAO1/KCNK3/PLN/TAC1/HSPB7/CTNNA3	15
BP	GO:0042692	muscle cell differentiation	17/184	385/18670	2.80733e-07	5.19156e-05	4.45163e-05	ACTN2/AGTR2/ANK2/ADGRB3/CASQ1/CASQ2/FGF10/FLNC/MYH11/PGM5/AKAP6/SPEG/LDB3/LMOD1/MYOCD/SMYD1/RBPMS2	17
BP	GO:0051952	regulation of amine transport	9/184	95/18670	4.08893e-07	7.05749e-05	6.05161e-05	AGTR2/ATP1A2/CHGA/CHRNA3/KCNB1/SYT4/TACR2/VIP/CARTPT	9
BP	GO:0046879	hormone secretion	15/184	312/18670	4.98876e-07	8.07243e-05	6.9219e-05	ADCYAP1/AGTR2/CCKAR/CHGA/CHRNA3/FGB/GCG/KCNB1/SFRP1/SNAP25/TAC1/TACR2/VIP/ADIPOQ/CARTPT	15
BP	GO:0010880	regulation of release of sequestered calcium ion into cytosol by sarcoplasmic reticulum	6/184	32/18670	6.18459e-07	9.41877e-05	8.07635e-05	ANK2/ATP1A2/CASQ1/CASQ2/PLN/AKAP6	6
BP	GO:0009914	hormone transport	15/184	322/18670	7.43072e-07	9.86296e-05	8.45723e-05	ADCYAP1/AGTR2/CCKAR/CHGA/CHRNA3/FGB/GCG/KCNB1/SFRP1/SNAP25/TAC1/TACR2/VIP/ADIPOQ/CARTPT	15
BP	GO:0015837	amine transport	9/184	102/18670	7.51313e-07	9.86296e-05	8.45723e-05	AGTR2/ATP1A2/CHGA/CHRNA3/KCNB1/SYT4/TACR2/VIP/CARTPT	9
BP	GO:0060047	heart contraction	14/184	280/18670	7.61913e-07	9.86296e-05	8.45723e-05	AGTR2/ANK2/ATP1A2/CASQ1/CASQ2/CHGA/CHRM2/DES/GNAO1/KCNK3/PLN/TAC1/HSPB7/CTNNA3	14
BP	GO:0043266	regulation of potassium ion transport	9/184	105/18670	9.61081e-07	0.000118488	0.0001016	ACTN2/ADCYAP1/ANK2/CASQ2/DPP6/FHL1/KCNA1/VIP/AKAP6	9
BP	GO:0003015	heart process	14/184	290/18670	1.15649e-06	0.000135344	0.000116054	AGTR2/ANK2/ATP1A2/CASQ1/CASQ2/CHGA/CHRM2/DES/GNAO1/KCNK3/PLN/TAC1/HSPB7/CTNNA3	14
BP	GO:0007586	digestion	10/184	139/18670	1.20236e-06	0.000135344	0.000116054	APOA2/CLPS/CTRB1/FGF10/PNLIP/TAC1/CHIA/CTRB2/PGA3/PGA4	10
BP	GO:0014808	release of sequestered calcium ion into cytosol by sarcoplasmic reticulum	6/184	36/18670	1.28655e-06	0.000138786	0.000119005	ANK2/ATP1A2/CASQ1/CASQ2/PLN/AKAP6	6
BP	GO:0006939	smooth muscle contraction	9/184	110/18670	1.42368e-06	0.000147436	0.000126423	ATP1A2/CHRM2/CHRNA3/CNN1/KCNMA1/MYH11/MYLK/TACR2/MYOCD	9
BP	GO:1903514	release of sequestered calcium ion into cytosol by endoplasmic reticulum	6/184	37/18670	1.52305e-06	0.000151661	0.000130045	ANK2/ATP1A2/CASQ1/CASQ2/PLN/AKAP6	6
BP	GO:0055001	muscle cell development	11/184	186/18670	2.42148e-06	0.000232193	0.000199099	ACTN2/AGTR2/ANK2/CASQ1/CASQ2/FLNC/MYH11/PGM5/AKAP6/LDB3/LMOD1	11
BP	GO:0006940	regulation of smooth muscle contraction	7/184	65/18670	3.46262e-06	0.000317072	0.000271881	ATP1A2/CHRM2/CHRNA3/CNN1/KCNMA1/TACR2/MYOCD	7
BP	GO:0043270	positive regulation of ion transport	13/184	275/18670	3.55159e-06	0.000317072	0.000271881	ACTN2/ANK2/CASQ1/CNTN1/FHL1/GCG/KCNA1/MYLK/SYT4/TACR2/AKAP6/JPH2/PIRT	13
BP	GO:0070296	sarcoplasmic reticulum calcium ion transport	6/184	43/18670	3.80289e-06	0.000328189	0.000281414	ANK2/ATP1A2/CASQ1/CASQ2/PLN/AKAP6	6
BP	GO:0031032	actomyosin structure organization	11/184	199/18670	4.65051e-06	0.000388393	0.000333037	ACTN2/CASQ1/CASQ2/CNN1/MYH11/PGM5/SFRP1/TAC1/SORBS1/LDB3/LMOD1	11
BP	GO:2001259	positive regulation of cation channel activity	7/184	70/18670	5.7203e-06	0.000462808	0.000396846	ACTN2/ANK2/CASQ1/KCNA1/AKAP6/JPH2/PIRT	7
BP	GO:0051146	striated muscle cell differentiation	13/184	293/18670	7.0696e-06	0.000554642	0.000475591	ACTN2/AGTR2/ADGRB3/CASQ1/CASQ2/FLNC/MYH11/PGM5/AKAP6/LDB3/LMOD1/MYOCD/SMYD1	13
BP	GO:0030239	myofibril assembly	7/184	73/18670	7.58408e-06	0.000577505	0.000495196	ACTN2/CASQ1/CASQ2/MYH11/PGM5/LDB3/LMOD1	7
BP	GO:0055002	striated muscle cell development	10/184	173/18670	8.5904e-06	0.000632179	0.000542077	ACTN2/AGTR2/CASQ1/CASQ2/FLNC/MYH11/PGM5/AKAP6/LDB3/LMOD1	10
BP	GO:0019233	sensory perception of pain	8/184	104/18670	8.79044e-06	0.000632179	0.000542077	ADCYAP1/KCNA1/NPY1R/PENK/TAC1/VIP/TMEM100/TAFA4	8
BP	GO:0007187	G protein-coupled receptor signaling pathway, coupled to cyclic nucleotide second messenger	12/184	256/18670	9.2583e-06	0.000647831	0.000555498	ADCYAP1/AGTR2/ADGRB3/CALCA/CHGA/CHRM2/GCG/GNAO1/GRIK3/NPY1R/PLN/VIP	12
BP	GO:0055078	sodium ion homeostasis	6/184	52/18670	1.17997e-05	0.000803935	0.000689354	AGTR2/ATP1A2/ATP4A/C7/SCN7A/TAC1	6
BP	GO:0007188	adenylate cyclase-modulating G protein-coupled receptor signaling pathway	11/184	221/18670	1.25764e-05	0.00083488	0.000715888	ADCYAP1/ADGRB3/CALCA/CHGA/CHRM2/GCG/GNAO1/GRIK3/NPY1R/PLN/VIP	11
BP	GO:0051279	regulation of release of sequestered calcium ion into cytosol	7/184	82/18670	1.64254e-05	0.00106313	0.000911608	ANK2/ATP1A2/CASQ1/CASQ2/PLN/AKAP6/JPH2	7
BP	GO:0010927	cellular component assembly involved in morphogenesis	8/184	115/18670	1.84121e-05	0.00116266	0.00099695	ACTN2/ANK2/CASQ1/CASQ2/MYH11/PGM5/LDB3/LMOD1	8
BP	GO:0006883	cellular sodium ion homeostasis	4/184	17/18670	1.96566e-05	0.00121169	0.00103899	AGTR2/ATP1A2/ATP4A/C7	4
BP	GO:0051954	positive regulation of amine transport	5/184	35/18670	2.24874e-05	0.00135395	0.00116098	KCNB1/SYT4/TACR2/VIP/CARTPT	5
BP	GO:0034765	regulation of ion transmembrane transport	16/184	483/18670	2.4588e-05	0.00144568	0.00123963	ACTN2/ANK2/ATP1A2/CASQ1/CASQ2/DPP6/FHL1/KCNA1/KCNB1/KCNMA1/PLN/SCN7A/AKAP6/BPIFA1/JPH2/PIRT	16
BP	GO:0032409	regulation of transporter activity	12/184	283/18670	2.51277e-05	0.00144568	0.00123963	ACTN2/ANK2/APOA2/ATP1A2/CASQ1/CASQ2/FHL1/KCNA1/PLN/AKAP6/JPH2/PIRT	12
BP	GO:1901019	regulation of calcium ion transmembrane transporter activity	7/184	89/18670	2.80944e-05	0.00158123	0.00135586	ANK2/ATP1A2/CASQ1/CASQ2/PLN/AKAP6/JPH2	7
BP	GO:1901379	regulation of potassium ion transmembrane transport	7/184	90/18670	3.0213e-05	0.00166429	0.00142708	ACTN2/ANK2/CASQ2/DPP6/FHL1/KCNA1/AKAP6	7
BP	GO:0019932	second-messenger-mediated signaling	15/184	439/18670	3.11938e-05	0.00168252	0.00144272	ADCYAP1/AGTR2/ANK2/ATP1A2/ADGRB3/CALCA/CASQ1/CASQ2/CHGA/GCG/PLN/VIP/AKAP6/TMEM100/JPH2	15
BP	GO:0050433	regulation of catecholamine secretion	6/184	62/18670	3.28408e-05	0.0017352	0.00148789	AGTR2/CHGA/KCNB1/SYT4/VIP/CARTPT	6
BP	GO:0035637	multicellular organismal signaling	10/184	204/18670	3.57819e-05	0.00183367	0.00157232	ANK2/ATP1A2/CASQ1/CASQ2/KCNA1/KCNK3/PLN/SCN7A/CARTPT/CTNNA3	10
BP	GO:1904062	regulation of cation transmembrane transport	13/184	342/18670	3.61209e-05	0.00183367	0.00157232	ACTN2/ANK2/ATP1A2/CASQ1/CASQ2/DPP6/FHL1/KCNA1/PLN/AKAP6/BPIFA1/JPH2/PIRT	13
BP	GO:0050890	cognition	12/184	296/18670	3.89665e-05	0.00192491	0.00165056	ATP1A2/ADGRB3/BCHE/CALB1/KCNK2/SNAP25/SYT4/TAC1/TACR2/VIP/NRXN3/PTCHD1	12
BP	GO:0050432	catecholamine secretion	6/184	64/18670	3.94054e-05	0.00192491	0.00165056	AGTR2/CHGA/KCNB1/SYT4/VIP/CARTPT	6
BP	GO:1901016	regulation of potassium ion transmembrane transporter activity	6/184	65/18670	4.30606e-05	0.00206451	0.00177027	ACTN2/ANK2/CASQ2/FHL1/KCNA1/AKAP6	6
BP	GO:0046888	negative regulation of hormone secretion	6/184	66/18670	4.69825e-05	0.00221159	0.00189638	CHGA/KCNB1/SFRP1/TACR2/ADIPOQ/CARTPT	6
BP	GO:0007611	learning or memory	11/184	256/18670	4.87504e-05	0.0022269	0.00190951	ATP1A2/ADGRB3/BCHE/CALB1/KCNK2/SNAP25/SYT4/TAC1/TACR2/VIP/NRXN3	11
BP	GO:0006942	regulation of striated muscle contraction	7/184	97/18670	4.9028e-05	0.0022269	0.00190951	ANK2/ATP1A2/CASQ1/CASQ2/CHGA/PLN/CTNNA3	7
BP	GO:0001508	action potential	8/184	133/18670	5.2476e-05	0.00234242	0.00200856	ANK2/ATP1A2/KCNA1/KCNB1/SCN7A/TAC1/AKAP6/CTNNA3	8
BP	GO:0032412	regulation of ion transmembrane transporter activity	11/184	260/18670	5.60755e-05	0.00246067	0.00210996	ACTN2/ANK2/ATP1A2/CASQ1/CASQ2/FHL1/KCNA1/PLN/AKAP6/JPH2/PIRT	11
BP	GO:0006941	striated muscle contraction	9/184	174/18670	5.83823e-05	0.0025192	0.00216014	ANK2/ATP1A2/CASQ1/CASQ2/CHGA/PLN/SYNM/SMPX/CTNNA3	9
BP	GO:0015850	organic hydroxy compound transport	11/184	262/18670	6.00797e-05	0.00254994	0.00218651	AGTR2/APOA2/AQP2/CHGA/KCNB1/PNLIP/SYT4/TAC1/VIP/ADIPOQ/CARTPT	11
BP	GO:0010522	regulation of calcium ion transport into cytosol	7/184	102/18670	6.76283e-05	0.00282403	0.00242153	ANK2/ATP1A2/CASQ1/CASQ2/PLN/AKAP6/JPH2	7
BP	GO:2001257	regulation of cation channel activity	9/184	178/18670	6.95986e-05	0.00286017	0.00245252	ACTN2/ANK2/CASQ1/CASQ2/KCNA1/PLN/AKAP6/JPH2/PIRT	9
BP	GO:0022898	regulation of transmembrane transporter activity	11/184	268/18670	7.35997e-05	0.00297734	0.00255299	ACTN2/ANK2/ATP1A2/CASQ1/CASQ2/FHL1/KCNA1/PLN/AKAP6/JPH2/PIRT	11
BP	GO:0032414	positive regulation of ion transmembrane transporter activity	7/184	104/18670	7.65217e-05	0.00304792	0.00261351	ACTN2/ANK2/CASQ1/KCNA1/AKAP6/JPH2/PIRT	7
BP	GO:0010881	regulation of cardiac muscle contraction by regulation of the release of sequestered calcium ion	4/184	24/18670	8.31505e-05	0.00326177	0.00279688	ANK2/ATP1A2/CASQ2/PLN	4
BP	GO:0043268	positive regulation of potassium ion transport	5/184	48/18670	0.00010694	0.00413236	0.00354339	ACTN2/ANK2/FHL1/KCNA1/AKAP6	5
BP	GO:0050804	modulation of chemical synaptic transmission	14/184	436/18670	0.000111452	0.00414237	0.00355197	ADCYAP1/ATP1A2/BCHE/CALB1/CHRM2/CHRNA3/GRIK3/KCNB1/NPTX1/SNAP25/SYT4/TAC1/TACR2/ADIPOQ	14
BP	GO:0051937	catecholamine transport	6/184	77/18670	0.000112104	0.00414237	0.00355197	AGTR2/CHGA/KCNB1/SYT4/VIP/CARTPT	6
BP	GO:0099177	regulation of trans-synaptic signaling	14/184	437/18670	0.000114161	0.00414237	0.00355197	ADCYAP1/ATP1A2/BCHE/CALB1/CHRM2/CHRNA3/GRIK3/KCNB1/NPTX1/SNAP25/SYT4/TAC1/TACR2/ADIPOQ	14
BP	GO:0060314	regulation of ryanodine-sensitive calcium-release channel activity	4/184	26/18670	0.000115199	0.00414237	0.00355197	CASQ2/PLN/AKAP6/JPH2	4
BP	GO:1901018	positive regulation of potassium ion transmembrane transporter activity	4/184	26/18670	0.000115199	0.00414237	0.00355197	ACTN2/ANK2/KCNA1/AKAP6	4
BP	GO:0032411	positive regulation of transporter activity	7/184	112/18670	0.000122162	0.00433256	0.00371506	ACTN2/ANK2/CASQ1/KCNA1/AKAP6/JPH2/PIRT	7
BP	GO:0055117	regulation of cardiac muscle contraction	6/184	82/18670	0.000158973	0.00556192	0.0047692	ANK2/ATP1A2/CASQ2/CHGA/PLN/CTNNA3	6
BP	GO:0043271	negative regulation of ion transport	8/184	157/18670	0.000167463	0.00578082	0.0049569	ACTN2/ADCYAP1/AGTR2/ATP1A2/CASQ2/GNAO1/PLN/VIP	8
BP	GO:0007271	synaptic transmission, cholinergic	4/184	29/18670	0.000178841	0.00593613	0.00509008	CHRNA3/TAC1/TACR2/SLC5A7	4
BP	GO:0010882	regulation of cardiac muscle contraction by calcium ion signaling	4/184	29/18670	0.000178841	0.00593613	0.00509008	ANK2/ATP1A2/CASQ2/PLN	4
BP	GO:0045822	negative regulation of heart contraction	4/184	29/18670	0.000178841	0.00593613	0.00509008	AGTR2/ATP1A2/PLN/TAC1	4
BP	GO:0030072	peptide hormone secretion	10/184	250/18670	0.00019324	0.00633289	0.00543029	ADCYAP1/CHGA/FGB/GCG/KCNB1/SFRP1/SNAP25/TACR2/VIP/CARTPT	10
BP	GO:0034764	positive regulation of transmembrane transport	9/184	204/18670	0.000195974	0.0063422	0.00543827	ACTN2/ANK2/CASQ1/KCNA1/ADIPOQ/AKAP6/SORBS1/JPH2/PIRT	9
BP	GO:0060537	muscle tissue development	13/184	408/18670	0.000211773	0.00676888	0.00580414	ACTN2/AGTR2/CASQ1/KCNK2/MYH11/MYLK/PGM5/PLN/PHOX2B/AKAP6/JPH2/MYOCD/SMYD1	13
BP	GO:0051924	regulation of calcium ion transport	10/184	254/18670	0.000219602	0.00693354	0.00594533	ANK2/ATP1A2/CASQ1/CASQ2/GCG/GNAO1/MYLK/PLN/AKAP6/JPH2	10
BP	GO:0051480	regulation of cytosolic calcium ion concentration	12/184	357/18670	0.000228402	0.00708666	0.00607662	ADCYAP1/ANK2/ATP1A2/CALB1/CALCA/CASQ1/CASQ2/KCNK3/PLN/TAC1/AKAP6/JPH2	12
BP	GO:0051209	release of sequestered calcium ion into cytosol	7/184	124/18670	0.000229926	0.00708666	0.00607662	ANK2/ATP1A2/CASQ1/CASQ2/PLN/AKAP6/JPH2	7
BP	GO:0090075	relaxation of muscle	4/184	31/18670	0.000233311	0.00710637	0.00609353	ATP1A2/CHGA/KCNMA1/PLN	4
BP	GO:0010459	negative regulation of heart rate	3/184	13/18670	0.000250443	0.00729754	0.00625745	AGTR2/PLN/TAC1	3
BP	GO:0030007	cellular potassium ion homeostasis	3/184	13/18670	0.000250443	0.00729754	0.00625745	ATP1A2/ATP4A/KCNMA1	3
BP	GO:0033605	positive regulation of catecholamine secretion	3/184	13/18670	0.000250443	0.00729754	0.00625745	KCNB1/VIP/CARTPT	3
BP	GO:1903531	negative regulation of secretion by cell	9/184	211/18670	0.000251871	0.00729754	0.00625745	AGTR2/APOA2/CHGA/KCNB1/SFRP1/SYT4/TACR2/ADIPOQ/CARTPT	9
BP	GO:0051283	negative regulation of sequestering of calcium ion	7/184	126/18670	0.00025368	0.00729754	0.00625745	ANK2/ATP1A2/CASQ1/CASQ2/PLN/AKAP6/JPH2	7
BP	GO:0015844	monoamine transport	6/184	90/18670	0.000264892	0.00753632	0.0064622	AGTR2/CHGA/KCNB1/SYT4/VIP/CARTPT	6
BP	GO:0051282	regulation of sequestering of calcium ion	7/184	128/18670	0.000279371	0.00786187	0.00674135	ANK2/ATP1A2/CASQ1/CASQ2/PLN/AKAP6/JPH2	7
BP	GO:0046887	positive regulation of hormone secretion	7/184	131/18670	0.000321792	0.00883178	0.00757302	ADCYAP1/FGB/GCG/TAC1/TACR2/VIP/CARTPT	7
BP	GO:0051208	sequestering of calcium ion	7/184	131/18670	0.000321792	0.00883178	0.00757302	ANK2/ATP1A2/CASQ1/CASQ2/PLN/AKAP6/JPH2	7
BP	GO:0003018	vascular process in circulatory system	8/184	173/18670	0.000324071	0.00883178	0.00757302	ADCYAP1/AGTR2/ATP1A2/CHGA/FGB/KCNMA1/TACR2/VIP	8
BP	GO:0015695	organic cation transport	4/184	35/18670	0.000376499	0.0101537	0.00870654	CHRNA3/SLC18A3/TACR2/SLC5A7	4
BP	GO:0007588	excretion	5/184	63/18670	0.000389659	0.0102693	0.00880568	AGTR2/CHRNA3/KCNMA1/TAC1/TACR2	5
BP	GO:0033604	negative regulation of catecholamine secretion	3/184	15/18670	0.000392686	0.0102693	0.00880568	AGTR2/CHGA/SYT4	3
BP	GO:0046851	negative regulation of bone remodeling	3/184	15/18670	0.000392686	0.0102693	0.00880568	CALCA/SFRP1/CARTPT	3
BP	GO:0007189	adenylate cyclase-activating G protein-coupled receptor signaling pathway	7/184	139/18670	0.000460616	0.0119254	0.0102257	ADCYAP1/ADGRB3/CALCA/CHGA/GCG/PLN/VIP	7
BP	GO:0007200	phospholipase C-activating G protein-coupled receptor signaling pathway	6/184	100/18670	0.000467666	0.011988	0.0102794	ACTN2/CALCA/CCKAR/CHGA/CHRM2/VIP	6
BP	GO:0055119	relaxation of cardiac muscle	3/184	16/18670	0.00047981	0.0120876	0.0103648	ATP1A2/CHGA/PLN	3
BP	GO:0097553	calcium ion transmembrane import into cytosol	7/184	140/18670	0.000480889	0.0120876	0.0103648	ANK2/ATP1A2/CASQ1/CASQ2/PLN/AKAP6/JPH2	7
BP	GO:0002027	regulation of heart rate	6/184	101/18670	0.000493192	0.0122776	0.0105278	AGTR2/ANK2/CASQ2/PLN/TAC1/CTNNA3	6
BP	GO:0014706	striated muscle tissue development	12/184	390/18670	0.000506515	0.0123462	0.0105865	ACTN2/AGTR2/CASQ1/KCNK2/MYH11/PGM5/PLN/PHOX2B/AKAP6/JPH2/MYOCD/SMYD1	12
BP	GO:0048662	negative regulation of smooth muscle cell proliferation	5/184	67/18670	0.000518677	0.0123462	0.0105865	CNN1/OGN/VIP/ADIPOQ/MYOCD	5
BP	GO:1901021	positive regulation of calcium ion transmembrane transporter activity	4/184	38/18670	0.000518695	0.0123462	0.0105865	ANK2/CASQ1/AKAP6/JPH2	4
BP	GO:1903523	negative regulation of blood circulation	4/184	38/18670	0.000518695	0.0123462	0.0105865	AGTR2/ATP1A2/PLN/TAC1	4
BP	GO:0001823	mesonephros development	6/184	102/18670	0.00051979	0.0123462	0.0105865	AGTR2/CALB1/FGF10/HOXD11/SFRP1/ZBTB16	6
BP	GO:0019933	cAMP-mediated signaling	8/184	187/18670	0.000544348	0.0125099	0.0107269	ADCYAP1/ADGRB3/CALCA/CHGA/GCG/PLN/VIP/AKAP6	8
BP	GO:0035296	regulation of tube diameter	7/184	143/18670	0.000546011	0.0125099	0.0107269	ADCYAP1/AGTR2/ATP1A2/CHGA/FGB/KCNMA1/VIP	7
BP	GO:0050880	regulation of blood vessel size	7/184	143/18670	0.000546011	0.0125099	0.0107269	ADCYAP1/AGTR2/ATP1A2/CHGA/FGB/KCNMA1/VIP	7
BP	GO:0097746	regulation of blood vessel diameter	7/184	143/18670	0.000546011	0.0125099	0.0107269	ADCYAP1/AGTR2/ATP1A2/CHGA/FGB/KCNMA1/VIP	7
BP	GO:0035150	regulation of tube size	7/184	144/18670	0.000569212	0.0128147	0.0109883	ADCYAP1/AGTR2/ATP1A2/CHGA/FGB/KCNMA1/VIP	7
BP	GO:1904064	positive regulation of cation transmembrane transport	7/184	144/18670	0.000569212	0.0128147	0.0109883	ACTN2/ANK2/CASQ1/KCNA1/AKAP6/JPH2/PIRT	7
BP	GO:0007218	neuropeptide signaling pathway	6/184	104/18670	0.000576325	0.012863	0.0110297	ADCYAP1/NPY1R/PENK/TAC1/CARTPT/SORCS1	6
BP	GO:0007612	learning	7/184	145/18670	0.000593191	0.0131263	0.0112554	ATP1A2/ADGRB3/BCHE/SNAP25/TAC1/TACR2/NRXN3	7
BP	GO:0051048	negative regulation of secretion	9/184	238/18670	0.000605616	0.0132876	0.0113938	AGTR2/APOA2/CHGA/KCNB1/SFRP1/SYT4/TACR2/ADIPOQ/CARTPT	9
BP	GO:0061337	cardiac conduction	7/184	146/18670	0.000617966	0.0134447	0.0115284	ANK2/ATP1A2/CASQ1/CASQ2/KCNK3/PLN/CTNNA3	7
BP	GO:0072001	renal system development	10/184	293/18670	0.000675599	0.0145761	0.0124986	AGTR2/AQP2/CALB1/EPHA7/FGF10/HOXD11/SFRP1/ZBTB16/ADIPOQ/MYOCD	10
BP	GO:0043267	negative regulation of potassium ion transport	4/184	41/18670	0.000695443	0.0147582	0.0126548	ACTN2/ADCYAP1/CASQ2/VIP	4
BP	GO:1901381	positive regulation of potassium ion transmembrane transport	4/184	41/18670	0.000695443	0.0147582	0.0126548	ACTN2/ANK2/KCNA1/AKAP6	4
BP	GO:0015696	ammonium transport	6/184	108/18670	0.000703647	0.0148109	0.0127	ADCYAP1/CHRNA3/SLC18A3/SYT4/TACR2/SLC5A7	6
BP	GO:0050805	negative regulation of synaptic transmission	5/184	72/18670	0.000722253	0.0150799	0.0129307	BCHE/GRIK3/KCNB1/SYT4/ADIPOQ	5
BP	GO:1903169	regulation of calcium ion transmembrane transport	7/184	151/18670	0.00075445	0.0156262	0.013399	ANK2/ATP1A2/CASQ1/CASQ2/PLN/AKAP6/JPH2	7
BP	GO:0033555	multicellular organismal response to stress	5/184	73/18670	0.000769246	0.0158062	0.0135534	ADCYAP1/PENK/TAC1/THBS4/PIRT	5
BP	GO:0007626	locomotory behavior	8/184	198/18670	0.000791608	0.0161376	0.0138376	ATP1A2/CALB1/CHRNA3/GNAO1/NPY1R/PENK/SNAP25/ZIC1	8
BP	GO:0001505	regulation of neurotransmitter levels	11/184	354/18670	0.000798273	0.0161463	0.0138451	AGTR2/ATP1A2/BCHE/CHRM2/CHRNA3/SLC18A3/SNAP25/SYT4/TACR2/SLC5A7/PRIMA1	11
BP	GO:0044241	lipid digestion	3/184	19/18670	0.000812373	0.0163041	0.0139804	APOA2/CLPS/PNLIP	3
BP	GO:0086004	regulation of cardiac muscle cell contraction	4/184	43/18670	0.000834599	0.0166214	0.0142524	ANK2/ATP1A2/PLN/CTNNA3	4
BP	GO:0055067	monovalent inorganic cation homeostasis	7/184	154/18670	0.000847135	0.0167422	0.014356	AGTR2/ATP1A2/ATP4A/C7/KCNMA1/SCN7A/TAC1	7
BP	GO:0034767	positive regulation of ion transmembrane transport	7/184	156/18670	0.000913762	0.0179222	0.0153678	ACTN2/ANK2/CASQ1/KCNA1/AKAP6/JPH2/PIRT	7
BP	GO:0043687	post-translational protein modification	11/184	361/18670	0.000936105	0.0182224	0.0156252	AFP/APOA2/CHGB/PENK/ZBTB16/SCG2/ASB4/BPIFB2/CHRDL1/ASB5/NOTUM	11
BP	GO:0034104	negative regulation of tissue remodeling	3/184	20/18670	0.000948833	0.0183323	0.0157195	CALCA/SFRP1/CARTPT	3
BP	GO:0060402	calcium ion transport into cytosol	7/184	158/18670	0.000984454	0.0188796	0.0161888	ANK2/ATP1A2/CASQ1/CASQ2/PLN/AKAP6/JPH2	7
BP	GO:0090278	negative regulation of peptide hormone secretion	4/184	45/18670	0.000992316	0.0188905	0.0161981	CHGA/KCNB1/SFRP1/CARTPT	4
BP	GO:0070252	actin-mediated cell contraction	6/184	116/18670	0.00102275	0.0193278	0.0165731	ACTN2/ANK2/ATP1A2/DES/PLN/CTNNA3	6
BP	GO:0090276	regulation of peptide hormone secretion	8/184	208/18670	0.00108818	0.0204152	0.0175055	ADCYAP1/CHGA/FGB/GCG/KCNB1/SFRP1/SNAP25/CARTPT	8
BP	GO:1903115	regulation of actin filament-based movement	4/184	47/18670	0.00116988	0.0217901	0.0186845	ANK2/ATP1A2/PLN/CTNNA3	4
BP	GO:0003014	renal system process	6/184	120/18670	0.00121902	0.0225432	0.0193302	AGTR2/AQP2/CHRNA3/KCNMA1/TAC1/ADIPOQ	6
BP	GO:0007204	positive regulation of cytosolic calcium ion concentration	10/184	319/18670	0.00128668	0.0236255	0.0202583	ADCYAP1/ANK2/ATP1A2/CALCA/CASQ1/CASQ2/PLN/TAC1/AKAP6/JPH2	10
BP	GO:0019730	antimicrobial humoral response	6/184	122/18670	0.00132736	0.0242009	0.0207517	CHGA/FGB/S100A7/KLK5/BPIFA1/BPIFB2	6
BP	GO:0019935	cyclic-nucleotide-mediated signaling	8/184	215/18670	0.00134418	0.0243362	0.0208677	ADCYAP1/ADGRB3/CALCA/CHGA/GCG/PLN/VIP/AKAP6	8
BP	GO:0051928	positive regulation of calcium ion transport	6/184	123/18670	0.00138421	0.0248869	0.0213399	ANK2/CASQ1/GCG/MYLK/AKAP6/JPH2	6
BP	GO:0006836	neurotransmitter transport	9/184	269/18670	0.00143202	0.0255689	0.0219247	ADCYAP1/ATP1A2/CHRM2/CHRNA3/SLC18A3/SNAP25/SYT4/TACR2/SLC5A7	9
BP	GO:0007269	neurotransmitter secretion	7/184	169/18670	0.00145379	0.0257799	0.0221056	CHRM2/CHRNA3/SLC18A3/SNAP25/SYT4/TACR2/SLC5A7	7
BP	GO:0019722	calcium-mediated signaling	8/184	218/18670	0.00146759	0.0258248	0.0221441	ANK2/ATP1A2/CASQ1/CASQ2/PLN/AKAP6/TMEM100/JPH2	8
BP	GO:0086009	membrane repolarization	4/184	50/18670	0.00147628	0.0258248	0.0221441	ANK2/ATP1A2/CASQ2/AKAP6	4
BP	GO:0099643	signal release from synapse	7/184	170/18670	0.00150385	0.0261307	0.0224064	CHRM2/CHRNA3/SLC18A3/SNAP25/SYT4/TACR2/SLC5A7	7
BP	GO:0060401	cytosolic calcium ion transport	7/184	171/18670	0.00155525	0.0268436	0.0230177	ANK2/ATP1A2/CASQ1/CASQ2/PLN/AKAP6/JPH2	7
BP	GO:0001655	urogenital system development	10/184	330/18670	0.00165439	0.0283656	0.0243228	AGTR2/AQP2/CALB1/EPHA7/FGF10/HOXD11/SFRP1/ZBTB16/ADIPOQ/MYOCD	10
BP	GO:0034103	regulation of tissue remodeling	5/184	88/18670	0.00178206	0.0303536	0.0260274	CALCA/SFRP1/THBS4/HAND2/CARTPT	5
BP	GO:0001822	kidney development	9/184	278/18670	0.0017942	0.0303607	0.0260335	AGTR2/AQP2/CALB1/EPHA7/FGF10/HOXD11/SFRP1/ZBTB16/ADIPOQ	9
BP	GO:0045214	sarcomere organization	4/184	53/18670	0.00183456	0.030842	0.0264462	ACTN2/CASQ1/CASQ2/LDB3	4
BP	GO:0032410	negative regulation of transporter activity	5/184	89/18670	0.00187329	0.0312901	0.0268304	ACTN2/APOA2/ATP1A2/CASQ2/PLN	5
BP	GO:0001656	metanephros development	5/184	90/18670	0.00196791	0.0324517	0.0278265	AGTR2/AQP2/CALB1/FGF10/ADIPOQ	5
BP	GO:0042475	odontogenesis of dentin-containing tooth	5/184	90/18670	0.00196791	0.0324517	0.0278265	DLX3/FGF10/GNAO1/HAND2/KLK5	5
BP	GO:0006874	cellular calcium ion homeostasis	12/184	458/18670	0.00200811	0.0328503	0.0281683	ADCYAP1/ANK2/ATP1A2/CALB1/CALCA/CASQ1/CASQ2/KCNK3/PLN/TAC1/AKAP6/JPH2	12
BP	GO:0048771	tissue remodeling	7/184	179/18670	0.00201746	0.0328503	0.0281683	AGTR2/CALCA/FGF10/SFRP1/THBS4/HAND2/CARTPT	7
BP	GO:1903532	positive regulation of secretion by cell	11/184	399/18670	0.00207245	0.0335348	0.0287552	ADCYAP1/AGTR2/FGB/GCG/KCNB1/SYT4/TAC1/TACR2/VIP/CARTPT/CHIA	11
BP	GO:0098900	regulation of action potential	4/184	55/18670	0.00210436	0.0338396	0.0290166	ANK2/KCNB1/TAC1/CTNNA3	4
BP	GO:0008217	regulation of blood pressure	7/184	182/18670	0.00221583	0.0351439	0.030135	AGTR2/ATP1A2/CHGA/NPY1R/TAC1/ADIPOQ/CARTPT	7
BP	GO:0060359	response to ammonium ion	6/184	135/18670	0.00222128	0.0351439	0.030135	CHRM2/CHRNA3/GNAO1/PENK/TAC1/LY6G6D	6
BP	GO:0048738	cardiac muscle tissue development	8/184	233/18670	0.00222619	0.0351439	0.030135	ACTN2/AGTR2/KCNK2/MYH11/PLN/AKAP6/JPH2/MYOCD	8
BP	GO:0086065	cell communication involved in cardiac conduction	4/184	56/18670	0.00224901	0.035289	0.0302594	ANK2/ATP1A2/CASQ2/CTNNA3	4
BP	GO:0002026	regulation of the force of heart contraction	3/184	27/18670	0.00231433	0.035879	0.0307653	ATP1A2/CHGA/PLN	3
BP	GO:0051953	negative regulation of amine transport	3/184	27/18670	0.00231433	0.035879	0.0307653	AGTR2/CHGA/SYT4	3
BP	GO:0060048	cardiac muscle contraction	6/184	137/18670	0.0023914	0.0368532	0.0316007	ANK2/ATP1A2/CASQ2/CHGA/PLN/CTNNA3	6
BP	GO:0030048	actin filament-based movement	6/184	138/18670	0.00248006	0.0379933	0.0325783	ACTN2/ANK2/ATP1A2/DES/PLN/CTNNA3	6
BP	GO:0055074	calcium ion homeostasis	12/184	471/18670	0.00252692	0.0384835	0.0329986	ADCYAP1/ANK2/ATP1A2/CALB1/CALCA/CASQ1/CASQ2/KCNK3/PLN/TAC1/AKAP6/JPH2	12
BP	GO:0095500	acetylcholine receptor signaling pathway	3/184	28/18670	0.0025734	0.0387357	0.0332148	CHRM2/CHRNA3/LY6G6D	3
BP	GO:1903831	signal transduction involved in cellular response to ammonium ion	3/184	28/18670	0.0025734	0.0387357	0.0332148	CHRM2/CHRNA3/LY6G6D	3
BP	GO:0072073	kidney epithelium development	6/184	140/18670	0.00266475	0.0398789	0.0341951	AGTR2/CALB1/EPHA7/HOXD11/SFRP1/ADIPOQ	6
BP	GO:0010656	negative regulation of muscle cell apoptotic process	4/184	59/18670	0.00272384	0.0402973	0.0345539	ADCYAP1/HAND2/MYOCD/HSPB6	4
BP	GO:0097755	positive regulation of blood vessel diameter	4/184	59/18670	0.00272384	0.0402973	0.0345539	ADCYAP1/AGTR2/KCNMA1/VIP	4
BP	GO:0010644	cell communication by electrical coupling	3/184	29/18670	0.0028497	0.041527	0.0356083	ATP1A2/CASQ2/KCNA1	3
BP	GO:0055075	potassium ion homeostasis	3/184	29/18670	0.0028497	0.041527	0.0356083	ATP1A2/ATP4A/KCNMA1	3
BP	GO:0050848	regulation of calcium-mediated signaling	5/184	98/18670	0.00285508	0.041527	0.0356083	CASQ2/PLN/AKAP6/TMEM100/JPH2	5
BP	GO:0048265	response to pain	3/184	30/18670	0.00314358	0.0449653	0.0385566	TAC1/THBS4/PIRT	3
BP	GO:1905144	response to acetylcholine	3/184	30/18670	0.00314358	0.0449653	0.0385566	CHRM2/CHRNA3/LY6G6D	3
BP	GO:1905145	cellular response to acetylcholine	3/184	30/18670	0.00314358	0.0449653	0.0385566	CHRM2/CHRNA3/LY6G6D	3
BP	GO:0007631	feeding behavior	5/184	101/18670	0.00325237	0.0462659	0.0396718	CCKAR/GCG/NPY1R/HAND2/CARTPT	5
BP	GO:0010038	response to metal ion	10/184	364/18670	0.00335923	0.0475248	0.0407513	AQP2/CASQ2/FGB/KCNA1/KCNK3/KCNMA1/KRT14/PENK/PLN/SYT4	10
BP	GO:0002792	negative regulation of peptide secretion	6/184	148/18670	0.00350833	0.0493645	0.0423288	APOA2/CHGA/KCNB1/SFRP1/SYT4/CARTPT	6
BP	GO:0051047	positive regulation of secretion	11/184	428/18670	0.00354492	0.0496097	0.042539	ADCYAP1/AGTR2/FGB/GCG/KCNB1/SYT4/TAC1/TACR2/VIP/CARTPT/CHIA	11
CC	GO:0044449	contractile fiber part	16/192	221/19717	5.42109e-10	1.66428e-07	1.27253e-07	ACTN2/ANK2/CASQ1/CASQ2/DES/FLNC/MYH11/PPP1R12B/PGM5/LDB3/SYNM/SMPX/LMOD1/JPH2/IGFN1/SYNPO2	16
CC	GO:0043292	contractile fiber	16/192	234/19717	1.25074e-09	1.91989e-07	1.46798e-07	ACTN2/ANK2/CASQ1/CASQ2/DES/FLNC/MYH11/PPP1R12B/PGM5/LDB3/SYNM/SMPX/LMOD1/JPH2/IGFN1/SYNPO2	16
CC	GO:0030016	myofibril	15/192	224/19717	5.57101e-09	4.98149e-07	3.80893e-07	ACTN2/ANK2/CASQ1/CASQ2/DES/FLNC/PPP1R12B/PGM5/LDB3/SYNM/SMPX/LMOD1/JPH2/IGFN1/SYNPO2	15
CC	GO:0030018	Z disc	12/192	132/19717	6.49055e-09	4.98149e-07	3.80893e-07	ACTN2/ANK2/CASQ1/CASQ2/DES/FLNC/PPP1R12B/PGM5/LDB3/JPH2/IGFN1/SYNPO2	12
CC	GO:0030017	sarcomere	14/192	204/19717	1.33878e-08	8.22009e-07	6.28521e-07	ACTN2/ANK2/CASQ1/CASQ2/DES/FLNC/PPP1R12B/PGM5/LDB3/SMPX/LMOD1/JPH2/IGFN1/SYNPO2	14
CC	GO:0031674	I band	12/192	143/19717	1.60958e-08	8.23567e-07	6.29712e-07	ACTN2/ANK2/CASQ1/CASQ2/DES/FLNC/PPP1R12B/PGM5/LDB3/JPH2/IGFN1/SYNPO2	12
CC	GO:0043034	costamere	5/192	19/19717	8.65028e-07	3.41576e-05	2.61174e-05	ANK2/FLNC/PGM5/SYNM/SMPX	5
CC	GO:0042383	sarcolemma	10/192	136/19717	8.91251e-07	3.41576e-05	2.61174e-05	ANK2/ATP1A2/CASQ1/DES/FLNC/KCNB1/PGM5/SLC2A4/AKAP6/SYNM	10
CC	GO:0044306	neuron projection terminus	10/192	138/19717	1.01928e-06	3.41576e-05	2.61174e-05	ADCYAP1/CALB1/CHRM2/GRIK3/KCNA1/KCNK2/PENK/SLC18A3/SYT4/SCRG1	10
CC	GO:0016528	sarcoplasm	8/192	80/19717	1.11262e-06	3.41576e-05	2.61174e-05	CASQ1/CASQ2/FLNC/PLN/SLC2A4/THBS4/AKAP6/JPH2	8
CC	GO:0016529	sarcoplasmic reticulum	7/192	71/19717	5.84652e-06	0.000149573	0.000114366	CASQ1/CASQ2/PLN/SLC2A4/THBS4/AKAP6/JPH2	7
CC	GO:0044291	cell-cell contact zone	7/192	71/19717	5.84652e-06	0.000149573	0.000114366	ANK2/ATP1A2/DES/PCDH9/PGM5/AKAP6/CTNNA3	7
CC	GO:0043025	neuronal cell body	17/192	497/19717	7.81881e-06	0.000184644	0.000141182	ADCYAP1/CALB1/CHRM2/CHRNA3/EPHA7/GRIK3/KCNA1/KCNB1/KCNK2/PENK/SYT4/TAC1/VIP/STMN2/CNKSR2/TMEM100/SLC5A7	17
CC	GO:0014704	intercalated disc	6/192	50/19717	8.77455e-06	0.000192413	0.000147122	ANK2/ATP1A2/DES/PGM5/AKAP6/CTNNA3	6
CC	GO:0045211	postsynaptic membrane	13/192	323/19717	1.7794e-05	0.000352698	0.000269678	ACTN2/ANK2/CHRM2/CHRNA3/CNTN1/EPHA7/GRIK3/KCNA1/KCNB1/KCNMA1/SLITRK3/CNKSR2/KCTD8	13
CC	GO:1902495	transmembrane transporter complex	13/192	324/19717	1.83817e-05	0.000352698	0.000269678	ATP1A2/CASQ2/CHRNA3/DPP6/GRIK3/KCNA1/KCNB1/KCNK2/KCNMA1/PLN/SCN7A/SNAP25/AKAP6	13
CC	GO:0043679	axon terminus	8/192	119/19717	2.17925e-05	0.000383428	0.000293175	ADCYAP1/CALB1/CHRM2/GRIK3/KCNA1/KCNK2/PENK/SLC18A3	8
CC	GO:0097060	synaptic membrane	15/192	432/19717	2.29024e-05	0.000383428	0.000293175	ACTN2/ANK2/CHRM2/CHRNA3/CNTN1/EPHA7/GRIK3/KCNA1/KCNB1/KCNMA1/SNAP25/SLITRK3/CNKSR2/CADM3/KCTD8	15
CC	GO:1990351	transporter complex	13/192	332/19717	2.37301e-05	0.000383428	0.000293175	ATP1A2/CASQ2/CHRNA3/DPP6/GRIK3/KCNA1/KCNB1/KCNK2/KCNMA1/PLN/SCN7A/SNAP25/AKAP6	13
CC	GO:0033017	sarcoplasmic reticulum membrane	5/192	39/19717	3.65707e-05	0.00056136	0.000429224	CASQ1/CASQ2/PLN/AKAP6/JPH2	5
CC	GO:0034705	potassium channel complex	7/192	96/19717	4.2701e-05	0.000624249	0.00047731	DPP6/GRIK3/KCNA1/KCNB1/KCNK2/KCNMA1/SNAP25	7
CC	GO:0043204	perikaryon	8/192	134/19717	5.11496e-05	0.000709109	0.000542196	ADCYAP1/GRIK3/KCNA1/KCNB1/PENK/VIP/TMEM100/SLC5A7	8
CC	GO:0005788	endoplasmic reticulum lumen	12/192	309/19717	5.31254e-05	0.000709109	0.000542196	AFP/APOA2/BCHE/CASQ1/CASQ2/CHGB/GCG/PENK/SCG2/BPIFB2/CHRDL1/NOTUM	12
CC	GO:0034703	cation channel complex	10/192	220/19717	6.16602e-05	0.000788736	0.00060308	CASQ2/DPP6/GRIK3/KCNA1/KCNB1/KCNK2/KCNMA1/SCN7A/SNAP25/AKAP6	10
CC	GO:0098793	presynapse	15/192	491/19717	9.76351e-05	0.00119896	0.000916742	ADCYAP1/CALB1/CHRM2/CNTN1/GRIK3/KCNA1/KCNK2/PENK/SLC2A4/SLC18A3/SNAP25/SYT4/CADM3/SLC5A7/KCTD8	15
CC	GO:0150034	distal axon	11/192	285/19717	0.000115206	0.00136032	0.00104012	ADCYAP1/CALB1/CHRM2/GRIK3/KCNA1/KCNK2/PCDH9/PENK/SLC18A3/SNAP25/STMN2	11
CC	GO:0030315	T-tubule	5/192	52/19717	0.000149015	0.00169435	0.00129553	ANK2/ATP1A2/CASQ1/SLC2A4/AKAP6	5
CC	GO:0034702	ion channel complex	11/192	301/19717	0.000185627	0.00203527	0.0015562	CASQ2/CHRNA3/DPP6/GRIK3/KCNA1/KCNB1/KCNK2/KCNMA1/SCN7A/SNAP25/AKAP6	11
CC	GO:0008076	voltage-gated potassium channel complex	6/192	87/19717	0.000206993	0.00219127	0.00167548	DPP6/KCNA1/KCNB1/KCNK2/KCNMA1/SNAP25	6
CC	GO:0033267	axon part	12/192	382/19717	0.000381645	0.0039055	0.00298621	ADCYAP1/ANK2/CALB1/CHRM2/GRIK3/KCNA1/KCNK2/PCDH9/PENK/SLC18A3/SNAP25/STMN2	12
CC	GO:0001725	stress fiber	5/192	67/19717	0.000492203	0.00472207	0.00361057	MYLK/PGM5/SORBS1/LDB3/SYNPO2	5
CC	GO:0097517	contractile actin filament bundle	5/192	67/19717	0.000492203	0.00472207	0.00361057	MYLK/PGM5/SORBS1/LDB3/SYNPO2	5
CC	GO:0031045	dense core granule	3/192	19/19717	0.0007852	0.00730474	0.00558531	PENK/SYT4/SCG2	3
CC	GO:0032432	actin filament bundle	5/192	75/19717	0.000826194	0.00746004	0.00570406	MYLK/PGM5/SORBS1/LDB3/SYNPO2	5
CC	GO:0042734	presynaptic membrane	7/192	161/19717	0.0010284	0.00891677	0.0068179	CHRM2/CNTN1/GRIK3/KCNA1/SNAP25/CADM3/KCTD8	7
CC	GO:0042641	actomyosin	5/192	79/19717	0.00104561	0.00891677	0.0068179	MYLK/PGM5/SORBS1/LDB3/SYNPO2	5
CC	GO:0005771	multivesicular body	4/192	51/19717	0.00152332	0.0124566	0.00952447	SLC2A4/NSG2/PGA3/PGA4	4
CC	GO:0044305	calyx of Held	3/192	24/19717	0.00158243	0.0124566	0.00952447	CALB1/KCNA1/KCNK2	3
CC	GO:0097386	glial cell projection	3/192	24/19717	0.00158243	0.0124566	0.00952447	KCNK2/SCN7A/SYT4	3
CC	GO:0098978	glutamatergic synapse	10/192	349/19717	0.00229345	0.0176023	0.013459	ACTN2/CALB1/CHRM2/EPHA7/GRIK3/KCNA1/NPTX1/SNAP25/SYT4/CNKSR2	10
CC	GO:0045121	membrane raft	9/192	315/19717	0.00382883	0.0285711	0.0218459	ANK2/ATP1A2/CHRNA3/CNTN1/KCNMA1/MAL/SLC2A4/AKAP6/SORBS1	9
CC	GO:0098857	membrane microdomain	9/192	316/19717	0.00390876	0.0285711	0.0218459	ANK2/ATP1A2/CHRNA3/CNTN1/KCNMA1/MAL/SLC2A4/AKAP6/SORBS1	9
CC	GO:0005916	fascia adherens	2/192	10/19717	0.00403231	0.0287888	0.0220124	DES/CTNNA3	2
CC	GO:0044853	plasma membrane raft	5/192	109/19717	0.00429014	0.0299335	0.0228876	ATP1A2/CHRNA3/KCNMA1/MAL/AKAP6	5
CC	GO:0032280	symmetric synapse	2/192	11/19717	0.00489691	0.0331939	0.0253806	CHRM2/PENK	2
CC	GO:0098589	membrane region	9/192	328/19717	0.00497368	0.0331939	0.0253806	ANK2/ATP1A2/CHRNA3/CNTN1/KCNMA1/MAL/SLC2A4/AKAP6/SORBS1	9
CC	GO:0099240	intrinsic component of synaptic membrane	6/192	164/19717	0.00546203	0.0350278	0.0267828	CHRM2/CNTN1/EPHA7/KCNA1/SLITRK3/CADM3	6
CC	GO:0005911	cell-cell junction	11/192	459/19717	0.00547665	0.0350278	0.0267828	ANK2/ATP1A2/DES/PCDH9/PGM5/CLDN6/AKAP6/SORBS1/LDB3/CTNNA3/CADM3	11
CC	GO:0005913	cell-cell adherens junction	5/192	117/19717	0.00578241	0.0355095	0.0271511	DES/PGM5/SORBS1/LDB3/CTNNA3	5
CC	GO:0097449	astrocyte projection	2/192	12/19717	0.0058388	0.0355095	0.0271511	KCNK2/SYT4	2
CC	GO:0098839	postsynaptic density membrane	4/192	74/19717	0.00589897	0.0355095	0.0271511	ACTN2/EPHA7/SLITRK3/CNKSR2	4
CC	GO:0031672	A band	3/192	39/19717	0.006421	0.0379086	0.0289855	ANK2/PPP1R12B/SMPX	3
CC	GO:0098936	intrinsic component of postsynaptic membrane	5/192	122/19717	0.00688203	0.0398638	0.0304805	CHRM2/CNTN1/EPHA7/KCNA1/SLITRK3	5
CC	GO:0098984	neuron to neuron synapse	9/192	350/19717	0.00749856	0.0426307	0.0325961	ACTN2/CALB1/CHRM2/CHRNA3/EPHA7/PENK/PSD/SLITRK3/CNKSR2	9
CC	GO:0098889	intrinsic component of presynaptic membrane	4/192	82/19717	0.00844553	0.0471414	0.036045	CHRM2/CNTN1/KCNA1/CADM3	4
CC	GO:0090533	cation-transporting ATPase complex	2/192	15/19717	0.00911262	0.0499567	0.0381976	ATP1A2/PLN	2
MF	GO:0005179	hormone activity	9/177	122/17697	3.78151e-06	0.00128571	0.00110659	ADCYAP1/CALCA/CGA/CHGB/GCG/PENK/VIP/ADIPOQ/CARTPT	9
MF	GO:0048018	receptor ligand activity	16/177	482/17697	2.8204e-05	0.00364192	0.00313453	ADCYAP1/BMP3/CALCA/CGA/CHGB/EPHA7/FGF10/GCG/OGN/PENK/THBS4/VIP/SCG2/ADIPOQ/CARTPT/TAFA4	16
MF	GO:0015079	potassium ion transmembrane transporter activity	9/177	159/17697	3.21346e-05	0.00364192	0.00313453	ATP1A2/ATP4A/GRIK3/KCNA1/KCNB1/KCNK2/KCNK3/KCNMA1/SNAP25	9
MF	GO:0005184	neuropeptide hormone activity	4/177	28/17697	0.000164158	0.013505	0.0116235	ADCYAP1/PENK/VIP/CARTPT	4
MF	GO:0005249	voltage-gated potassium channel activity	6/177	87/17697	0.00023757	0.013505	0.0116235	KCNA1/KCNB1/KCNK2/KCNK3/KCNMA1/SNAP25	6
MF	GO:0005267	potassium channel activity	7/177	123/17697	0.000238324	0.013505	0.0116235	GRIK3/KCNA1/KCNB1/KCNK2/KCNK3/KCNMA1/SNAP25	7
MF	GO:0015077	monovalent inorganic cation transmembrane transporter activity	12/177	382/17697	0.000476288	0.023134	0.019911	ATP1A2/ATP4A/GRIK3/KCNA1/KCNB1/KCNK2/KCNK3/KCNMA1/SCN7A/SNAP25/SLC5A7/COX7B2	12
MF	GO:0051428	peptide hormone receptor binding	3/177	21/17697	0.00114579	0.0440358	0.0379008	ADCYAP1/GNAO1/VIP	3
MF	GO:0003779	actin binding	12/177	431/17697	0.00135698	0.0440358	0.0379008	ACTN2/CNN1/FLNC/GC/KCNMA1/MYH11/MYLK/SORBS1/LDB3/LMOD1/CTNNA3/SYNPO2	12
MF	GO:0005261	cation channel activity	10/177	319/17697	0.00142749	0.0440358	0.0379008	CHRNA3/GRIK3/KCNA1/KCNB1/KCNK2/KCNK3/KCNMA1/SCN7A/SNAP25/JPH2	10
MF	GO:0044325	ion channel binding	6/177	124/17697	0.00155085	0.0440358	0.0379008	ACTN2/ANK2/FHL1/KCNB1/AKAP6/PIRT	6
MF	GO:0046873	metal ion transmembrane transporter activity	12/177	438/17697	0.0015542	0.0440358	0.0379008	ATP1A2/ATP4A/GRIK3/KCNA1/KCNB1/KCNK2/KCNK3/KCNMA1/SCN7A/SNAP25/JPH2/SLC5A7	12
