# Supplementary material for: Establishment of ICU Mortality Risk Prediction Models with Machine Learning Algorithm Using MIMIC-IV Database
Source: Diagnostics (Basel). 2022 Apr 24;12(5):1068. doi: 10.3390/diagnostics12051068 (PMC9139972; doi:10.3390/diagnostics12051068)
Supplement: Supplementary file 1 [file diagnostics-12-01068-s001.zip › Supplementary Files S1-S5/Additional file S2, Table S2.xls]

## Sheet: Sheet 1
ID	Description	setSize	enrichmentScore	NES	pvalue	p.adjust	qvalues	rank	leading_edge	core_enrichment
REACTOME_MUSCLE_CONTRACTION	REACTOME_MUSCLE_CONTRACTION	205	0.688001	2.87451	0.00142248	0.017456	0.0110774	5059	tags=48%, list=14%, signal=41%	ACTG2/DES/MYH11/ATP1A2/CASQ2/SCN7A/LMOD1/MYLK/PLN/ACTN2/CASQ1/KCNK3/SORBS1/KCNK2/MYL9/TMOD1/ABCC9/RYR3/SLC8A2/DMD/TPM2/ACTA2/CACNA1C/CALD1/CACNA2D1/KCNK16/SCN4B/FGF14/CACNB2/SCN2B/MYBPC1/NOS1/KCNIP1/KCNE4/ATP1B2/TRPC1/FXYD1/ATP2B4/FXYD4/GUCY1A1/FXYD6/TPM1/ACTC1/DMPK/NPPC/NPR1/ATP2B3/SLC8A3/ITPR1/RYR2/SCN11A/SLC8A1/CAMK2A/GUCY1B1/SCN9A/CACNA2D2/WWTR1/ITGA1/SCN4A/KCNK17/CACNA2D3/SCN1B/SCN3A/KCNH2/A…
NABA_CORE_MATRISOME	NABA_CORE_MATRISOME	274	0.651377	2.81774	0.00137552	0.017456	0.0110774	5005	tags=53%, list=14%, signal=46%	OGN/THBS4/ADIPOQ/ABI3BP/RSPO1/PRELP/KERA/SPARCL1/SLIT2/OMD/COL4A6/MMRN1/CILP/COL14A1/TNXB/COL19A1/COL25A1/SVEP1/SLIT3/MGP/TNN/BMPER/DPT/PRG4/NTNG1/RELN/IGSF10/SPON1/NTN1/MFAP4/LAMA2/PODN/COL4A4/CCN5/LGI1/SMOC2/HMCN1/COL4A3/EFEMP1/SRPX/TNC/COL21A1/ELN/SPOCK1/LGI2/RSPO3/NDNF/LGI4/VIT/RSPO2/FBLN5/TNR/FMOD/COL8A1/MFAP5/SMOC1/FNDC1/DCN/CRISPLD1/LTBP1/CRISPLD2/FGL2/FBN1/THBS1/IGFALS/SPOCK2/IGFBP1/IGFBP…
REACTOME_CARDIAC_CONDUCTION	REACTOME_CARDIAC_CONDUCTION	137	0.694108	2.76849	0.00151057	0.017456	0.0110774	4665	tags=47%, list=13%, signal=42%	ATP1A2/CASQ2/SCN7A/PLN/CASQ1/KCNK3/KCNK2/ABCC9/RYR3/SLC8A2/CACNA1C/CACNA2D1/KCNK16/SCN4B/FGF14/CACNB2/SCN2B/NOS1/KCNIP1/KCNE4/ATP1B2/TRPC1/FXYD1/ATP2B4/FXYD4/FXYD6/DMPK/NPPC/NPR1/ATP2B3/SLC8A3/ITPR1/RYR2/SCN11A/SLC8A1/CAMK2A/SCN9A/CACNA2D2/WWTR1/SCN4A/KCNK17/CACNA2D3/SCN1B/SCN3A/KCNH2/KCNE2/KCND1/CACNB4/KCND3/ATP1A3/CAMK2B/CORIN/FGF13/CLIC2/NPR2/KCNE1/KAT2B/SCN3B/FGF12/NKX2-5/ITPR2/FXYD7/KCNK15/K…
NABA_ECM_GLYCOPROTEINS	NABA_ECM_GLYCOPROTEINS	195	0.648551	2.70435	0.00142857	0.017456	0.0110774	4393	tags=51%, list=12%, signal=45%	THBS4/ADIPOQ/ABI3BP/RSPO1/SPARCL1/SLIT2/MMRN1/CILP/TNXB/SVEP1/SLIT3/MGP/TNN/BMPER/DPT/NTNG1/RELN/IGSF10/SPON1/NTN1/MFAP4/LAMA2/CCN5/LGI1/SMOC2/HMCN1/EFEMP1/SRPX/TNC/ELN/LGI2/RSPO3/NDNF/LGI4/VIT/RSPO2/FBLN5/TNR/MFAP5/SMOC1/FNDC1/CRISPLD1/LTBP1/CRISPLD2/FGL2/FBN1/THBS1/IGFALS/IGFBP1/IGFBP4/EMILIN3/NTN3/MATN2/LGI3/NELL1/FBLN1/ECM2/SNED1/MMRN2/LAMA4/TECTA/LTBP2/PCOLCE2/VWF/PAPLN/FGL1/CCN2/EMILIN1/IGF…
REACTOME_ANTIGEN_ACTIVATES_B_CELL_RECEPTOR_BCR_LEADING_TO_GENERATION_OF_SECOND_MESSENGERS	REACTOME_ANTIGEN_ACTIVATES_B_CELL_RECEPTOR_BCR_LEADING_TO_GENERATION_OF_SECOND_MESSENGERS	86	0.721822	2.66626	0.00161031	0.017456	0.0110774	7239	tags=71%, list=20%, signal=57%	TRPC1/IGHD/ITPR1/IGLV3-27/BLK/CD22/IGKV1D-33/IGKV2-28/IGHV3-7/IGHV1-2/IGHV4-39/IGLV1-51/IGKV1-33/CD19/CD79B/IGKV2D-28/IGKV3D-20/IGHV3-33/IGLV6-57/IGHV4-34/IGKV1-39/IGKV4-1/IGHV2-70/PLCG2/IGHV3-53/IGHV3-48/IGLV3-25/CD79A/IGKV5-2/IGKV1D-39/IGLV2-23/ITPR2/IGHV3-30/IGKV2-30/IGHV1-46/IGLV7-43/IGHV2-5/IGHV3-23/IGLV3-21/IGLV1-47/IGLV3-1/IGKV3-15/IGHV1-69/IGKV2D-40/IGHV3-11/FYN/PIK3R1/BTK/IGHV3-13/IGKV3-…
REACTOME_CREATION_OF_C4_AND_C2_ACTIVATORS	REACTOME_CREATION_OF_C4_AND_C2_ACTIVATORS	71	0.743986	2.63125	0.00160772	0.017456	0.0110774	7239	tags=75%, list=20%, signal=60%	IGLV3-27/IGKV1D-33/IGKV2-28/IGHV3-7/IGHV1-2/IGHV4-39/C1S/IGLV1-51/C1R/FCN1/MASP1/IGKV1-33/IGKV2D-28/IGKV3D-20/IGHV3-33/IGLV6-57/IGHV4-34/IGKV1-39/IGKV4-1/IGHV2-70/IGHV3-53/IGHV3-48/IGLV3-25/IGKV5-2/IGKV1D-39/IGLV2-23/IGHV3-30/IGKV2-30/IGHV1-46/IGLV7-43/IGHV2-5/IGHG2/IGHV3-23/IGLV3-21/IGLV1-47/IGLV3-1/IGKV3-15/IGHV1-69/IGKV2D-40/FCN2/IGHV3-11/IGHV3-13/IGKV3-20/IGKV3-11/MASP2/IGKV1-16/IGLV1-44/IGLV…
REACTOME_EXTRACELLULAR_MATRIX_ORGANIZATION	REACTOME_EXTRACELLULAR_MATRIX_ORGANIZATION	300	0.596991	2.60221	0.0013587	0.017456	0.0110774	6413	tags=52%, list=17%, signal=43%	CTRB1/ADAMTS8/CTRB2/NRXN1/CMA1/FGF2/COL4A6/NCAM1/DMD/COL14A1/TNXB/COL19A1/ITGA7/COL25A1/TNN/DDR2/ITGA8/MUSK/JAM2/MFAP4/LAMA2/TLL1/COL4A4/CTSG/ITGA9/COL4A3/EFEMP1/ADAMTS1/TNC/COL21A1/ELN/ITGA10/JAM3/FBLN5/TNR/FMOD/COL8A1/MFAP5/DCN/LTBP1/MMP16/ITGB3/A2M/FBN1/SCUBE1/THBS1/CAPN14/ITGA1/ELANE/CAPN6/EMILIN3/PRSS1/CAPN9/FBLN1/ITGA5/TGFB3/COL6A5/ASPN/LAMA4/COL23A1/LTBP2/HSPG2/PCOLCE2/VWF/COL4A5/COL8A2/EM…
REACTOME_INITIAL_TRIGGERING_OF_COMPLEMENT	REACTOME_INITIAL_TRIGGERING_OF_COMPLEMENT	79	0.722906	2.59665	0.00164474	0.017456	0.0110774	7239	tags=75%, list=20%, signal=60%	IGLV3-27/C4B/C4A/IGKV1D-33/IGKV2-28/IGHV3-7/IGHV1-2/IGHV4-39/C1S/IGLV1-51/C1R/FCN1/MASP1/IGKV1-33/IGKV2D-28/IGKV3D-20/IGHV3-33/IGLV6-57/IGHV4-34/IGKV1-39/IGKV4-1/IGHV2-70/IGHV3-53/IGHV3-48/IGLV3-25/CFP/IGKV5-2/IGKV1D-39/IGLV2-23/C3/IGHV3-30/IGKV2-30/IGHV1-46/IGLV7-43/IGHV2-5/IGHG2/IGHV3-23/IGLV3-21/IGLV1-47/IGLV3-1/IGKV3-15/IGHV1-69/IGKV2D-40/FCN2/IGHV3-11/IGHV3-13/IGKV3-20/IGKV3-11/MASP2/IGKV1-1…
REACTOME_FCGR3A_MEDIATED_IL10_SYNTHESIS	REACTOME_FCGR3A_MEDIATED_IL10_SYNTHESIS	95	0.691649	2.59439	0.0016	0.017456	0.0110774	7239	tags=62%, list=20%, signal=50%	ADCY5/ADCY2/PRKAR2B/ITPR1/IGLV3-27/IGKV1D-33/IGKV2-28/IGHV3-7/IGHV1-2/IGHV4-39/PRKACB/IGLV1-51/IGKV1-33/ADCY4/IGKV2D-28/IGKV3D-20/IGHV3-33/IGLV6-57/IGHV4-34/IGKV1-39/ADCY9/IGKV4-1/ADCY1/IGHV2-70/PLCG2/IGHV3-53/IGHV3-48/IGLV3-25/IGKV5-2/IGKV1D-39/IGLV2-23/ITPR2/IGHV3-30/IGKV2-30/IGHV1-46/IGLV7-43/IGHV2-5/IGHG2/IGHV3-23/IGLV3-21/IGLV1-47/IGLV3-1/IGKV3-15/IGHV1-69/IGKV2D-40/IGHV3-11/FYN/IGHV3-13/IGK…
KEGG_CALCIUM_SIGNALING_PATHWAY	KEGG_CALCIUM_SIGNALING_PATHWAY	177	0.630261	2.59023	0.00148368	0.017456	0.0110774	4700	tags=43%, list=13%, signal=38%	CHRM2/TACR2/MYLK/PLN/CCKAR/ADRB3/GRIN2A/AGTR1/TACR1/GRPR/RYR3/SLC8A2/CACNA1H/ADCY2/CACNA1C/LHCGR/NOS1/PTGER3/HTR2A/PTGFR/PDE1C/TRPC1/ATP2B4/PDE1A/PDE1B/PRKCB/ATP2B3/SLC8A3/HTR2B/ITPR1/RYR2/SLC8A1/CAMK2A/EDNRA/CYSLTR1/ITPKB/GNAL/ADRA1A/ADRB2/PTGER1/HTR7/PDGFRA/DRD5/HRH2/AVPR1A/EDNRB/CACNA1B/CAMK4/PRKACB/CCKBR/PLCD4/ADRA1B/CAMK2B/CACNA1G/ADCY4/DRD1/PDGFRB/ADCY9/P2RX6/ADCY1/OXTR/PLCG2/F2R/P2RX1/GNA1…
REACTOME_CD22_MEDIATED_BCR_REGULATION	REACTOME_CD22_MEDIATED_BCR_REGULATION	61	0.750296	2.57353	0.00165017	0.017456	0.0110774	7239	tags=82%, list=20%, signal=66%	IGHD/IGLV3-27/CD22/IGKV1D-33/IGKV2-28/IGHV3-7/IGHV1-2/IGHV4-39/IGLV1-51/IGKV1-33/CD79B/IGKV2D-28/IGKV3D-20/IGHV3-33/IGLV6-57/IGHV4-34/IGKV1-39/IGKV4-1/IGHV2-70/IGHV3-53/IGHV3-48/IGLV3-25/CD79A/IGKV5-2/IGKV1D-39/IGLV2-23/IGHV3-30/IGKV2-30/IGHV1-46/IGLV7-43/IGHV2-5/IGHV3-23/IGLV3-21/IGLV1-47/IGLV3-1/IGKV3-15/IGHV1-69/IGKV2D-40/IGHV3-11/IGHV3-13/IGKV3-20/IGKV3-11/IGKV1-16/IGLV1-44/IGLV2-14/IGLV2-11/…
REACTOME_FCERI_MEDIATED_CA_2_MOBILIZATION	REACTOME_FCERI_MEDIATED_CA_2_MOBILIZATION	86	0.694987	2.56714	0.00161031	0.017456	0.0110774	7239	tags=67%, list=20%, signal=54%	FCER1A/ITPR1/IGLV3-27/IGKV1D-33/MS4A2/IGKV2-28/IGHV3-7/IGHE/IGHV1-2/IGHV4-39/IGLV1-51/IGKV1-33/IGKV2D-28/IGKV3D-20/IGHV3-33/IGLV6-57/IGHV4-34/IGKV1-39/IGKV4-1/TXK/IGHV2-70/PLCG2/IGHV3-53/IGHV3-48/IGLV3-25/IGKV5-2/IGKV1D-39/IGLV2-23/NFATC1/ITPR2/ITK/IGHV3-30/IGKV2-30/IGHV1-46/IGLV7-43/IGHV2-5/IGHV3-23/IGLV3-21/IGLV1-47/IGLV3-1/IGKV3-15/IGHV1-69/IGKV2D-40/IGHV3-11/BTK/IGHV3-13/IGKV3-20/IGKV3-11/IGK…
REACTOME_ION_HOMEOSTASIS	REACTOME_ION_HOMEOSTASIS	54	0.760132	2.55294	0.00165017	0.017456	0.0110774	2685	tags=44%, list=7%, signal=41%	ATP1A2/CASQ2/PLN/CASQ1/ABCC9/RYR3/SLC8A2/NOS1/ATP1B2/TRPC1/FXYD1/ATP2B4/FXYD4/FXYD6/DMPK/ATP2B3/SLC8A3/ITPR1/RYR2/SLC8A1/CAMK2A/ATP1A3/CAMK2B/CLIC2
REACTOME_NEURONAL_SYSTEM	REACTOME_NEURONAL_SYSTEM	409	0.568703	2.5496	0.0012987	0.017456	0.0110774	4135	tags=33%, list=11%, signal=29%	KCNA1/KCNB1/SNAP25/SLC5A7/GRIK3/SLC18A3/KCNMA1/CHRNA3/ACTN2/KCNK3/SLITRK3/KCNK2/NRXN3/BCHE/GRIN2A/KCNMB1/ADCY5/NRXN1/KCNA5/HCN4/RIMS1/GRIK5/ABCC9/NBEA/NLGN1/ADCY2/GRIA1/GABBR2/NTRK3/SLITRK5/KCNK16/CACNB2/SLC18A2/DLG2/NRXN2/KCNS2/SLITRK2/GLRB/KCNQ5/KCNJ8/GRIA2/MAPT/GABRA5/RPS6KA6/KCNB2/PRKCB/PRKAR2B/PRKAA2/IL1RAPL2/NEFL/GJC1/SYN2/KCNN3/SLITRK4/NLGN3/KCNA2/SYT10/CAMK2A/SYT9/GRIK2/TSPAN7/CACNA2D2/LR…
KEGG_DILATED_CARDIOMYOPATHY	KEGG_DILATED_CARDIOMYOPATHY	90	0.687428	2.54826	0.00162338	0.017456	0.0110774	3555	tags=38%, list=10%, signal=34%	DES/PLN/ADCY5/DMD/ADCY2/IGF1/TPM2/SGCA/CACNA1C/ITGA7/ITGA8/CACNA2D1/SGCD/CACNB2/LAMA2/ITGA9/TPM1/ITGA10/ACTC1/ITGB3/RYR2/SLC8A1/CACNA2D2/ITGA1/ITGA5/TGFB3/CACNA2D3/CACNB4/PRKACB/ADCY4/ADCY9/ADCY1/ITGA4/TGFB2
REACTOME_ROLE_OF_LAT2_NTAL_LAB_ON_CALCIUM_MOBILIZATION	REACTOME_ROLE_OF_LAT2_NTAL_LAB_ON_CALCIUM_MOBILIZATION	71	0.717074	2.53607	0.00160772	0.017456	0.0110774	7239	tags=75%, list=20%, signal=60%	FCER1A/IGLV3-27/IGKV1D-33/MS4A2/IGKV2-28/IGHV3-7/IGHE/IGHV1-2/IGHV4-39/IGLV1-51/IGKV1-33/IGKV2D-28/IGKV3D-20/IGHV3-33/IGLV6-57/IGHV4-34/IGKV1-39/IGKV4-1/IGHV2-70/IGHV3-53/IGHV3-48/IGLV3-25/IGKV5-2/IGKV1D-39/IGLV2-23/IGHV3-30/IGKV2-30/IGHV1-46/IGLV7-43/IGHV2-5/IGHV3-23/IGLV3-21/IGLV1-47/IGLV3-1/IGKV3-15/IGHV1-69/IGKV2D-40/IGHV3-11/FYN/PIK3R1/IGHV3-13/IGKV3-20/IGKV3-11/IGKV1-16/IGLV1-44/PIK3CA/IGLV…
WP_CALCIUM_REGULATION_IN_THE_CARDIAC_CELL	WP_CALCIUM_REGULATION_IN_THE_CARDIAC_CELL	150	0.628939	2.53285	0.00153846	0.017456	0.0110774	7320	tags=51%, list=20%, signal=41%	CHRM2/KCNB1/CASQ2/PLN/CASQ1/GNAO1/ADRB3/ADCY5/RYR3/ADCY2/CACNA1C/CHRM4/ATP1B2/RGS7/RGS4/PRKCB/PRKAR2B/ATP2B3/SLC8A3/GJC1/PRKD1/ITPR1/RYR2/SLC8A1/CAMK2A/RGS5/PKIA/RGS9/RGS2/ADRA1A/GNG7/ADRB2/GNAZ/GNAI1/GJA1/GNB4/CACNA1B/CAMK4/PRKACB/ADRA1B/CAMK2B/KCNJ5/ADCY4/GNG11/RGS1/RGS18/PKIG/GRK5/ADCY9/RGS6/ANXA6/ADCY1/GJA5/RGS17/PRKCA/ITPR2/ATP2B2/GJA4/GNG2/PRKCH/GNB5/RGS11/ATP2A3/CAMK2G/GNB3/ADRA1D/GNG12/GJ…
WP_PEPTIDE_GPCRS	WP_PEPTIDE_GPCRS	75	0.704805	2.51895	0.00160772	0.017456	0.0110774	6129	tags=59%, list=17%, signal=49%	TACR2/AGTR2/CCKAR/NPY1R/NPY2R/AGTR1/TACR1/NPY5R/GRPR/LHCGR/ACKR1/NPY6R/GALR1/CX3CR1/EDNRA/AVPR2/MC2R/MC5R/AVPR1A/EDNRB/CXCR4/CCKBR/CXCR5/CCR7/HCRTR1/CCR4/OXTR/SSTR2/SSTR1/CCR2/AVPR1B/NMBR/C5AR1/TAC4/FPR1/TSHR/ATP8A1/BDKRB1/C3AR1/CXCR1/BRS3/FPR3/CCR6/FPR2
REACTOME_ANTI_INFLAMMATORY_RESPONSE_FAVOURING_LEISHMANIA_PARASITE_INFECTION	REACTOME_ANTI_INFLAMMATORY_RESPONSE_FAVOURING_LEISHMANIA_PARASITE_INFECTION	223	0.598263	2.51818	0.00141643	0.017456	0.0110774	5725	tags=47%, list=16%, signal=40%	VIP/CALCA/GCG/ADCYAP1/TAAR1/CGA/ADRB3/ADCY5/ADCYAP1R1/GLP2R/GLP1R/ADCY2/LHCGR/VIPR2/GPR15/PRKAR2B/ITPR1/IGLV3-27/CRHR1/CYSLTR1/IGKV1D-33/TSHB/GPR27/IGKV2-28/PTH1R/GNG7/IGHV3-7/ADRB2/GNAZ/GPBAR1/HTR7/DRD5/GGT5/AVPR2/IGHV1-2/GNAI1/MC2R/HRH2/SCTR/IGHV4-39/MC5R/GIP/GNB4/GPR20/PRKACB/IGLV1-51/IGKV1-33/CALCR/ADCY4/GNG11/IGKV2D-28/GHRHR/PTHLH/IGKV3D-20/IGHV3-33/IGLV6-57/IGHV4-34/IGKV1-39/PTGER4/DRD1/CD1…
KEGG_NEUROACTIVE_LIGAND_RECEPTOR_INTERACTION	KEGG_NEUROACTIVE_LIGAND_RECEPTOR_INTERACTION	270	0.583286	2.51642	0.00137931	0.017456	0.0110774	4015	tags=39%, list=11%, signal=35%	CHRM2/TACR2/AGTR2/MLNR/GRIK3/CHRNA3/TAAR1/CCKAR/NPY1R/CGA/ADRB3/GRIN2A/ADCYAP1R1/NPY2R/AGTR1/TACR1/GRIK5/NPY5R/GRPR/GLP2R/GLP1R/GHR/GRIA1/GABBR2/LHCGR/VIPR2/CNR1/HTR1E/CTSG/LEPR/PTGER3/HTR2A/P2RY14/GALR1/GLRB/CHRM4/PTGFR/GRIA2/GABRA5/HTR2B/PRLHR/CNR2/S1PR3/S1PR1/F2RL3/GRID1/CRHR1/GRIK2/GABRG1/LPAR1/EDNRA/CYSLTR1/TSHB/GRIA3/PRSS1/ADRA1A/PTH1R/HTR1B/ADRB2/PTGER1/HTR7/CHRNA4/NMUR1/DRD5/AVPR2/DRD2/HR…
REACTOME_ROLE_OF_PHOSPHOLIPIDS_IN_PHAGOCYTOSIS	REACTOME_ROLE_OF_PHOSPHOLIPIDS_IN_PHAGOCYTOSIS	82	0.691244	2.51277	0.00161812	0.017456	0.0110774	9089	tags=73%, list=25%, signal=55%	ITPR1/IGLV3-27/IGKV1D-33/IGKV2-28/IGHV3-7/IGHV1-2/IGHV4-39/IGLV1-51/IGKV1-33/IGKV2D-28/IGKV3D-20/IGHV3-33/IGLV6-57/IGHV4-34/IGKV1-39/IGKV4-1/IGHV2-70/PLCG2/IGHV3-53/IGHV3-48/IGLV3-25/IGKV5-2/IGKV1D-39/IGLV2-23/ITPR2/IGHV3-30/IGKV2-30/IGHV1-46/IGLV7-43/IGHV2-5/IGHG2/IGHV3-23/IGLV3-21/IGLV1-47/IGLV3-1/IGKV3-15/IGHV1-69/IGKV2D-40/IGHV3-11/PIK3R1/IGHV3-13/IGKV3-20/IGKV3-11/IGKV1-16/IGLV1-44/PIK3CA/IG…
REACTOME_FCGR_ACTIVATION	REACTOME_FCGR_ACTIVATION	69	0.709655	2.49101	0.00161812	0.017456	0.0110774	7239	tags=70%, list=20%, signal=56%	IGLV3-27/IGKV1D-33/IGKV2-28/IGHV3-7/IGHV1-2/IGHV4-39/IGLV1-51/IGKV1-33/IGKV2D-28/IGKV3D-20/IGHV3-33/IGLV6-57/IGHV4-34/IGKV1-39/IGKV4-1/IGHV2-70/IGHV3-53/IGHV3-48/IGLV3-25/IGKV5-2/IGKV1D-39/IGLV2-23/IGHV3-30/IGKV2-30/IGHV1-46/IGLV7-43/IGHV2-5/IGHG2/IGHV3-23/IGLV3-21/IGLV1-47/IGLV3-1/IGKV3-15/IGHV1-69/IGKV2D-40/IGHV3-11/FYN/IGHV3-13/IGKV3-20/IGKV3-11/IGKV1-16/IGLV1-44/IGLV2-14/IGLV2-11/IGLV1-40/IGH…
REACTOME_COMPLEMENT_CASCADE	REACTOME_COMPLEMENT_CASCADE	114	0.645235	2.48757	0.00156986	0.017456	0.0110774	7239	tags=68%, list=20%, signal=55%	C7/C6/IGLV3-27/CR1/C4B/C4A/C8G/ELANE/CR2/IGKV1D-33/IGKV2-28/IGHV3-7/CFHR1/CLU/IGHV1-2/IGHV4-39/C1S/CFH/IGLV1-51/C1R/FCN1/MASP1/IGKV1-33/CD19/IGKV2D-28/IGKV3D-20/IGHV3-33/IGLV6-57/IGHV4-34/IGKV1-39/IGKV4-1/IGHV2-70/IGHV3-53/IGHV3-48/IGLV3-25/CFP/SERPING1/IGKV5-2/IGKV1D-39/CD55/IGLV2-23/C3/IGHV3-30/IGKV2-30/C5AR1/IGHV1-46/IGLV7-43/IGHV2-5/C5AR2/IGHG2/IGHV3-23/IGLV3-21/IGLV1-47/IGLV3-1/IGKV3-15/IGHV…
REACTOME_POTASSIUM_CHANNELS	REACTOME_POTASSIUM_CHANNELS	102	0.652983	2.47106	0.0015873	0.017456	0.0110774	5309	tags=46%, list=14%, signal=40%	KCNA1/KCNB1/KCNMA1/KCNK3/KCNK2/KCNMB1/KCNA5/HCN4/ABCC9/GABBR2/KCNK16/KCNS2/KCNQ5/KCNJ8/KCNB2/KCNN3/KCNA2/ABCC8/GNG7/KCNK17/KCNA4/KCNH2/KCND1/KCNH6/KCNAB1/GNB4/KCND3/KCNA3/KCNMB2/KCNJ5/GNG11/KCNC1/KCNH3/KCNN2/GABBR1/KCNH1/KCNJ6/KCNS3/KCNG1/KCNC4/KCND2/KCNQ4/KCNH4/GNG2/KCNH7/HCN2/GNB5
REACTOME_FCERI_MEDIATED_MAPK_ACTIVATION	REACTOME_FCERI_MEDIATED_MAPK_ACTIVATION	87	0.665642	2.45758	0.00162338	0.017456	0.0110774	7239	tags=62%, list=20%, signal=50%	MAPK10/FCER1A/IGLV3-27/IGKV1D-33/MS4A2/IGKV2-28/IGHV3-7/IGHE/IGHV1-2/IGHV4-39/IGLV1-51/IGKV1-33/IGKV2D-28/KRAS/IGKV3D-20/IGHV3-33/IGLV6-57/IGHV4-34/IGKV1-39/IGKV4-1/IGHV2-70/PLCG2/IGHV3-53/IGHV3-48/IGLV3-25/IGKV5-2/IGKV1D-39/IGLV2-23/IGHV3-30/IGKV2-30/IGHV1-46/IGLV7-43/IGHV2-5/FOS/IGHV3-23/IGLV3-21/IGLV1-47/IGLV3-1/IGKV3-15/IGHV1-69/IGKV2D-40/IGHV3-11/IGHV3-13/IGKV3-20/IGKV3-11/IGKV1-16/IGLV1-44/…
REACTOME_PROTEIN_PROTEIN_INTERACTIONS_AT_SYNAPSES	REACTOME_PROTEIN_PROTEIN_INTERACTIONS_AT_SYNAPSES	87	0.663415	2.44936	0.00162338	0.017456	0.0110774	3596	tags=39%, list=10%, signal=35%	SLITRK3/NRXN3/GRIN2A/NRXN1/NLGN1/GRIA1/NTRK3/SLITRK5/DLG2/NRXN2/SLITRK2/IL1RAPL2/SLITRK4/NLGN3/SYT10/SYT9/LRRTM1/NLGN4Y/SLITRK6/GRIA3/DLG4/PTPRS/SHANK1/EPB41L3/NLGN2/BEGAIN/NLGN4X/PPFIA2/LRRTM3/LRFN2/APBA1/HOMER2/PTPRD/SYT2
KEGG_ARRHYTHMOGENIC_RIGHT_VENTRICULAR_CARDIOMYOPATHY_ARVC	KEGG_ARRHYTHMOGENIC_RIGHT_VENTRICULAR_CARDIOMYOPATHY_ARVC	74	0.684107	2.44211	0.0016	0.017456	0.0110774	3494	tags=38%, list=9%, signal=34%	DES/CTNNA3/ACTN2/DMD/SGCA/CACNA1C/ITGA7/ITGA8/CACNA2D1/SGCD/CACNB2/LAMA2/ITGA9/ITGA10/ITGB3/RYR2/SLC8A1/CACNA2D2/ITGA1/ITGA5/CACNA2D3/GJA1/CACNB4/CTNNA2/CDH2/ACTN1/TCF7L1/ITGA4
WP_ARRHYTHMOGENIC_RIGHT_VENTRICULAR_CARDIOMYOPATHY	WP_ARRHYTHMOGENIC_RIGHT_VENTRICULAR_CARDIOMYOPATHY	74	0.684107	2.44211	0.0016	0.017456	0.0110774	3494	tags=38%, list=9%, signal=34%	DES/CTNNA3/ACTN2/DMD/SGCA/CACNA1C/ITGA7/ITGA8/CACNA2D1/SGCD/CACNB2/LAMA2/ITGA9/ITGA10/ITGB3/RYR2/SLC8A1/CACNA2D2/ITGA1/ITGA5/CACNA2D3/GJA1/CACNB4/CTNNA2/CDH2/ACTN1/TCF7L1/ITGA4
KEGG_VASCULAR_SMOOTH_MUSCLE_CONTRACTION	KEGG_VASCULAR_SMOOTH_MUSCLE_CONTRACTION	114	0.63322	2.44125	0.00156986	0.017456	0.0110774	4220	tags=39%, list=11%, signal=34%	ACTG2/MYH11/KCNMA1/MYLK/PPP1R12B/KCNMB1/ADCY5/MYL9/AGTR1/ADCY2/ACTA2/CACNA1C/CALD1/PLA2G1B/GUCY1A1/PRKG1/PRKCB/CYP4A11/NPR1/ITPR1/PPP1R14A/GUCY1B1/PLA2G5/EDNRA/ADRA1A/PLA2G2C/AVPR1A/PRKACB/KCNMB2/ADRA1B/ADCY4/NPR2/PLA2G10/GUCY1A2/CALCRL/ADCY9/RAMP3/PTGIR/ADCY1/CYP4A22/AVPR1B/PRKCA/PLCB1/ITPR2
REACTOME_SMOOTH_MUSCLE_CONTRACTION	REACTOME_SMOOTH_MUSCLE_CONTRACTION	38	0.773034	2.43869	0.00172712	0.017456	0.0110774	3512	tags=47%, list=10%, signal=43%	ACTG2/MYH11/LMOD1/MYLK/SORBS1/MYL9/TPM2/ACTA2/CALD1/GUCY1A1/TPM1/GUCY1B1/ITGA1/TLN1/VCL/GUCY1A2/ANXA6/DYSF
KEGG_HYPERTROPHIC_CARDIOMYOPATHY_HCM	KEGG_HYPERTROPHIC_CARDIOMYOPATHY_HCM	83	0.657151	2.40254	0.0016129	0.017456	0.0110774	2072	tags=31%, list=6%, signal=30%	DES/DMD/IGF1/TPM2/SGCA/CACNA1C/ITGA7/ITGA8/CACNA2D1/SGCD/CACNB2/LAMA2/ITGA9/TPM1/ITGA10/ACTC1/PRKAA2/ITGB3/RYR2/SLC8A1/CACNA2D2/ITGA1/ITGA5/TGFB3/CACNA2D3/CACNB4
REACTOME_LEISHMANIA_INFECTION	REACTOME_LEISHMANIA_INFECTION	306	0.548316	2.39136	0.00136799	0.017456	0.0110774	5725	tags=40%, list=16%, signal=34%	VIP/CALCA/GCG/ADCYAP1/TAAR1/CGA/ADRB3/ADCY5/ADCYAP1R1/GLP2R/GLP1R/ADCY2/LHCGR/VIPR2/CTSG/GPR15/PRKAR2B/ITPR1/IGLV3-27/WASF3/CRHR1/TXNIP/CYSLTR1/IGKV1D-33/TSHB/GPR27/IGKV2-28/PTH1R/GNG7/IGHV3-7/ADRB2/GNAZ/GPBAR1/HTR7/DRD5/GGT5/AVPR2/IGHV1-2/GNAI1/MC2R/HRH2/SCTR/IGHV4-39/MC5R/GIP/GNB4/GPR20/PRKACB/IGLV1-51/IGKV1-33/CALCR/ADCY4/GNG11/IGKV2D-28/GHRHR/PTHLH/IGKV3D-20/IGHV3-33/IGLV6-57/IGHV4-34/NLRP3/I…
WP_MYOMETRIAL_RELAXATION_AND_CONTRACTION_PATHWAYS	WP_MYOMETRIAL_RELAXATION_AND_CONTRACTION_PATHWAYS	156	0.59171	2.38669	0.0015361	0.017456	0.0110774	5531	tags=41%, list=15%, signal=35%	CNN1/CALCA/ADCY5/RYR3/ADCY2/ACTA2/CALD1/NOS1/GUCY1A1/RGS7/ACTC1/RGS4/PRKCB/PRKAR2B/PRKD1/ITPR1/RYR2/SLC8A1/CAMK2A/CRHR1/RGS5/LPAR1/PKIA/IGFBP1/RGS9/RGS2/IGFBP4/GNG7/GUCA2B/ACTA1/IGFBP5/GJA1/GNB4/PRKACB/PDE4D/CAMK2B/CORIN/ADCY4/GNG11/PDE4B/RGS1/RGS18/PKIG/GRK5/ADCY9/RGS6/RAMP3/ADCY1/OXTR/PLCG2/RGS17/PRKCA/ITPR2/GPR182/FOS/RAMP2/ATF3/GNG2/PRKCH/ACKR3/GNB5/IGFBP3/RGS11/ATP2A3
REACTOME_PLATELET_HOMEOSTASIS	REACTOME_PLATELET_HOMEOSTASIS	85	0.647255	2.37863	0.0016129	0.017456	0.0110774	7673	tags=52%, list=21%, signal=41%	KCNMA1/KCNMB1/SLC8A2/PDE2A/NOS1/PDE10A/ATP2B4/PDE1A/PDE1B/GUCY1A1/PRKG1/ATP2B3/SLC8A3/ITPR1/SLC8A1/GUCY1B1/GNG7/PDE5A/GNB4/PECAM1/KCNMB2/TRPC3/GNG11/GUCY1A2/P2RX6/PTGIR/PDE9A/P2RX1/TRPC6/ITPR2/P2RX5/ATP2B2/GNG2/GNB5/ATP2A3/P2RX2/GNB3/GNG12/APOB/GNGT1/GNG8/P2RX7/PDE11A/P2RX3
REACTOME_DEGRADATION_OF_THE_EXTRACELLULAR_MATRIX	REACTOME_DEGRADATION_OF_THE_EXTRACELLULAR_MATRIX	140	0.593636	2.37518	0.00151057	0.017456	0.0110774	6117	tags=49%, list=17%, signal=41%	CTRB1/ADAMTS8/CTRB2/CMA1/COL4A6/COL14A1/COL19A1/COL25A1/TLL1/COL4A4/CTSG/COL4A3/ADAMTS1/ELN/COL8A1/DCN/MMP16/A2M/FBN1/SCUBE1/CAPN14/ELANE/CAPN6/PRSS1/CAPN9/COL6A5/COL23A1/HSPG2/COL4A5/COL8A2/MMP24/COL16A1/NID1/TIMP2/MMP19/COL15A1/MMP2/ADAMTS9/COL3A1/COL11A2/COL6A2/ADAMTS16/SCUBE3/COL6A3/COL4A2/CTSK/FN1/LAMC1/TPSAB1/TLL2/HTRA1/ADAMTS4/CAPN11/ADAMTS18/PRSS2/FBN2/CAPN3/COL6A1/SPOCK3/CAPN13/ADAMTS5/C…
KEGG_ECM_RECEPTOR_INTERACTION	KEGG_ECM_RECEPTOR_INTERACTION	83	0.649303	2.37385	0.0016129	0.017456	0.0110774	6413	tags=60%, list=17%, signal=50%	THBS4/COL4A6/TNXB/ITGA7/TNN/SV2C/ITGA8/RELN/LAMA2/COL4A4/ITGA9/TNC/CD36/ITGA10/TNR/ITGB3/THBS1/SV2B/ITGA1/ITGA5/GP1BA/LAMA4/HSPG2/VWF/CHAD/COL3A1/COL11A2/COL6A2/COL6A3/ITGA4/THBS2/SDC3/COL4A2/FN1/LAMC1/LAMB2/THBS3/SV2A/ITGA11/SDC2/COL6A1/ITGAV/CD44/COL1A2/COL4A1/COL5A1/VTN/COL5A2/ITGB8/LAMB1
WP_PHOSPHODIESTERASES_IN_NEURONAL_FUNCTION	WP_PHOSPHODIESTERASES_IN_NEURONAL_FUNCTION	53	0.707633	2.37147	0.00164474	0.017456	0.0110774	3517	tags=47%, list=10%, signal=43%	GRIN2A/ADCY5/PDE7B/ADCY2/GRIA1/PDE2A/NOS1/PDE10A/PDE1C/PDE1A/PDE1B/GUCY1A1/PDE3A/GUCY1B1/PDE5A/PDE8B/DRD2/PDE4D/ADCY4/PDE4B/DRD1/GUCY1A2/ADCY9/ADCY1/PDE9A
REACTOME_ADORA2B_MEDIATED_ANTI_INFLAMMATORY_CYTOKINES_PRODUCTION	REACTOME_ADORA2B_MEDIATED_ANTI_INFLAMMATORY_CYTOKINES_PRODUCTION	133	0.595335	2.36542	0.00151286	0.017456	0.0110774	3476	tags=36%, list=9%, signal=33%	VIP/CALCA/GCG/ADCYAP1/TAAR1/CGA/ADRB3/ADCY5/ADCYAP1R1/GLP2R/GLP1R/ADCY2/LHCGR/VIPR2/GPR15/PRKAR2B/CRHR1/TSHB/GPR27/PTH1R/GNG7/ADRB2/GNAZ/GPBAR1/HTR7/DRD5/AVPR2/GNAI1/MC2R/HRH2/SCTR/MC5R/GIP/GNB4/GPR20/PRKACB/CALCR/ADCY4/GNG11/GHRHR/PTHLH/PTGER4/DRD1/CALCRL/ADCY9/RAMP3/PTGIR/ADCY1
REACTOME_IMMUNOREGULATORY_INTERACTIONS_BETWEEN_A_LYMPHOID_AND_A_NON_LYMPHOID_CELL	REACTOME_IMMUNOREGULATORY_INTERACTIONS_BETWEEN_A_LYMPHOID_AND_A_NON_LYMPHOID_CELL	186	0.56989	2.3652	0.00144092	0.017456	0.0110774	7298	tags=52%, list=20%, signal=42%	CD300LG/COLEC12/IGLV3-27/SFTPD/CD22/IGKV1D-33/PIANP/IGKV2-28/SIGLEC6/IGHV3-7/LILRA4/CD1C/IGHV1-2/IGHV4-39/IGLV1-51/IGKV1-33/CD19/SELL/CD300LB/IGKV2D-28/CLEC4G/IGKV3D-20/IGHV3-33/IGLV6-57/COL3A1/IGHV4-34/CD34/KLRF1/IGKV1-39/VCAM1/CD200/SIGLEC1/CD1D/CD40LG/IGKV4-1/ITGA4/IGHV2-70/IGHV3-53/IGHV3-48/IGLV3-25/SLAMF6/IGKV5-2/IGKV1D-39/IGLV2-23/C3/IGHV3-30/IGKV2-30/NCR3/CD200R1/FCGR2B/IGHV1-46/IGLV7-43/I…
WP_GPCRS_CLASS_B_SECRETINLIKE	WP_GPCRS_CLASS_B_SECRETINLIKE	24	0.823155	2.36183	0.00182815	0.017456	0.0110774	3325	tags=58%, list=9%, signal=53%	ADCYAP1R1/GLP2R/GLP1R/VIPR2/ADGRG2/CRHR1/PTH1R/ADGRL2/SCTR/ADGRL3/CALCR/GHRHR/CALCRL/ADGRL4
NABA_PROTEOGLYCANS	NABA_PROTEOGLYCANS	35	0.754368	2.35569	0.00170648	0.017456	0.0110774	2692	tags=46%, list=7%, signal=42%	OGN/PRELP/KERA/OMD/PRG4/PODN/SPOCK1/FMOD/DCN/SPOCK2/ASPN/IMPG2/HSPG2/LUM/CHAD/VCAN
REACTOME_PARASITE_INFECTION	REACTOME_PARASITE_INFECTION	116	0.606104	2.3533	0.00154799	0.017456	0.0110774	8038	tags=55%, list=22%, signal=43%	IGLV3-27/WASF3/IGKV1D-33/IGKV2-28/IGHV3-7/IGHV1-2/IGHV4-39/IGLV1-51/IGKV1-33/IGKV2D-28/IGKV3D-20/IGHV3-33/IGLV6-57/IGHV4-34/IGKV1-39/ELMO1/MYH2/IGKV4-1/IGHV2-70/IGHV3-53/IGHV3-48/IGLV3-25/WIPF1/MYO5A/IGKV5-2/IGKV1D-39/IGLV2-23/IGHV3-30/WASF1/IGKV2-30/IGHV1-46/IGLV7-43/IGHV2-5/IGHG2/IGHV3-23/IGLV3-21/IGLV1-47/IGLV3-1/IGKV3-15/NCKAP1L/IGHV1-69/IGKV2D-40/IGHV3-11/FYN/BTK/IGHV3-13/IGKV3-20/IGKV3-11/A…
REACTOME_SCAVENGING_OF_HEME_FROM_PLASMA	REACTOME_SCAVENGING_OF_HEME_FROM_PLASMA	69	0.669358	2.34956	0.00161812	0.017456	0.0110774	7239	tags=75%, list=20%, signal=61%	IGLV3-27/IGKV1D-33/IGKV2-28/IGHV3-7/IGHA2/IGHV1-2/IGHV4-39/HBB/IGHA1/IGLV1-51/IGKV1-33/IGKV2D-28/JCHAIN/IGKV3D-20/IGHV3-33/IGLV6-57/IGHV4-34/LRP1/IGKV1-39/CD163/IGKV4-1/IGHV2-70/IGHV3-53/IGHV3-48/IGLV3-25/IGKV5-2/IGKV1D-39/IGLV2-23/IGHV3-30/IGKV2-30/IGHV1-46/IGLV7-43/IGHV2-5/IGHV3-23/IGLV3-21/IGLV1-47/IGLV3-1/IGKV3-15/IGHV1-69/IGKV2D-40/IGHV3-11/IGHV3-13/IGKV3-20/IGKV3-11/IGKV1-16/IGLV1-44/IGLV2-…
REACTOME_NITRIC_OXIDE_STIMULATES_GUANYLATE_CYCLASE	REACTOME_NITRIC_OXIDE_STIMULATES_GUANYLATE_CYCLASE	21	0.829671	2.33547	0.00179211	0.017456	0.0110774	3517	tags=71%, list=10%, signal=65%	KCNMA1/KCNMB1/PDE2A/NOS1/PDE10A/PDE1A/PDE1B/GUCY1A1/PRKG1/ITPR1/GUCY1B1/PDE5A/KCNMB2/GUCY1A2/PDE9A
KEGG_FOCAL_ADHESION	KEGG_FOCAL_ADHESION	199	0.55871	2.32641	0.00143678	0.017456	0.0110774	6701	tags=43%, list=18%, signal=35%	FLNC/MYLK/ACTN2/THBS4/MYL9/COL4A6/IGF1/TNXB/PAK3/FLNA/ITGA7/TNN/MAPK10/ITGA8/RELN/VEGFD/LAMA2/COL4A4/ITGA9/TNC/AKT3/ITGA10/PDGFD/PRKCB/TNR/ITGB3/SHC4/THBS1/HGF/ITGA1/ITGA5/PDGFRA/LAMA4/VWF/CAV1/PIK3CG/PARVA/TLN1/CHAD/BCL2/VCL/COL3A1/COL11A2/COL6A2/PDGFRB/COL6A3/ACTN1/SHC2/ILK/ITGA4/VEGFC/THBS2/COL4A2/FN1/LAMC1/LAMB2/PIK3R5/THBS3/PRKCA/ITGA11/FLT4/KDR/COL6A1/PIP5K1C/PPP1R12A/CAV3/FLT1/PDGFC/ITGAV/…
REACTOME_ECM_PROTEOGLYCANS	REACTOME_ECM_PROTEOGLYCANS	76	0.647692	2.32135	0.00160772	0.017456	0.0110774	6117	tags=59%, list=17%, signal=49%	COL4A6/NCAM1/TNXB/ITGA7/TNN/ITGA8/MUSK/LAMA2/COL4A4/ITGA9/COL4A3/TNC/TNR/FMOD/DCN/ITGB3/TGFB3/COL6A5/ASPN/LAMA4/HSPG2/COL4A5/SERPINE1/PTPRS/LUM/VCAN/COL3A1/COL6A2/COL6A3/MATN3/TGFB2/COL4A2/FN1/LAMC1/LAMB2/COL6A1/BGN/SPARC/ITGAV/COL1A2/COL4A1/COL5A1/VTN/COL9A1/COL5A2
REACTOME_G_PROTEIN_MEDIATED_EVENTS	REACTOME_G_PROTEIN_MEDIATED_EVENTS	54	0.691114	2.32114	0.00165017	0.017456	0.0110774	4220	tags=41%, list=11%, signal=36%	GNAO1/ADCY5/NBEA/ADCY2/PDE1C/PDE1A/PDE1B/PRKAR2B/ITPR1/CAMK2A/GNAL/GNAZ/GNAI1/CAMK4/PRKACB/CAMK2B/ADCY4/ADCY9/ADCY1/PRKCA/PLCB1/ITPR2
REACTOME_ELASTIC_FIBRE_FORMATION	REACTOME_ELASTIC_FIBRE_FORMATION	45	0.716488	2.31756	0.00171527	0.017456	0.0110774	6407	tags=71%, list=17%, signal=59%	ITGA8/MFAP4/EFEMP1/ELN/FBLN5/MFAP5/LTBP1/ITGB3/FBN1/EMILIN3/FBLN1/ITGA5/TGFB3/LTBP2/EMILIN1/FBLN2/LTBP4/EFEMP2/BMP10/TGFB2/LOXL1/GDF5/FN1/LTBP3/LOXL4/FBN2/ITGAV/LOX/VTN/MFAP3/ITGB8/BMP2
REACTOME_BINDING_AND_UPTAKE_OF_LIGANDS_BY_SCAVENGER_RECEPTORS	REACTOME_BINDING_AND_UPTAKE_OF_LIGANDS_BY_SCAVENGER_RECEPTORS	98	0.613426	2.30486	0.0016	0.017456	0.0110774	7380	tags=69%, list=20%, signal=56%	SSC5D/CD36/SCARA5/COLEC12/IGLV3-27/IGKV1D-33/SCGB3A2/IGKV2-28/IGHV3-7/IGHA2/IGHV1-2/IGHV4-39/HBB/IGHA1/IGLV1-51/STAB1/MASP1/IGKV1-33/IGKV2D-28/JCHAIN/IGKV3D-20/IGHV3-33/IGLV6-57/COL3A1/IGHV4-34/LRP1/IGKV1-39/CD163/IGKV4-1/IGHV2-70/IGHV3-53/IGHV3-48/IGLV3-25/COL4A2/STAB2/IGKV5-2/IGKV1D-39/IGLV2-23/IGHV3-30/IGKV2-30/IGHV1-46/IGLV7-43/IGHV2-5/IGHV3-23/IGLV3-21/IGLV1-47/IGLV3-1/IGKV3-15/SPARC/IGHV1-6…
WP_FOCAL_ADHESION	WP_FOCAL_ADHESION	198	0.55193	2.30108	0.00143062	0.017456	0.0110774	6701	tags=40%, list=18%, signal=33%	FLNC/MYLK/THBS4/PPP1R12B/MYL9/COL4A6/IGF1/TNXB/PAK3/FLNA/ITGA7/TNN/MAPK10/ITGA8/RELN/VEGFD/LAMA2/COL4A4/ITGA9/TNC/AKT3/ITGA10/PDGFD/PRKCB/TNR/ITGB3/SHC4/THBS1/HGF/BLK/ITGA1/ITGA5/PDGFRA/LAMA4/VWF/CAV1/PARVA/TLN1/CHAD/BCL2/VCL/COL6A2/PDGFRB/ACTN1/SHC2/ILK/TXK/ITGA4/VEGFC/THBS2/COL4A2/FN1/LAMC1/LAMB2/THBS3/PRKCA/ITGA11/PPP1R12C/KDR/PIP5K1C/PPP1R12A/CAV3/FLT1/PDGFC/ITGAV/IGF1R/FYN/PIK3R1/COL1A2/PIK3…
REACTOME_PHASE_0_RAPID_DEPOLARISATION	REACTOME_PHASE_0_RAPID_DEPOLARISATION	42	0.713751	2.27336	0.0017452	0.017456	0.0110774	3667	tags=48%, list=10%, signal=43%	SCN7A/CACNA1C/CACNA2D1/SCN4B/FGF14/CACNB2/SCN2B/SCN11A/CAMK2A/SCN9A/CACNA2D2/SCN4A/CACNA2D3/SCN1B/SCN3A/CACNB4/CAMK2B/FGF13/SCN3B/FGF12
REACTOME_GPCR_LIGAND_BINDING	REACTOME_GPCR_LIGAND_BINDING	459	0.502533	2.27284	0.001287	0.017456	0.0110774	5979	tags=41%, list=16%, signal=34%	VIP/CALCA/CHRM2/GCG/TAC1/TACR2/AGTR2/MLNR/PENK/ADCYAP1/TAAR1/CCKAR/NPY1R/CGA/ADRB3/ADCYAP1R1/NPY2R/AGTR1/TACR1/NPY5R/GRPR/GLP2R/GLP1R/PTCH2/GABBR2/LHCGR/VIPR2/WNT9A/CNR1/ACKR1/NPY/PLPPR4/HTR1E/PTGER3/HTR2A/P2RY14/GALR1/CHRM4/PTGFR/PYY/GPR17/PROK1/CXCL12/NTS/CCL19/WNT9B/HTR2B/PRLHR/CNR2/P2RY12/S1PR3/S1PR1/F2RL3/CRHR1/CX3CR1/TAC3/LPAR1/EDNRA/CYSLTR1/UCN3/GHRL/TSHB/ADRA1A/PTH1R/DHH/CRHBP/GNG7/CCL21/…
WP_DISRUPTION_OF_POSTSYNAPTIC_SIGNALLING_BY_CNV	WP_DISRUPTION_OF_POSTSYNAPTIC_SIGNALLING_BY_CNV	33	0.731949	2.25724	0.00175747	0.017456	0.0110774	2593	tags=42%, list=7%, signal=39%	NRXN3/GRIN2A/NRXN1/NLGN1/ARC/DLG2/NRXN2/RYR2/NLGN3/CAMK2A/SHANK1/NLGN2/NLGN4X/CAMK2B
REACTOME_O_GLYCOSYLATION_OF_TSR_DOMAIN_CONTAINING_PROTEINS	REACTOME_O_GLYCOSYLATION_OF_TSR_DOMAIN_CONTAINING_PROTEINS	38	0.714901	2.2553	0.00172712	0.017456	0.0110774	5871	tags=63%, list=16%, signal=53%	ADAMTS8/ADAMTSL3/THSD7B/SPON1/ADAMTS1/ADAMTSL1/THBS1/THSD7A/ADAMTS10/SBSPON/ADAMTS3/ADAMTS15/ADAMTS9/ADAMTS16/THBS2/CFP/THSD4/ADAMTS4/ADAMTS18/SEMA5A/ADAMTSL4/THSD1/ADAMTS5/ADAMTS17
REACTOME_DAG_AND_IP3_SIGNALING	REACTOME_DAG_AND_IP3_SIGNALING	41	0.705298	2.25262	0.00171527	0.017456	0.0110774	4220	tags=41%, list=11%, signal=37%	ADCY5/NBEA/ADCY2/PDE1C/PDE1A/PDE1B/PRKAR2B/ITPR1/CAMK2A/CAMK4/PRKACB/CAMK2B/ADCY4/ADCY9/ADCY1/PRKCA/ITPR2
WP_G_PROTEIN_SIGNALING_PATHWAYS	WP_G_PROTEIN_SIGNALING_PATHWAYS	93	0.601695	2.25113	0.0016129	0.017456	0.0110774	4217	tags=32%, list=11%, signal=29%	GNAO1/AKAP6/ADCY5/PDE7B/ADCY2/AKAP12/PDE1C/PDE1A/PDE1B/PRKCB/PRKAR2B/PRKD1/ITPR1/GNAL/GNG7/GNAZ/PDE8B/GNAI1/PRKACB/PDE4D/PALM2AKAP2/ADCY4/GNG11/PDE4B/KRAS/ADCY9/ADCY1/GNA14/PRKCA/AKAP13
REACTOME_MOLECULES_ASSOCIATED_WITH_ELASTIC_FIBRES	REACTOME_MOLECULES_ASSOCIATED_WITH_ELASTIC_FIBRES	38	0.712596	2.24803	0.00172712	0.017456	0.0110774	6407	tags=74%, list=17%, signal=61%	ITGA8/MFAP4/EFEMP1/ELN/FBLN5/MFAP5/LTBP1/ITGB3/FBN1/EMILIN3/FBLN1/TGFB3/LTBP2/EMILIN1/FBLN2/LTBP4/EFEMP2/BMP10/TGFB2/GDF5/FN1/LTBP3/FBN2/ITGAV/VTN/MFAP3/ITGB8/BMP2
REACTOME_ION_CHANNEL_TRANSPORT	REACTOME_ION_CHANNEL_TRANSPORT	183	0.542515	2.24736	0.0014556	0.017456	0.0110774	4665	tags=27%, list=13%, signal=24%	ATP1A2/CASQ2/PLN/ATP4A/CASQ1/RYR3/TRPC4/NALCN/SCNN1G/ATP4B/CLCA4/ATP1B2/TRPC1/FXYD1/ATP2B4/FXYD4/FXYD6/ATP2B3/TSC22D3/ATP6V1G2/ATP8B2/ASIC5/RYR2/CAMK2A/BEST2/ANO5/TTYH2/UNC80/ATP8A2/ATP1A3/STOM/ATP8B4/TRPC3/WNK3/ATP13A4/CAMK2B/SCNN1B/CLIC2/ATP13A5/SGK1/SLC9C2/TRPV6/CLCA1/TRPA1/TRPC6/ATP8B3/FXYD7/STOML3/OSTM1/ATP2B2
NABA_BASEMENT_MEMBRANES	NABA_BASEMENT_MEMBRANES	40	0.70692	2.24724	0.00172712	0.017456	0.0110774	4980	tags=62%, list=14%, signal=54%	COL4A6/NTNG1/NTN1/LAMA2/COL4A4/HMCN1/COL4A3/NTN3/COL6A5/LAMA4/HSPG2/PAPLN/COL4A5/COLQ/NID1/COL15A1/COL6A2/COL6A3/NTN4/COL4A2/NTNG2/LAMC1/LAMB2/COL6A1/NID2
REACTOME_CGMP_EFFECTS	REACTOME_CGMP_EFFECTS	15	0.860555	2.2334	0.00186916	0.017456	0.0110774	3517	tags=73%, list=10%, signal=66%	KCNMA1/KCNMB1/PDE2A/PDE10A/PDE1A/PDE1B/PRKG1/ITPR1/PDE5A/KCNMB2/PDE9A
REACTOME_VOLTAGE_GATED_POTASSIUM_CHANNELS	REACTOME_VOLTAGE_GATED_POTASSIUM_CHANNELS	42	0.700462	2.23103	0.0017452	0.017456	0.0110774	5587	tags=60%, list=15%, signal=51%	KCNA1/KCNB1/KCNA5/KCNS2/KCNQ5/KCNB2/KCNA2/KCNA4/KCNH2/KCND1/KCNH6/KCNAB1/KCND3/KCNA3/KCNC1/KCNH3/KCNH1/KCNS3/KCNG1/KCNC4/KCND2/KCNQ4/KCNH4/KCNH7/KCNS1
REACTOME_FCGAMMA_RECEPTOR_FCGR_DEPENDENT_PHAGOCYTOSIS	REACTOME_FCGAMMA_RECEPTOR_FCGR_DEPENDENT_PHAGOCYTOSIS	143	0.554878	2.22475	0.00150376	0.017456	0.0110774	9089	tags=53%, list=25%, signal=40%	ITPR1/IGLV3-27/WASF3/IGKV1D-33/IGKV2-28/IGHV3-7/IGHV1-2/IGHV4-39/IGLV1-51/IGKV1-33/IGKV2D-28/IGKV3D-20/IGHV3-33/IGLV6-57/IGHV4-34/IGKV1-39/ELMO1/MYH2/IGKV4-1/IGHV2-70/PLCG2/IGHV3-53/IGHV3-48/IGLV3-25/WIPF1/MYO5A/IGKV5-2/IGKV1D-39/IGLV2-23/ITPR2/IGHV3-30/WASF1/IGKV2-30/IGHV1-46/IGLV7-43/IGHV2-5/IGHG2/IGHV3-23/IGLV3-21/IGLV1-47/IGLV3-1/IGKV3-15/NCKAP1L/IGHV1-69/IGKV2D-40/IGHV3-11/FYN/PIK3R1/BTK/IGH…
REACTOME_RHO_GTPASES_ACTIVATE_PAKS	REACTOME_RHO_GTPASES_ACTIVATE_PAKS	21	0.790168	2.22427	0.00179211	0.017456	0.0110774	336	tags=29%, list=1%, signal=28%	MYH11/MYLK/PPP1R12B/MYL9/PAK3/FLNA
REACTOME_GLYCOSAMINOGLYCAN_METABOLISM	REACTOME_GLYCOSAMINOGLYCAN_METABOLISM	124	0.566117	2.22315	0.00153374	0.017456	0.0110774	5498	tags=35%, list=15%, signal=30%	OGN/HS6ST3/PRELP/KERA/OMD/HPSE2/DSEL/HAS1/CSPG4/LYVE1/FMOD/DCN/B3GAT1/HSPG2/CSGALNACT1/HS3ST5/LUM/GPC6/VCAN/CHST7/ST3GAL3/NDST4/NDST3/SDC3/CHST3/CSGALNACT2/STAB2/B3GNT7/XYLT1/HAS2/ARSB/ST3GAL4/CHST1/UST/HS3ST3B1/SDC2/HS3ST2/BGN/CHSY3/ABCC5/CHST2/CD44/DSE/CHST15
REACTOME_GLUCAGON_TYPE_LIGAND_RECEPTORS	REACTOME_GLUCAGON_TYPE_LIGAND_RECEPTORS	33	0.720828	2.22294	0.00175747	0.017456	0.0110774	2824	tags=39%, list=8%, signal=36%	VIP/GCG/ADCYAP1/ADCYAP1R1/GLP2R/GLP1R/VIPR2/GNG7/SCTR/GIP/GNB4/GNG11/GHRHR
REACTOME_ION_TRANSPORT_BY_P_TYPE_ATPASES	REACTOME_ION_TRANSPORT_BY_P_TYPE_ATPASES	55	0.660896	2.21934	0.00165289	0.017456	0.0110774	5980	tags=47%, list=16%, signal=40%	ATP1A2/PLN/ATP4A/ATP4B/ATP1B2/FXYD1/ATP2B4/FXYD4/FXYD6/ATP2B3/ATP8B2/CAMK2A/ATP8A2/ATP1A3/ATP8B4/ATP13A4/CAMK2B/ATP13A5/ATP8B3/FXYD7/ATP2B2/ATP8A1/ATP2A3/ATP10A/CAMK2G/ATP10D
REACTOME_CA_DEPENDENT_EVENTS	REACTOME_CA_DEPENDENT_EVENTS	37	0.704046	2.20871	0.0017301	0.017456	0.0110774	4073	tags=41%, list=11%, signal=36%	ADCY5/NBEA/ADCY2/PDE1C/PDE1A/PDE1B/PRKAR2B/CAMK2A/CAMK4/PRKACB/CAMK2B/ADCY4/ADCY9/ADCY1/PRKCA
WP_MONOAMINE_GPCRS	WP_MONOAMINE_GPCRS	33	0.710412	2.19082	0.00175747	0.017456	0.0110774	3595	tags=52%, list=10%, signal=47%	CHRM2/ADRB3/HTR1E/HTR2A/CHRM4/HTR2B/ADRA1A/HTR1B/ADRB2/HTR7/DRD5/DRD2/HRH2/ADRA1B/ADRA2A/DRD1/HTR1F
REACTOME_DISEASES_OF_GLYCOSYLATION	REACTOME_DISEASES_OF_GLYCOSYLATION	142	0.546158	2.18567	0.00151286	0.017456	0.0110774	5063	tags=33%, list=14%, signal=29%	OGN/ADAMTS8/PRELP/KERA/OMD/ADAMTSL3/THSD7B/SPON1/ADAMTS1/CSPG4/ADAMTSL1/FMOD/DCN/THBS1/THSD7A/ADAMTS10/HSPG2/MUC6/SBSPON/ADAMTS3/LUM/MUC7/ADAMTS15/GPC6/MUC5AC/VCAN/ST3GAL3/ADAMTS9/ADAMTS16/NOTCH4/THBS2/SDC3/CHST3/CFP/MUC3A/THSD4/ADAMTS4/GNE/NOTCH2/ADAMTS18/SDC2/SEMA5A/ADAMTSL4/MUC12/BGN/THSD1/MUC17
REACTOME_CLASS_A_1_RHODOPSIN_LIKE_RECEPTORS_	REACTOME_CLASS_A_1_RHODOPSIN_LIKE_RECEPTORS_	327	0.496416	2.18489	0.0013369	0.017456	0.0110774	5979	tags=40%, list=16%, signal=34%	CHRM2/TAC1/TACR2/AGTR2/MLNR/PENK/TAAR1/CCKAR/NPY1R/CGA/ADRB3/NPY2R/AGTR1/TACR1/NPY5R/GRPR/LHCGR/CNR1/ACKR1/NPY/PLPPR4/HTR1E/PTGER3/HTR2A/P2RY14/GALR1/CHRM4/PTGFR/PYY/GPR17/PROK1/CXCL12/NTS/CCL19/HTR2B/PRLHR/CNR2/P2RY12/S1PR3/S1PR1/F2RL3/CX3CR1/TAC3/LPAR1/EDNRA/CYSLTR1/GHRL/TSHB/ADRA1A/CCL21/PLPPR5/HTR1B/ADRB2/PTGER1/GPBAR1/HTR7/NMUR1/EDN2/DRD5/GPR183/AVPR2/DRD2/HRH3/MC2R/HRH2/MC5R/AVPR1A/EDNRB/PP…
WP_SUDDEN_INFANT_DEATH_SYNDROME_SIDS_SUSCEPTIBILITY_PATHWAYS	WP_SUDDEN_INFANT_DEATH_SYNDROME_SIDS_SUSCEPTIBILITY_PATHWAYS	160	0.538184	2.18169	0.00151515	0.017456	0.0110774	3944	tags=30%, list=11%, signal=27%	CHRM2/TAC1/SNAP25/PLP1/ADCYAP1/PHOX2B/FEV/ADCYAP1R1/TPH1/NKX2-2/TACR1/PHOX2A/AQP4/RET/VIPR2/AR/SCN4B/NTRK2/HTR2A/KCNJ8/PRKAR2B/PPARGC1A/C4B/RYR2/C4A/MAP2/PBX1/TLX3/CHRNA4/ASCL1/HTR3A/KCNH2/MEF2C/GJA1/ATP1A3/NGF/RORA/NR3C1/PRKACB/CHAT/CHRNB4/SST/EN1/EGR1/SCN3B/SSTR2/SSTR1/CHRNB2
REACTOME_KERATAN_SULFATE_DEGRADATION	REACTOME_KERATAN_SULFATE_DEGRADATION	13	0.871618	2.18107	0.00190114	0.017456	0.0110774	2310	tags=46%, list=6%, signal=43%	OGN/PRELP/KERA/OMD/FMOD/LUM
REACTOME_CLASS_B_2_SECRETIN_FAMILY_RECEPTORS_	REACTOME_CLASS_B_2_SECRETIN_FAMILY_RECEPTORS_	94	0.58132	2.1781	0.0016129	0.017456	0.0110774	5309	tags=44%, list=14%, signal=37%	VIP/CALCA/GCG/ADCYAP1/ADCYAP1R1/GLP2R/GLP1R/PTCH2/VIPR2/WNT9A/WNT9B/CRHR1/UCN3/PTH1R/DHH/CRHBP/GNG7/WNT2B/FZD4/SCTR/GIP/GNB4/CALCR/GNG11/ADGRE3/GHRHR/PTHLH/CALCRL/RAMP3/WNT4/WNT7A/PTCH1/FZD1/FZD8/CD55/CYSLTR2/CALCB/FZD7/RAMP2/GNG2/GNB5
WP_FOCAL_ADHESIONPI3KAKTMTORSIGNALING_PATHWAY	WP_FOCAL_ADHESIONPI3KAKTMTORSIGNALING_PATHWAY	303	0.497319	2.16811	0.0013624	0.017456	0.0110774	6413	tags=36%, list=17%, signal=30%	CHRM2/IRS4/THBS4/FGF10/NGFR/SLC2A4/FGF2/COL4A6/GHR/IGF1/TNXB/ITGA7/FGF7/TNN/ITGA8/KIT/FGF14/RELN/VEGFD/LAMA2/NOS1/COL4A4/ITGA9/TNC/AKT3/ITGA10/PDGFD/TNR/PRKAA2/PPARGC1A/ITGB3/FGFR1/THBS1/HGF/LPAR1/TEK/PPP2R3A/ITGA5/TCL1A/GNG7/PDGFRA/LAMA4/VWF/IL7R/GNB4/NGF/IRS2/PIK3CG/ANGPT1/FGF13/CHAD/GNG11/PPP2R2B/KRAS/COL3A1/LPAR4/COL11A2/COL6A2/PDGFRB/FGFR2/CSF1R/ITGA4/VEGFC/EPAS1/F2R/THBS2/PIK3IP1/FGF12/OSMR…
WP_ENDOTHELIN_PATHWAYS	WP_ENDOTHELIN_PATHWAYS	33	0.702875	2.16758	0.00175747	0.017456	0.0110774	4135	tags=39%, list=11%, signal=35%	CNN1/CALCA/MYLK/NPY1R/NPY/EDNRA/ADRA1A/GNAI1/EDNRB/CALCRL/PTGIR/PRKCA/PLCB1
WP_COMMON_PATHWAYS_UNDERLYING_DRUG_ADDICTION	WP_COMMON_PATHWAYS_UNDERLYING_DRUG_ADDICTION	42	0.677566	2.15811	0.0017452	0.017456	0.0110774	4073	tags=36%, list=11%, signal=32%	ACTG2/GRIN2A/GRIA1/PPP1R1A/GRIA2/PRKCB/CAMK2A/GRIA3/GNAI1/DRD2/CAMK4/PRKACB/DRD1/ADCY1/PRKCA
REACTOME_NEUREXINS_AND_NEUROLIGINS	REACTOME_NEUREXINS_AND_NEUROLIGINS	56	0.637708	2.15623	0.00165017	0.017456	0.0110774	3596	tags=38%, list=10%, signal=34%	NRXN3/GRIN2A/NRXN1/NLGN1/DLG2/NRXN2/NLGN3/SYT10/SYT9/LRRTM1/NLGN4Y/DLG4/SHANK1/EPB41L3/NLGN2/BEGAIN/NLGN4X/LRRTM3/APBA1/HOMER2/SYT2
REACTOME_RECEPTOR_TYPE_TYROSINE_PROTEIN_PHOSPHATASES	REACTOME_RECEPTOR_TYPE_TYROSINE_PROTEIN_PHOSPHATASES	20	0.777505	2.15044	0.0018315	0.017456	0.0110774	4619	tags=55%, list=13%, signal=48%	SLITRK3/NTRK3/SLITRK5/SLITRK2/IL1RAPL2/SLITRK4/SLITRK6/PTPRS/PPFIA2/PTPRD/PPFIBP1
REACTOME_DISEASES_ASSOCIATED_WITH_GLYCOSAMINOGLYCAN_METABOLISM	REACTOME_DISEASES_ASSOCIATED_WITH_GLYCOSAMINOGLYCAN_METABOLISM	41	0.67269	2.14848	0.00171527	0.017456	0.0110774	4916	tags=39%, list=13%, signal=34%	OGN/PRELP/KERA/OMD/CSPG4/FMOD/DCN/HSPG2/LUM/GPC6/VCAN/ST3GAL3/SDC3/CHST3/SDC2/BGN
REACTOME_INTEGRATION_OF_ENERGY_METABOLISM	REACTOME_INTEGRATION_OF_ENERGY_METABOLISM	108	0.559672	2.14556	0.00154799	0.017456	0.0110774	7320	tags=44%, list=20%, signal=35%	KCNB1/GCG/SNAP25/ADIPOQ/ADCY5/GLP1R/ADCY2/CACNA1C/CACNB2/CD36/PRKAR2B/PRKAA2/ITPR1/ACACB/CACNA2D2/ABCC8/GNG7/GNAI1/GNB4/PRKACB/ADCY4/GNG11/ADRA2A/ADCY9/ADCY1/RAPGEF3/GNA14/KCNS3/PRKCA/PLCB1/ITPR2/CYSLTR2/GNG2/RAPGEF4/GNB5/PRKAB2/GNB3/GNG12/PRKAG2/CACNA1A/CHRM3/STXBP1/SYT5/GNGT1/GNG8/RAP1A/GNAQ
REACTOME_L1CAM_INTERACTIONS	REACTOME_L1CAM_INTERACTIONS	121	0.54931	2.14554	0.00156495	0.017456	0.0110774	5402	tags=36%, list=15%, signal=30%	SCN7A/DCX/CNTN1/ANK2/NFASC/SH3GL2/NCAM1/CNTN2/SCN4B/SCN2B/ITGA9/RPS6KA6/ITGA10/CNTNAP1/GAP43/ITGB3/FGFR1/SCN11A/SCN9A/ITGA1/TUBA1A/SCN4A/ITGA5/NRP2/CHL1/SCN1B/SCN3A/DLG4/TUBB6/ANK1/DNM3/RPS6KA2/SCN3B/NRP1/LAMC1/SPTB/MSN/RDX/RPS6KA5/SPTBN4/CNTN6/ITGAV/DPYSL2
REACTOME_UNBLOCKING_OF_NMDA_RECEPTORS_GLUTAMATE_BINDING_AND_ACTIVATION	REACTOME_UNBLOCKING_OF_NMDA_RECEPTORS_GLUTAMATE_BINDING_AND_ACTIVATION	21	0.762094	2.14524	0.00179211	0.017456	0.0110774	2593	tags=52%, list=7%, signal=49%	ACTN2/GRIN2A/GRIA1/DLG2/GRIA2/NEFL/CAMK2A/GRIA3/LRRC7/DLG4/CAMK2B
REACTOME_CROSSLINKING_OF_COLLAGEN_FIBRILS	REACTOME_CROSSLINKING_OF_COLLAGEN_FIBRILS	18	0.798245	2.14498	0.00186567	0.017456	0.0110774	6088	tags=78%, list=17%, signal=65%	COL4A6/TLL1/COL4A4/COL4A3/COL4A5/LOXL1/COL4A2/TLL2/PXDN/LOXL4/LOX/COL1A2/COL4A1/PCOLCE
REACTOME_REGULATION_OF_INSULIN_SECRETION	REACTOME_REGULATION_OF_INSULIN_SECRETION	78	0.595937	2.13548	0.00163132	0.017456	0.0110774	8096	tags=53%, list=22%, signal=41%	KCNB1/GCG/SNAP25/ADCY5/GLP1R/CACNA1C/CACNB2/CD36/PRKAR2B/ITPR1/CACNA2D2/ABCC8/GNG7/GNAI1/GNB4/PRKACB/GNG11/ADRA2A/RAPGEF3/GNA14/KCNS3/PRKCA/PLCB1/ITPR2/GNG2/RAPGEF4/GNB5/GNB3/GNG12/CACNA1A/CHRM3/STXBP1/SYT5/GNGT1/GNG8/RAP1A/GNAQ/PLCB2/VAMP2/PRKAR1A/KCNG2
REACTOME_TRANSMISSION_ACROSS_CHEMICAL_SYNAPSES	REACTOME_TRANSMISSION_ACROSS_CHEMICAL_SYNAPSES	269	0.494438	2.1333	0.00137552	0.017456	0.0110774	4135	tags=28%, list=11%, signal=25%	SNAP25/SLC5A7/GRIK3/SLC18A3/CHRNA3/ACTN2/BCHE/GRIN2A/ADCY5/RIMS1/GRIK5/NBEA/ADCY2/GRIA1/GABBR2/CACNB2/SLC18A2/DLG2/GLRB/GRIA2/MAPT/GABRA5/RPS6KA6/PRKCB/PRKAR2B/PRKAA2/NEFL/SYN2/CAMK2A/GRIK2/TSPAN7/CACNA2D2/TUBA1A/SLC1A2/GNAL/GRIA3/GNG7/SLC1A7/CHRNA4/CACNA2D3/HTR3A/LRRC7/GNAI1/CACNB4/DLG4/GNB4/ACHE/CACNA1B/CAMK4/PRKACB/NCALD/TUBB6/PPFIA2/CAMK2B/CHAT/KCNJ5/SYN1/ADCY4/CHRNB4/GNG11/KRAS/APBA1/GRIP2/A…
REACTOME_NCAM_SIGNALING_FOR_NEURITE_OUT_GROWTH	REACTOME_NCAM_SIGNALING_FOR_NEURITE_OUT_GROWTH	63	0.617447	2.13059	0.00165289	0.017456	0.0110774	6117	tags=52%, list=17%, signal=44%	GFRA1/NCAM1/CACNA1H/CACNA1C/CNTN2/CACNB2/GFRA2/COL4A4/COL4A3/FGFR1/COL6A5/COL4A5/CACNB4/GFRA4/CACNA1G/KRAS/COL3A1/COL6A2/COL6A3/GDNF/COL4A2/SPTB/ST8SIA2/PRNP/RPS6KA5/COL6A1/SPTBN4/FYN/ST8SIA4/COL4A1/COL5A1/COL9A1/COL5A2
WP_GPCRS_CLASS_A_RHODOPSINLIKE	WP_GPCRS_CLASS_A_RHODOPSINLIKE	256	0.499397	2.12972	0.00140845	0.017456	0.0110774	6003	tags=41%, list=16%, signal=34%	CHRM2/AGTR2/MLNR/CCKAR/NPY1R/ADRB3/NPY2R/AGTR1/MAS1L/NPY5R/GRPR/LHCGR/CNR1/HTR1E/NPY6R/GPR15/PTGER3/HTR2A/P2RY14/GALR1/CHRM4/PTGFR/GPR17/HTR2B/PRLHR/CNR2/P2RY12/GPR52/F2RL3/GPR12/CX3CR1/EDNRA/CYSLTR1/GPR27/ADRA1A/HTR1B/ADRB2/PTGER1/HTR7/NMUR1/DRD5/AVPR2/DRD2/HRH3/MC2R/HRH2/MC5R/AVPR1A/EDNRB/GPR34/GPR20/CXCR4/CCKBR/ADRA1B/CXCR5/CCR7/HCRTR1/APLNR/LPAR4/ADRA2A/PTGER4/DRD1/CCR4/PTGIR/XCR1/OXTR/GPR21/…
PID_ENDOTHELIN_PATHWAY	PID_ENDOTHELIN_PATHWAY	63	0.616816	2.12842	0.00165289	0.017456	0.0110774	5920	tags=41%, list=16%, signal=35%	GNAO1/ADCY5/ADCY2/PRKCB/EDNRA/CYSLTR1/GNAL/GNAZ/EDN2/GNAI1/EDNRB/ADCY4/COL3A1/ADCY9/ADCY1/GNA14/TRPC6/PRKCA/PLCB1/CYSLTR2/FOS/PRKCH/COL1A2/EDN3/MMP1/EDN1
REACTOME_G_ALPHA_Q_SIGNALLING_EVENTS	REACTOME_G_ALPHA_Q_SIGNALLING_EVENTS	215	0.504869	2.12452	0.00141044	0.017456	0.0110774	7467	tags=47%, list=20%, signal=38%	GCG/TAC1/TACR2/MLNR/CCKAR/AGTR1/TACR1/GRPR/ARHGEF25/HTR2A/PTGFR/GPR17/PROK1/RGS4/NTS/RASGRP2/DGKI/DGKB/HTR2B/ITPR1/F2RL3/DGKG/RGS5/TAC3/LPAR1/EDNRA/CYSLTR1/GHRL/RGS2/ADRA1A/GNG7/PTGER1/NMUR1/EDN2/AVPR1A/GNB4/EDNRB/CASR/CCKBR/TRPC3/MLN/ADRA1B/GNG11/UTS2B/HCRTR1/KRAS/RGS1/RGS18/LPAR4/GRK5/RPS6KA2/XCR1/OXTR/F2R/GNA14/F2RL2/TRPC6/AVPR1B/P2RY10/P2RY1/RGS17/PRKCA/PLCB1/ITPR2/NMBR/CYSLTR2/FFAR3/TBXA2R/G…
KEGG_ALDOSTERONE_REGULATED_SODIUM_REABSORPTION	KEGG_ALDOSTERONE_REGULATED_SODIUM_REABSORPTION	42	0.665524	2.11975	0.0017452	0.017456	0.0110774	7047	tags=60%, list=19%, signal=48%	ATP1A2/IRS4/IGF1/SCNN1G/ATP1B2/FXYD4/PRKCB/ATP1A3/IRS2/PIK3CG/NR3C2/SCNN1B/KRAS/HSD11B1/SGK1/PIK3R5/PRKCA/INSR/PIK3R1/PIK3CD/PIK3CA/IRS1/PRKCG/ATP1A4/KCNJ1
REACTOME_NCAM1_INTERACTIONS	REACTOME_NCAM1_INTERACTIONS	42	0.665022	2.11815	0.0017452	0.017456	0.0110774	6117	tags=64%, list=17%, signal=54%	GFRA1/NCAM1/CACNA1H/CACNA1C/CNTN2/CACNB2/GFRA2/COL4A4/COL4A3/COL6A5/COL4A5/CACNB4/GFRA4/CACNA1G/COL3A1/COL6A2/COL6A3/GDNF/COL4A2/ST8SIA2/PRNP/COL6A1/ST8SIA4/COL4A1/COL5A1/COL9A1/COL5A2
REACTOME_CELL_EXTRACELLULAR_MATRIX_INTERACTIONS	REACTOME_CELL_EXTRACELLULAR_MATRIX_INTERACTIONS	18	0.785176	2.10986	0.00186567	0.017456	0.0110774	3311	tags=44%, list=9%, signal=40%	FLNC/FLNA/LIMS2/FERMT2/ARHGEF6/PARVA/ACTN1/ILK
KEGG_ADIPOCYTOKINE_SIGNALING_PATHWAY	KEGG_ADIPOCYTOKINE_SIGNALING_PATHWAY	67	0.604604	2.10959	0.00161812	0.017456	0.0110774	2647	tags=21%, list=7%, signal=19%	IRS4/ADIPOQ/SLC2A4/MAPK10/NPY/LEPR/AKT3/CD36/PRKAA2/PCK1/PPARGC1A/ACACB/IRS2/RXRG
REACTOME_O_LINKED_GLYCOSYLATION	REACTOME_O_LINKED_GLYCOSYLATION	110	0.54842	2.10879	0.00155039	0.017456	0.0110774	5363	tags=39%, list=15%, signal=34%	ADAMTS8/ADAMTSL3/GALNTL6/THSD7B/SPON1/ADAMTS1/A4GNT/GALNT15/GALNT16/ADAMTSL1/B3GNT6/GALNT17/GALNT13/THBS1/THSD7A/ADAMTS10/ST6GALNAC3/MUC6/SBSPON/ADAMTS3/MUC7/ADAMTS15/MUC5AC/ST3GAL3/ADAMTS9/GCNT4/ADAMTS16/THBS2/CFP/GALNT4/B3GNT7/MUC3A/THSD4/ADAMTS4/ADAMTS18/ST3GAL4/SEMA5A/ADAMTSL4/MUC12/THSD1/MUC17/GALNT10/ADAMTS5
REACTOME_GLUCAGON_LIKE_PEPTIDE_1_GLP1_REGULATES_INSULIN_SECRETION	REACTOME_GLUCAGON_LIKE_PEPTIDE_1_GLP1_REGULATES_INSULIN_SECRETION	42	0.65729	2.09353	0.0017452	0.017456	0.0110774	7270	tags=50%, list=20%, signal=40%	KCNB1/GCG/ADCY5/GLP1R/PRKAR2B/ITPR1/GNG7/GNB4/PRKACB/GNG11/RAPGEF3/KCNS3/ITPR2/GNG2/RAPGEF4/GNB5/GNB3/GNG12/GNGT1/GNG8/RAP1A
REACTOME_INTERACTION_BETWEEN_L1_AND_ANKYRINS	REACTOME_INTERACTION_BETWEEN_L1_AND_ANKYRINS	31	0.685351	2.09238	0.00174216	0.017456	0.0110774	4084	tags=42%, list=11%, signal=37%	SCN7A/ANK2/NFASC/SCN4B/SCN2B/SCN11A/SCN9A/SCN4A/SCN1B/SCN3A/ANK1/SCN3B/SPTB
REACTOME_COLLAGEN_BIOSYNTHESIS_AND_MODIFYING_ENZYMES	REACTOME_COLLAGEN_BIOSYNTHESIS_AND_MODIFYING_ENZYMES	67	0.59967	2.09237	0.00161812	0.017456	0.0110774	6201	tags=52%, list=17%, signal=44%	COL4A6/COL14A1/COL19A1/COL25A1/TLL1/COL4A4/COL4A3/COL21A1/COL8A1/COL6A5/COL23A1/PCOLCE2/COL4A5/COL8A2/P3H2/ADAMTS3/COL16A1/COL15A1/COL3A1/COL11A2/P4HA3/COL6A2/COL6A3/COL24A1/COL4A2/TLL2/COL6A1/COL12A1/COL1A2/COL4A1/COL5A1/COL9A1/PCOLCE/COL5A2/P3H3
KEGG_CELL_ADHESION_MOLECULES_CAMS	KEGG_CELL_ADHESION_MOLECULES_CAMS	130	0.528074	2.09009	0.00151286	0.017456	0.0110774	3586	tags=31%, list=10%, signal=28%	CNTN1/NRXN3/CADM3/NRXN1/NEGR1/NFASC/NCAM1/NLGN1/CNTN2/ITGA8/JAM2/NRXN2/ITGA9/SELP/CLDN11/JAM3/CNTNAP1/CLDN5/NLGN3/NCAM2/CD22/PTPRM/PECAM1/CLDN10/NLGN2/SELE/NLGN4X/SELL/CD28/VCAN/ITGAM/CDH2/CLDN23/CD34/CDH5/VCAM1/SIGLEC1/CD40LG/ITGA4/SDC3
WP_ADIPOGENESIS	WP_ADIPOGENESIS	130	0.527678	2.08852	0.00151286	0.017456	0.0110774	3858	tags=27%, list=10%, signal=24%	DLK1/BMP3/IRS4/ADIPOQ/SLC2A4/IGF1/PLIN1/PTGIS/FRZB/GDF10/KLF15/SPOCK1/PCK1/PPARGC1A/LIFR/WWTR1/SFRP4/EBF1/NDN/NR2F1/FOXC2/LPL/IL6ST/MEF2C/SERPINE1/RORA/NR3C1/IRS2/EGR2/GADD45B/RXRG/MEF2A/EPAS1/KLF7/FZD1
REACTOME_AMINE_LIGAND_BINDING_RECEPTORS	REACTOME_AMINE_LIGAND_BINDING_RECEPTORS	42	0.653626	2.08186	0.0017452	0.017456	0.0110774	3595	tags=45%, list=10%, signal=41%	CHRM2/TAAR1/ADRB3/HTR1E/HTR2A/CHRM4/HTR2B/ADRA1A/HTR1B/ADRB2/HTR7/DRD5/DRD2/HRH3/HRH2/ADRA1B/ADRA2A/DRD1/HTR1F
REACTOME_PLATELET_CALCIUM_HOMEOSTASIS	REACTOME_PLATELET_CALCIUM_HOMEOSTASIS	28	0.702424	2.08178	0.00179856	0.017456	0.0110774	5937	tags=54%, list=16%, signal=45%	SLC8A2/ATP2B4/ATP2B3/SLC8A3/ITPR1/SLC8A1/TRPC3/P2RX6/P2RX1/TRPC6/ITPR2/P2RX5/ATP2B2/ATP2A3/P2RX2
REACTOME_PEPTIDE_HORMONE_METABOLISM	REACTOME_PEPTIDE_HORMONE_METABOLISM	90	0.559526	2.07413	0.00162338	0.017456	0.0110774	3166	tags=26%, list=9%, signal=23%	GCG/CGA/BCHE/PCSK1/CMA1/CPE/IGF1/CTSG/CPB1/PCSK2/CPA3/MYRIP/GHRL/TSHB/INHA/ANPEP/ISL1/GIP/ACHE/KIF5C/ERO1B/MBOAT4/KIF5A
BIOCARTA_EICOSANOID_PATHWAY	BIOCARTA_EICOSANOID_PATHWAY	22	0.726346	2.06303	0.00180832	0.017456	0.0110774	5198	tags=59%, list=14%, signal=51%	PTGIS/PTGER3/PTGFR/CYSLTR1/PTGER1/HPGDS/PTGS1/PTGER4/PTGIR/PLCB1/CYSLTR2/TBXA2R/PTGER2
REACTOME_PKA_MEDIATED_PHOSPHORYLATION_OF_CREB	REACTOME_PKA_MEDIATED_PHOSPHORYLATION_OF_CREB	20	0.745377	2.06158	0.0018315	0.017456	0.0110774	3476	tags=40%, list=9%, signal=36%	ADCY5/NBEA/ADCY2/PRKAR2B/PRKACB/ADCY4/ADCY9/ADCY1
BIOCARTA_AGR_PATHWAY	BIOCARTA_AGR_PATHWAY	33	0.668499	2.06157	0.00175747	0.017456	0.0110774	2383	tags=30%, list=6%, signal=28%	DMD/PAK3/MUSK/LAMA2/NRG3/NRG2/LAMA4/ACTA1/UTRN/ARHGEF6
REACTOME_DISEASES_ASSOCIATED_WITH_O_GLYCOSYLATION_OF_PROTEINS	REACTOME_DISEASES_ASSOCIATED_WITH_O_GLYCOSYLATION_OF_PROTEINS	67	0.589639	2.05737	0.00161812	0.017456	0.0110774	5363	tags=46%, list=15%, signal=40%	ADAMTS8/ADAMTSL3/THSD7B/SPON1/ADAMTS1/ADAMTSL1/THBS1/THSD7A/ADAMTS10/MUC6/SBSPON/ADAMTS3/MUC7/ADAMTS15/MUC5AC/ADAMTS9/ADAMTS16/NOTCH4/THBS2/CFP/MUC3A/THSD4/ADAMTS4/NOTCH2/ADAMTS18/SEMA5A/ADAMTSL4/MUC12/THSD1/MUC17/ADAMTS5
REACTOME_NON_INTEGRIN_MEMBRANE_ECM_INTERACTIONS	REACTOME_NON_INTEGRIN_MEMBRANE_ECM_INTERACTIONS	59	0.600782	2.05514	0.00162338	0.017456	0.0110774	6413	tags=54%, list=17%, signal=45%	NRXN1/FGF2/COL4A6/DMD/DDR2/LAMA2/COL4A4/COL4A3/TNC/ITGB3/THBS1/LAMA4/HSPG2/COL4A5/COL3A1/COL11A2/ACTN1/SDC3/NTN4/COL4A2/FN1/LAMC1/LAMB2/PRKCA/SDC2/ITGAV/COL1A2/COL4A1/COL5A1/VTN/COL5A2/LAMB1
BIOCARTA_ACE2_PATHWAY	BIOCARTA_ACE2_PATHWAY	13	0.813912	2.03667	0.00190114	0.017456	0.0110774	1938	tags=54%, list=5%, signal=51%	AGTR2/AGTR1/CMA1/COL4A6/COL4A4/COL4A3/COL4A5
PID_ARF6_TRAFFICKING_PATHWAY	PID_ARF6_TRAFFICKING_PATHWAY	49	0.617457	2.03629	0.00168067	0.017456	0.0110774	5230	tags=35%, list=14%, signal=30%	SLC2A4/AGTR1/CPE/ITGA7/ITGA8/ITGA9/ITGA10/ITGA1/ITGA5/ADRB2/AVPR2/EDNRB/ITGA4/ITGA11/PIP5K1C/TSHR/ITGAV
REACTOME_ADENYLATE_CYCLASE_INHIBITORY_PATHWAY	REACTOME_ADENYLATE_CYCLASE_INHIBITORY_PATHWAY	14	0.796373	2.03295	0.00189036	0.017456	0.0110774	3476	tags=50%, list=9%, signal=45%	ADCY5/ADCY2/GNAL/GNAI1/ADCY4/ADCY9/ADCY1
REACTOME_OPIOID_SIGNALLING	REACTOME_OPIOID_SIGNALLING	90	0.547541	2.02971	0.00162338	0.017456	0.0110774	6622	tags=39%, list=18%, signal=32%	GNAO1/ADCY5/NBEA/ADCY2/PDE1C/PDE1A/PDE1B/PRKAR2B/ITPR1/CAMK2A/GNAL/GNG7/GNAZ/GNAI1/GNB4/CAMK4/PRKACB/PDE4D/CAMK2B/ADCY4/GNG11/PDE4B/ADCY9/ADCY1/PRKCA/PLCB1/ITPR2/GNG2/GNB5/CAMK2G/PPP3CB/GNB3/GNG12/PRKCG/PDE4A
REACTOME_NEPHRIN_FAMILY_INTERACTIONS	REACTOME_NEPHRIN_FAMILY_INTERACTIONS	23	0.709841	2.02851	0.00179533	0.017456	0.0110774	6298	tags=48%, list=17%, signal=40%	ACTN2/KIRREL3/MAGI2/KIRREL2/KIRREL1/NPHS2/ACTN1/NPHS1/FYN/PIK3R1/PIK3CA
WP_STRIATED_MUSCLE_CONTRACTION_PATHWAY	WP_STRIATED_MUSCLE_CONTRACTION_PATHWAY	38	0.642091	2.0256	0.00172712	0.017456	0.0110774	824	tags=29%, list=2%, signal=28%	DES/ACTN2/MYL9/TMOD1/DMD/TPM2/ACTA2/MYOM1/MYBPC1/TPM1/ACTC1
REACTOME_SIGNALING_BY_NTRKS	REACTOME_SIGNALING_BY_NTRKS	134	0.509687	2.02491	0.00152207	0.017456	0.0110774	5369	tags=29%, list=15%, signal=25%	ADCYAP1/ADCYAP1R1/TPH1/SH3GL2/NTRK3/ARC/NTRK2/DOCK3/FOSB/EGR3/ASCL1/MEF2C/CDK5R2/NGF/PTPRS/IRS2/EGR2/NTRK1/ID4/KRAS/MEF2A/SHC2/DNM3/RPS6KA2/SGK1/RRAD/EGR1/GAB1/DUSP3/RIT2/MEF2D/FRS2/RPS6KA5/FOS/PCSK5/TIAM1/FYN/PIK3R1/EGR4
REACTOME_KERATAN_SULFATE_BIOSYNTHESIS	REACTOME_KERATAN_SULFATE_BIOSYNTHESIS	28	0.682191	2.02181	0.00179856	0.017456	0.0110774	5045	tags=39%, list=14%, signal=34%	OGN/PRELP/KERA/OMD/FMOD/LUM/ST3GAL3/B3GNT7/ST3GAL4/CHST1/CHST2
PID_LPA4_PATHWAY	PID_LPA4_PATHWAY	15	0.778324	2.01998	0.00186916	0.017456	0.0110774	4656	tags=53%, list=13%, signal=47%	ADCY5/ADCY2/GNAL/ADCY4/LPAR4/ADCY9/ADCY1/RPS6KA5
WP_HYPOTHESIZED_PATHWAYS_IN_PATHOGENESIS_OF_CARDIOVASCULAR_DISEASE	WP_HYPOTHESIZED_PATHWAYS_IN_PATHOGENESIS_OF_CARDIOVASCULAR_DISEASE	25	0.697152	2.01902	0.00182149	0.017456	0.0110774	4791	tags=48%, list=13%, signal=42%	AGTR1/FLNA/LTBP1/FBN1/TGFBR3/LTBP2/CCN2/SERPINE1/TGFBR2/TGFBR1/FBN2/ENG
REACTOME_IONOTROPIC_ACTIVITY_OF_KAINATE_RECEPTORS	REACTOME_IONOTROPIC_ACTIVITY_OF_KAINATE_RECEPTORS	10	0.869797	2.01836	0.0019685	0.017456	0.0110774	2363	tags=50%, list=6%, signal=47%	GRIK3/GRIK5/GRIK2/DLG4/NCALD
PID_LYSOPHOSPHOLIPID_PATHWAY	PID_LYSOPHOSPHOLIPID_PATHWAY	65	0.579642	2.01644	0.00161812	0.017456	0.0110774	5538	tags=32%, list=15%, signal=28%	GNAO1/ADCY5/ADCY2/MAPT/PRKD1/LPAR1/GNAZ/GNAI1/ADRA1B/ADCY4/MMP2/LPAR4/ADCY9/ADCY1/GNA14/GAB1/FOS/GNG2/TIAM1/PIK3R1/HBEGF
REACTOME_DIGESTION	REACTOME_DIGESTION	23	0.704753	2.01397	0.00179533	0.017456	0.0110774	3074	tags=35%, list=8%, signal=32%	PNLIP/CHIA/LIPF/CLPS/PNLIPRP2/GUCA2B/ALPI/AMY2B
REACTOME_ACTIVATION_OF_KAINATE_RECEPTORS_UPON_GLUTAMATE_BINDING	REACTOME_ACTIVATION_OF_KAINATE_RECEPTORS_UPON_GLUTAMATE_BINDING	30	0.665677	2.01289	0.00176367	0.017456	0.0110774	7640	tags=57%, list=21%, signal=45%	GRIK3/GRIK5/GRIK2/GNG7/DLG4/GNB4/NCALD/GNG11/PLCB1/GNG2/GNB5/GNB3/GNG12/GNGT1/GNG8/PLCB2/GRIK1
REACTOME_EICOSANOID_LIGAND_BINDING_RECEPTORS	REACTOME_EICOSANOID_LIGAND_BINDING_RECEPTORS	15	0.775265	2.01204	0.00186916	0.017456	0.0110774	5198	tags=80%, list=14%, signal=69%	PTGER3/PTGFR/GPR17/CYSLTR1/PTGER1/PTGER4/PTGIR/PTGDR2/CYSLTR2/TBXA2R/PTGDR/PTGER2
WP_REGULATORY_CIRCUITS_OF_THE_STAT3_SIGNALING_PATHWAY	WP_REGULATORY_CIRCUITS_OF_THE_STAT3_SIGNALING_PATHWAY	78	0.561106	2.01067	0.00163132	0.017456	0.0110774	4612	tags=31%, list=13%, signal=27%	AGTR2/MAPK4/AGTR1/GHR/MAPK10/PRKCB/F2RL3/LIFR/PTPRT/PDGFRA/IL6ST/IL7R/IL5RA/CSF2RB/PDGFRB/F2R/PTPRD/OSMR/IL11RA/CSF2RA/F2RL2/MPL/PTPRC/SETD7
WP_SMALL_LIGAND_GPCRS	WP_SMALL_LIGAND_GPCRS	19	0.737485	2.00964	0.0018622	0.017456	0.0110774	5198	tags=68%, list=14%, signal=59%	CNR1/PTGER3/PTGFR/CNR2/S1PR3/S1PR1/LPAR1/PTGER1/PTGER4/PTGIR/TBXA2R/PTGDR/PTGER2
REACTOME_KERATAN_SULFATE_KERATIN_METABOLISM	REACTOME_KERATAN_SULFATE_KERATIN_METABOLISM	34	0.64728	2.00888	0.00173913	0.017456	0.0110774	5045	tags=32%, list=14%, signal=28%	OGN/PRELP/KERA/OMD/FMOD/LUM/ST3GAL3/B3GNT7/ST3GAL4/CHST1/CHST2
REACTOME_STIMULI_SENSING_CHANNELS	REACTOME_STIMULI_SENSING_CHANNELS	106	0.525846	2.00643	0.00156006	0.017456	0.0110774	4611	tags=26%, list=13%, signal=23%	CASQ2/CASQ1/RYR3/TRPC4/NALCN/SCNN1G/CLCA4/TRPC1/TSC22D3/ASIC5/RYR2/BEST2/ANO5/TTYH2/UNC80/STOM/TRPC3/WNK3/SCNN1B/CLIC2/SGK1/SLC9C2/TRPV6/CLCA1/TRPA1/TRPC6/STOML3/OSTM1
NABA_COLLAGENS	NABA_COLLAGENS	44	0.62375	2.00599	0.0017331	0.017456	0.0110774	6117	tags=61%, list=17%, signal=51%	COL4A6/COL14A1/COL19A1/COL25A1/COL4A4/COL4A3/COL21A1/COL8A1/COL6A5/COL23A1/COL4A5/COL8A2/COL16A1/COL15A1/COL3A1/COL11A2/COL6A2/COL6A3/COL24A1/COL4A2/COL6A1/COL12A1/COL1A2/COL4A1/COL5A1/COL9A1/COL5A2
REACTOME_COLLAGEN_CHAIN_TRIMERIZATION	REACTOME_COLLAGEN_CHAIN_TRIMERIZATION	44	0.62375	2.00599	0.0017331	0.017456	0.0110774	6117	tags=61%, list=17%, signal=51%	COL4A6/COL14A1/COL19A1/COL25A1/COL4A4/COL4A3/COL21A1/COL8A1/COL6A5/COL23A1/COL4A5/COL8A2/COL16A1/COL15A1/COL3A1/COL11A2/COL6A2/COL6A3/COL24A1/COL4A2/COL6A1/COL12A1/COL1A2/COL4A1/COL5A1/COL9A1/COL5A2
KEGG_AXON_GUIDANCE	KEGG_AXON_GUIDANCE	129	0.507184	2.00462	0.00151745	0.017456	0.0110774	7975	tags=44%, list=22%, signal=35%	EPHA7/EPHA6/SLIT2/PAK3/EPHA3/CFL2/SLIT3/NTNG1/NTN1/LRRC4C/EPHA5/CXCL12/SEMA3E/NTN3/SEMA3G/NFATC4/GNAI1/UNC5C/DPYSL5/CXCR4/ROBO1/SEMA6D/KRAS/PLXNB3/PLXNC1/NTN4/NRP1/SEMA6B/EFNA5/UNC5A/NFATC1/SEMA3C/ROBO2/EFNB3/SRGAP3/SEMA5A/RND1/SEMA6C/ABLIM3/FYN/DPYSL2/ABL1/PLXNA2/PPP3R2/PPP3CB/EPHA4/EPHB6/SEMA3D/ITGB1/DCC/SEMA5B/FES/PAK5/NFATC2/ROCK1/SRGAP1/SEMA3A
PID_INTEGRIN_CS_PATHWAY	PID_INTEGRIN_CS_PATHWAY	26	0.682335	2.0031	0.0035461	0.0192006	0.0121845	7058	tags=62%, list=19%, signal=50%	ITGA7/ITGA8/ITGA9/ITGA10/ITGB3/ITGA1/ITGA5/ITGAM/ITGA4/ITGA11/ITGAD/ITGAV/ITGB8/ITGAL/ITGAX/ITGB1
REACTOME_ACETYLCHOLINE_NEUROTRANSMITTER_RELEASE_CYCLE	REACTOME_ACETYLCHOLINE_NEUROTRANSMITTER_RELEASE_CYCLE	17	0.757399	2.0003	0.00187266	0.017456	0.0110774	2606	tags=35%, list=7%, signal=33%	SNAP25/SLC5A7/SLC18A3/RIMS1/PPFIA2/CHAT
REACTOME_TANDEM_PORE_DOMAIN_POTASSIUM_CHANNELS	REACTOME_TANDEM_PORE_DOMAIN_POTASSIUM_CHANNELS	12	0.817073	1.99783	0.00191205	0.017456	0.0110774	1628	tags=33%, list=4%, signal=32%	KCNK3/KCNK2/KCNK16/KCNK17
WP_NUCLEAR_RECEPTORS	WP_NUCLEAR_RECEPTORS	38	0.632949	1.99677	0.00172712	0.017456	0.0110774	2647	tags=34%, list=7%, signal=32%	PGR/AR/ESR1/NR2E1/NR4A2/NR2F1/NR4A1/NR2F2/RARB/ROR1/RORA/NR3C1/RXRG
REACTOME_NUCLEAR_RECEPTOR_TRANSCRIPTION_PATHWAY	REACTOME_NUCLEAR_RECEPTOR_TRANSCRIPTION_PATHWAY	53	0.595555	1.99586	0.00164474	0.017456	0.0110774	2787	tags=28%, list=8%, signal=26%	PGR/AR/NR4A3/ESR1/RORB/NR2E1/NR4A2/NR2F1/NR4A1/RARB/RORA/NR3C1/NR3C2/RXRG/NR0B2
WP_INTEGRINMEDIATED_CELL_ADHESION	WP_INTEGRINMEDIATED_CELL_ADHESION	102	0.526814	1.9936	0.0015873	0.017456	0.0110774	7270	tags=38%, list=20%, signal=31%	MAPK4/SORBS1/TNS1/PAK3/ITGA7/MAPK10/ITGA8/ITGA9/AKT3/ITGA10/ITGB3/ITGA1/CAPN6/SELENOP/CAPN9/ITGA5/CAV1/TLN1/ITGAM/VCL/ILK/ITGA4/ITGA11/MYPN/CAPN11/ITGAD/CAPN3/CAV3/ITGAV/FYN/RAP1B/GIT2/ITGB8/ITGAL/SHC3/RAPGEF1/ITGAX/ITGB1/RAP1A
WP_FATTY_ACID_OMEGA_OXIDATION	WP_FATTY_ACID_OMEGA_OXIDATION	15	0.767852	1.9928	0.00186916	0.017456	0.0110774	6824	tags=73%, list=19%, signal=60%	ADH1B/ADH7/CYP1A1/CYP4A11/CYP3A4/ADH1A/ADH4/ADH1C/CYP2E1/ALDH1A1/CYP2A6
REACTOME_SEMAPHORIN_INTERACTIONS	REACTOME_SEMAPHORIN_INTERACTIONS	64	0.575144	1.99195	0.00163399	0.017456	0.0110774	5655	tags=39%, list=15%, signal=33%	MYH11/MYL9/PLXNA4/PAK3/DPYSL3/SEMA3E/ITGA1/DPYSL4/RHOB/CRMP1/DPYSL5/TLN1/SEMA6D/PLXNB3/PLXNC1/NRP1/MYH10/PTPRC/SEMA5A/RND1/PIP5K1C/FYN/DPYSL2/CD72/PLXNA2
BIOCARTA_PDZS_PATHWAY	BIOCARTA_PDZS_PATHWAY	17	0.754026	1.99139	0.00187266	0.017456	0.0110774	3492	tags=47%, list=9%, signal=43%	NRXN3/NFASC/NCAM1/DLG2/ACTA1/DLG4/ANK1/PCLO
WP_HEDGEHOG_SIGNALING_PATHWAY	WP_HEDGEHOG_SIGNALING_PATHWAY	43	0.621356	1.98868	0.00172414	0.017456	0.0110774	3550	tags=33%, list=10%, signal=29%	BOC/PTCH2/CDON/HHIP/GLI3/GAS1/EVC/DHH/GLI1/GLI2/PRKACB/EVC2/BCL2/PTCH1
REACTOME_COLLAGEN_FORMATION	REACTOME_COLLAGEN_FORMATION	90	0.535824	1.98627	0.00162338	0.017456	0.0110774	6201	tags=44%, list=17%, signal=37%	COL4A6/COL14A1/COL19A1/COL25A1/TLL1/COL4A4/COL4A3/COL21A1/COL8A1/COL6A5/COL23A1/PCOLCE2/COL4A5/COL8A2/P3H2/ADAMTS3/COL16A1/COL15A1/COL3A1/COL11A2/DST/P4HA3/COL6A2/COL6A3/LOXL1/COL24A1/COL4A2/TLL2/PXDN/LOXL4/COL6A1/LOX/COL12A1/COL1A2/COL4A1/COL5A1/COL9A1/PCOLCE/COL5A2/P3H3
REACTOME_GLUCAGON_SIGNALING_IN_METABOLIC_REGULATION	REACTOME_GLUCAGON_SIGNALING_IN_METABOLIC_REGULATION	33	0.642757	1.98218	0.00351494	0.019119	0.0121327	5071	tags=39%, list=14%, signal=34%	GCG/ADCY5/ADCY2/PRKAR2B/GNG7/GNB4/PRKACB/ADCY4/GNG11/ADCY9/ADCY1/CYSLTR2/GNG2
REACTOME_NEUROTRANSMITTER_RECEPTORS_AND_POSTSYNAPTIC_SIGNAL_TRANSMISSION	REACTOME_NEUROTRANSMITTER_RECEPTORS_AND_POSTSYNAPTIC_SIGNAL_TRANSMISSION	205	0.474391	1.98204	0.00142248	0.017456	0.0110774	4135	tags=28%, list=11%, signal=25%	GRIK3/CHRNA3/ACTN2/GRIN2A/ADCY5/GRIK5/NBEA/ADCY2/GRIA1/GABBR2/DLG2/GLRB/GRIA2/MAPT/GABRA5/RPS6KA6/PRKCB/PRKAR2B/PRKAA2/NEFL/CAMK2A/GRIK2/TSPAN7/TUBA1A/GNAL/GRIA3/GNG7/CHRNA4/HTR3A/LRRC7/GNAI1/DLG4/GNB4/CAMK4/PRKACB/NCALD/TUBB6/CAMK2B/KCNJ5/ADCY4/CHRNB4/GNG11/KRAS/APBA1/GRIP2/ADCY9/RPS6KA2/ADCY1/PPM1E/RASGRF2/GABBR1/ERBB4/CHRNB2/KCNJ6/GRIP1/PRKCA/PLCB1
REACTOME_LONG_TERM_POTENTIATION	REACTOME_LONG_TERM_POTENTIATION	23	0.69356	1.98199	0.00179533	0.017456	0.0110774	2593	tags=43%, list=7%, signal=40%	ACTN2/GRIN2A/GRIA1/DLG2/GRIA2/NEFL/CAMK2A/LRRC7/DLG4/CAMK2B
SIG_REGULATION_OF_THE_ACTIN_CYTOSKELETON_BY_RHO_GTPASES	SIG_REGULATION_OF_THE_ACTIN_CYTOSKELETON_BY_RHO_GTPASES	35	0.634587	1.98164	0.00170648	0.017456	0.0110774	405	tags=17%, list=1%, signal=17%	ACTG2/FLNC/MYLK/PAK3/FLNA/CFL2
REACTOME_NETRIN_1_SIGNALING	REACTOME_NETRIN_1_SIGNALING	50	0.598946	1.98154	0.00167785	0.017456	0.0110774	7984	tags=44%, list=22%, signal=35%	RGMA/SLIT2/TRPC4/SLIT3/NTN1/TRPC1/UNC5C/TRPC3/ROBO1/RGMB/NTN4/TRPC6/DSCAML1/UNC5A/ABLIM3/FYN/NEO1/TRPC5/DCC/TRIO/DOCK1/MAPK11
WP_SYNAPTIC_VESICLE_PATHWAY	WP_SYNAPTIC_VESICLE_PATHWAY	51	0.600038	1.98085	0.0016835	0.017456	0.0110774	3266	tags=25%, list=9%, signal=23%	ATP1A2/SNAP25/SLC18A3/RIMS1/SLC18A2/UNC13A/SYN2/SYP/SLC18A1/CPLX2/CACNA1B/SYN1/DNM3
REACTOME_VASOPRESSIN_REGULATES_RENAL_WATER_HOMEOSTASIS_VIA_AQUAPORINS	REACTOME_VASOPRESSIN_REGULATES_RENAL_WATER_HOMEOSTASIS_VIA_AQUAPORINS	43	0.618721	1.98024	0.00172414	0.017456	0.0110774	7207	tags=51%, list=20%, signal=41%	AQP2/ADCY5/ADCY2/AQP4/PRKAR2B/GNG7/AVPR2/GNB4/PRKACB/ADCY4/GNG11/ADCY9/AQP1/ADCY1/GNG2/GNB5/RAB11FIP2/GNB3/AQP3/GNG12/GNGT1/GNG8
REACTOME_DIGESTION_AND_ABSORPTION	REACTOME_DIGESTION_AND_ABSORPTION	27	0.669101	1.97902	0.00357143	0.0192938	0.0122437	3074	tags=30%, list=8%, signal=27%	PNLIP/CHIA/LIPF/CLPS/PNLIPRP2/GUCA2B/ALPI/AMY2B
WP_MFAP5_EFFECT_ON_PERMEABILITY_AND_MOTILITY_OF_ENDOTHELIAL_CELLS_VIA_CYTOSKELETON_REARRANGEMENT	WP_MFAP5_EFFECT_ON_PERMEABILITY_AND_MOTILITY_OF_ENDOTHELIAL_CELLS_VIA_CYTOSKELETON_REARRANGEMENT	18	0.735051	1.97517	0.00186567	0.017456	0.0110774	3202	tags=39%, list=9%, signal=36%	MYLK/LPP/MFAP5/ITPR1/ITGB3/VCL/ACTN1
WP_ECTODERM_DIFFERENTIATION	WP_ECTODERM_DIFFERENTIATION	141	0.494085	1.97506	0.00151745	0.017456	0.0110774	4455	tags=28%, list=12%, signal=24%	ZBTB16/PLCXD3/RGMA/SORCS1/BOC/NLGN1/DMD/ANKS1B/CAP2/CDON/EDA2R/CTNND2/ROR2/CLDN11/SCHIP1/GLI3/ZFHX4/SNCA/ASTN1/GREB1/LDB2/ELOVL4/FZD4/NR2F2/CTNNA2/PTPN13/PTPRB/ARHGAP15/ARHGAP10/FGFR2/STC1/TCF7L1/CDH6/FZD8/MIR361/NFATC1/SIX6/POU2F2/GRAMD1B
REACTOME_SYNTHESIS_SECRETION_AND_DEACYLATION_OF_GHRELIN	REACTOME_SYNTHESIS_SECRETION_AND_DEACYLATION_OF_GHRELIN	19	0.72262	1.96913	0.0018622	0.017456	0.0110774	3125	tags=37%, list=8%, signal=34%	GCG/BCHE/PCSK1/IGF1/GHRL/ACHE/MBOAT4
PID_S1P_S1P3_PATHWAY	PID_S1P_S1P3_PATHWAY	29	0.655885	1.96708	0.00176678	0.017456	0.0110774	5230	tags=41%, list=14%, signal=36%	GNAO1/AKT3/ITGB3/S1PR3/S1PR1/GNAZ/GNAI1/CXCR4/PDGFRB/GNA14/FLT1/ITGAV
WP_BRAINDERIVED_NEUROTROPHIC_FACTOR_BDNF_SIGNALING_PATHWAY	WP_BRAINDERIVED_NEUROTROPHIC_FACTOR_BDNF_SIGNALING_PATHWAY	144	0.488866	1.95912	0.00151976	0.017456	0.0110774	5402	tags=29%, list=15%, signal=25%	NGFR/NCAM1/GRIA1/NTRK3/CNR1/MAPK10/NTRK2/GRIA2/MAPT/PRKAA2/SHC4/CAMK2A/ACACB/DOCK3/GRIA3/NFATC4/MEF2C/NGF/KCNA3/CAMK4/DOK5/IRS2/EGR2/NTRK1/SYN1/CDH2/MEF2A/ALPL/SHC2/KCNN2/EGR1/GRIP1/CDKL5/FRS2/RPS6KA5/FOS/STAT5B/GABRB3/TIAM1/FYN/PIK3R1/DPYSL2
REACTOME_INTEGRIN_CELL_SURFACE_INTERACTIONS	REACTOME_INTEGRIN_CELL_SURFACE_INTERACTIONS	84	0.533882	1.95847	0.0016	0.017456	0.0110774	6396	tags=58%, list=17%, signal=48%	COL4A6/ITGA7/ITGA8/JAM2/COL4A4/ITGA9/COL4A3/TNC/ITGA10/JAM3/COL8A1/ITGB3/FBN1/THBS1/ITGA1/ITGA5/COL6A5/COL23A1/HSPG2/VWF/COL4A5/COL8A2/PECAM1/COL16A1/LUM/ITGAM/COL3A1/VCAM1/COL6A2/COL6A3/ITGA4/COL4A2/FN1/ITGA11/ITGAD/KDR/COL6A1/ITGAV/ICAM2/CD44/COL1A2/COL4A1/MADCAM1/COL5A1/VTN/COL9A1/COL5A2/ITGB8/ITGAL
REACTOME_ACTIVATION_OF_MATRIX_METALLOPROTEINASES	REACTOME_ACTIVATION_OF_MATRIX_METALLOPROTEINASES	33	0.63432	1.95616	0.00351494	0.019119	0.0121327	4860	tags=42%, list=13%, signal=37%	CTRB1/CTRB2/CMA1/CTSG/MMP16/ELANE/PRSS1/MMP24/TIMP2/MMP2/CTSK/TPSAB1/PRSS2/SPOCK3
REACTOME_CELL_SURFACE_INTERACTIONS_AT_THE_VASCULAR_WALL	REACTOME_CELL_SURFACE_INTERACTIONS_AT_THE_VASCULAR_WALL	194	0.468968	1.95386	0.00143062	0.017456	0.0110774	7239	tags=48%, list=20%, signal=39%	JAM2/CD177/ATP1B2/SELP/JAM3/IGLV3-27/ITGB3/TSPAN7/IGKV1D-33/TEK/IGKV2-28/ITGA5/IGHV3-7/IGHA2/GYPC/CAV1/IGHV1-2/IGHV4-39/PECAM1/IGHA1/THBD/SELE/IGLV1-51/ANGPT1/CD99L2/IGKV1-33/SELL/ITGAM/IGKV2D-28/JCHAIN/KRAS/IGKV3D-20/IGHV3-33/IGLV6-57/IGHV4-34/IGKV1-39/IGKV4-1/VPREB3/ITGA4/IGHV2-70/SDC3/IGHV3-53/IGHV3-48/IGLV3-25/FN1/IGKV5-2/IGKV1D-39/IGLV2-23/IGHV3-30/CD84/ANGPT4/IGKV2-30/IGHV1-46/SDC2/IGLV7-43…
WP_ENDOCHONDRAL_OSSIFICATION	WP_ENDOCHONDRAL_OSSIFICATION	64	0.563212	1.95063	0.00163399	0.017456	0.0110774	6257	tags=44%, list=17%, signal=36%	FGF2/GHR/IGF1/MGP/DDR2/FRZB/ADAMTS1/GLI3/NKX3-2/FGFR1/BMP6/PTH1R/TIMP3/MEF2C/SOX5/PTHLH/ALPL/PTCH1/TGFB2/ENPP1/ADAMTS4/HDAC4/STAT5B/IGF1R/ADAMTS5/BMPR1A/PLAT/SCIN
WP_ENDOCHONDRAL_OSSIFICATION_WITH_SKELETAL_DYSPLASIAS	WP_ENDOCHONDRAL_OSSIFICATION_WITH_SKELETAL_DYSPLASIAS	64	0.563212	1.95063	0.00163399	0.017456	0.0110774	6257	tags=44%, list=17%, signal=36%	FGF2/GHR/IGF1/MGP/DDR2/FRZB/ADAMTS1/GLI3/NKX3-2/FGFR1/BMP6/PTH1R/TIMP3/MEF2C/SOX5/PTHLH/ALPL/PTCH1/TGFB2/ENPP1/ADAMTS4/HDAC4/STAT5B/IGF1R/ADAMTS5/BMPR1A/PLAT/SCIN
WP_EICOSANOID_METABOLISM_VIA_CYCLO_OXYGENASES_COX	WP_EICOSANOID_METABOLISM_VIA_CYCLO_OXYGENASES_COX	30	0.644284	1.9482	0.00352734	0.0191426	0.0121477	5590	tags=43%, list=15%, signal=37%	PTGIS/PTGFR/CYP4A11/PLA2G5/PTGDS/PTGS1/PTGIR/CYP4A22/PTGDR2/TBXA2R/PTGDR/ACOX1/HPGD
WP_GENES_TARGETED_BY_MIRNAS_IN_ADIPOCYTES	WP_GENES_TARGETED_BY_MIRNAS_IN_ADIPOCYTES	16	0.746499	1.94708	0.00185529	0.017456	0.0110774	5164	tags=62%, list=14%, signal=54%	HAND2/HCN4/IGF1/ERG/MIR133A1HG/GJA1/KCNE1/PTBP2/HDAC4/HCN2
REACTOME_PEPTIDE_LIGAND_BINDING_RECEPTORS	REACTOME_PEPTIDE_LIGAND_BINDING_RECEPTORS	195	0.466944	1.94708	0.00142857	0.017456	0.0110774	5972	tags=38%, list=16%, signal=32%	TAC1/TACR2/AGTR2/MLNR/PENK/CCKAR/NPY1R/NPY2R/AGTR1/TACR1/NPY5R/GRPR/ACKR1/NPY/GALR1/PYY/PROK1/CXCL12/NTS/CCL19/PRLHR/F2RL3/CX3CR1/TAC3/EDNRA/GHRL/CCL21/NMUR1/EDN2/AVPR2/MC2R/MC5R/AVPR1A/EDNRB/PPY/CXCR4/NPW/CCKBR/MLN/CXCR5/CCR7/UTS2B/HCRTR1/APLNR/SST/CCR4/CXCL13/PNOC/XCR1/OXTR/F2R/SSTR2/SSTR1/CCR2/CCL11/F2RL2/GPER1/AVPR1B/C3/NMBR/C5AR1/C5AR2/FPR1/INSL5/ACKR3/CCL23/BDKRB1/C3AR1/CXCR1/EDN3/CCL16/BRS…
REACTOME_ADENYLATE_CYCLASE_ACTIVATING_PATHWAY	REACTOME_ADENYLATE_CYCLASE_ACTIVATING_PATHWAY	10	0.838986	1.94686	0.0019685	0.017456	0.0110774	3476	tags=60%, list=9%, signal=54%	ADCY5/ADCY2/GNAL/ADCY4/ADCY9/ADCY1
REACTOME_NUCLEAR_EVENTS_KINASE_AND_TRANSCRIPTION_FACTOR_ACTIVATION_	REACTOME_NUCLEAR_EVENTS_KINASE_AND_TRANSCRIPTION_FACTOR_ACTIVATION_	61	0.565961	1.94126	0.00165017	0.017456	0.0110774	5369	tags=31%, list=15%, signal=27%	TPH1/ARC/FOSB/EGR3/ASCL1/MEF2C/CDK5R2/EGR2/ID4/MEF2A/RPS6KA2/SGK1/RRAD/EGR1/DUSP3/MEF2D/RPS6KA5/FOS/EGR4
REACTOME_NEGATIVE_REGULATION_OF_NMDA_RECEPTOR_MEDIATED_NEURONAL_TRANSMISSION	REACTOME_NEGATIVE_REGULATION_OF_NMDA_RECEPTOR_MEDIATED_NEURONAL_TRANSMISSION	21	0.687213	1.93446	0.00358423	0.01931	0.0122539	3519	tags=48%, list=10%, signal=43%	ACTN2/GRIN2A/DLG2/NEFL/CAMK2A/LRRC7/DLG4/CAMK4/CAMK2B/PPM1E
REACTOME_ACTIVATION_OF_SMO	REACTOME_ACTIVATION_OF_SMO	18	0.719598	1.93365	0.00186567	0.017456	0.0110774	3550	tags=39%, list=10%, signal=35%	BOC/CDON/GAS1/EVC/DHH/EVC2/PTCH1
WP_MIR5093P_ALTERATION_OF_YAP1ECM_AXIS	WP_MIR5093P_ALTERATION_OF_YAP1ECM_AXIS	18	0.718669	1.93115	0.00186567	0.017456	0.0110774	5911	tags=61%, list=16%, signal=51%	EDNRA/PBX3/TEAD1/GPC6/COL3A1/THBS2/SNAI2/FN1/SPARC/TWIST1/COL5A1
REACTOME_NGF_STIMULATED_TRANSCRIPTION	REACTOME_NGF_STIMULATED_TRANSCRIPTION	39	0.607954	1.93054	0.00170648	0.017456	0.0110774	5369	tags=36%, list=15%, signal=31%	TPH1/ARC/FOSB/EGR3/ASCL1/CDK5R2/EGR2/ID4/SGK1/RRAD/EGR1/MEF2D/FOS/EGR4
PID_AVB3_INTEGRIN_PATHWAY	PID_AVB3_INTEGRIN_PATHWAY	74	0.540741	1.93033	0.0016	0.017456	0.0110774	6328	tags=50%, list=17%, signal=42%	FGF2/COL4A6/COL14A1/COL4A4/COL4A3/COL8A1/ITGB3/ADGRA2/COL4A5/COL8A2/COL16A1/TLN1/COL15A1/VCL/COL3A1/COL11A2/COL6A2/EDIL3/COL6A3/ILK/CSF1R/TGFBR2/FN1/KDR/COL6A1/ITGAV/IGF1R/PIK3R1/COL12A1/COL1A2/COL4A1/COL5A1/VTN/COL9A1/COL5A2/PIK3CA/IRS1
WP_NOCGMPPKG_MEDIATED_NEUROPROTECTION	WP_NOCGMPPKG_MEDIATED_NEUROPROTECTION	48	0.582396	1.92289	0.00166113	0.017456	0.0110774	3080	tags=31%, list=8%, signal=29%	ACTN2/GRIN2A/PDE2A/NOS1/CNGA3/GUCY1A1/PDE3A/NPR1/NEFL/CAMK2A/GUCY1B1/DLG4/CAMK2B/BCL2/GUCY1A2
REACTOME_G_ALPHA_I_SIGNALLING_EVENTS	REACTOME_G_ALPHA_I_SIGNALLING_EVENTS	401	0.429391	1.91879	0.00131062	0.017456	0.0110774	6159	tags=33%, list=17%, signal=28%	PNLIP/CHRM2/AGTR2/PENK/GNAO1/NPY1R/CLPS/ADCY5/NPY2R/NPY5R/NBEA/ADCY2/GABBR2/CNR1/GPIHBP1/NPY/HTR1E/PTGER3/P2RY14/GALR1/CHRM4/PDE1C/PYY/PDE1A/PDE1B/RGS7/GPR17/CXCL12/RGS4/PRKAR2B/CCL19/ITPR1/CNR2/P2RY12/S1PR3/S1PR1/CAMK2A/RGS5/CX3CR1/LPAR1/RGS9/GNAL/GNG7/CCL21/HTR1B/GNAZ/LPL/NMUR1/APOA4/HSPG2/GPR183/GNAI1/RGS22/HRH3/GNB4/PPY/CAMK4/CXCR4/CASR/NPW/PRKACB/PDE4D/HSD17B6/CXCR5/CAMK2B/RCVRN/CCR7/GPC6/AD…
REACTOME_PKA_ACTIVATION_IN_GLUCAGON_SIGNALLING	REACTOME_PKA_ACTIVATION_IN_GLUCAGON_SIGNALLING	17	0.725809	1.91687	0.00187266	0.017456	0.0110774	3476	tags=41%, list=9%, signal=37%	ADCY5/ADCY2/PRKAR2B/PRKACB/ADCY4/ADCY9/ADCY1
WP_GDNFRET_SIGNALLING_AXIS	WP_GDNFRET_SIGNALLING_AXIS	23	0.670705	1.91667	0.00359066	0.01931	0.0122539	5129	tags=52%, list=14%, signal=45%	AGTR2/GFRA1/SLIT2/RET/FAT4/GLI3/GREM1/FOXC2/SOX17/GDNF/ROBO2/SPRY1
REACTOME_SODIUM_CALCIUM_EXCHANGERS	REACTOME_SODIUM_CALCIUM_EXCHANGERS	11	0.800383	1.90838	0.00195312	0.017456	0.0110774	4350	tags=55%, list=12%, signal=48%	SLC8A2/SLC8A3/SLC8A1/SLC24A3/SLC24A5/SLC24A4
KEGG_HEMATOPOIETIC_CELL_LINEAGE	KEGG_HEMATOPOIETIC_CELL_LINEAGE	84	0.51935	1.90516	0.0016	0.017456	0.0110774	4667	tags=37%, list=13%, signal=32%	FCER2/KIT/MS4A1/CD36/ITGB3/CR1/TPO/ITGA1/CR2/CD22/ITGA5/GP1BA/IL1R1/ANPEP/IL7R/CD1C/FLT3/IL5RA/CD19/CD5/ITGAM/CD34/CD1E/CSF1R/CD1D/ITGA4/IL11RA/CSF2RA/CD55/IL5/CD37
REACTOME_SURFACTANT_METABOLISM	REACTOME_SURFACTANT_METABOLISM	30	0.629898	1.90471	0.00529101	0.0253053	0.0160585	4711	tags=47%, list=13%, signal=41%	PGA4/PGA3/PGA5/SFTPD/SFTPA1/SFTPB/CSF2RB/ADRA2A/ADGRF5/CSF2RA/ZDHHC2/LMCD1/ADA2/ABCA3
WP_PI3KAKT_SIGNALING_PATHWAY	WP_PI3KAKT_SIGNALING_PATHWAY	339	0.430493	1.9027	0.001321	0.017456	0.0110774	6414	tags=34%, list=17%, signal=28%	CHRM2/THBS4/FGF10/NGFR/FGF2/COL4A6/GHR/IGF1/TNXB/ITGA7/FGF7/TNN/ITGA8/KIT/FGF14/RELN/VEGFD/NTRK2/LAMA2/COL4A4/ITGA9/COL4A3/TNC/AKT3/ITGA10/FGF5/PDGFD/TNR/PRKAA2/PCK1/ITGB3/FGFR1/THBS1/HGF/LPAR1/ITGA1/TEK/PPP2R3A/ITGA5/TCL1A/GNG7/COL6A5/PDGFRA/LAMA4/VWF/COL4A5/IL7R/FLT3/GNB4/NGF/PIK3CG/ANGPT1/CD19/NTRK1/FGF13/CHAD/GNG11/PPP2R2B/BCL2/KRAS/LPAR4/COL6A2/PDGFRB/FGFR2/COL6A3/TLR4/CSF1R/SGK1/ITGA4/VEGFC…
BIOCARTA_CELL2CELL_PATHWAY	BIOCARTA_CELL2CELL_PATHWAY	12	0.777906	1.90206	0.00191205	0.017456	0.0110774	4367	tags=58%, list=12%, signal=51%	CTNNA3/ACTN2/PECAM1/CTNNA2/VCL/ACTN1/LRRTM2
WP_CANNABINOID_RECEPTOR_SIGNALING	WP_CANNABINOID_RECEPTOR_SIGNALING	29	0.634036	1.90155	0.00706714	0.0316358	0.0200757	4048	tags=34%, list=11%, signal=31%	CNR1/MAPK10/PRKAR2B/CYP1A1/CNR2/CYP3A4/CYP2C19/PRKACB/ADCY1/CYP2C9
REACTOME_COLLAGEN_DEGRADATION	REACTOME_COLLAGEN_DEGRADATION	64	0.549038	1.90154	0.00163399	0.017456	0.0110774	6117	tags=48%, list=17%, signal=40%	COL4A6/COL14A1/COL19A1/COL25A1/COL4A4/COL4A3/COL8A1/ELANE/COL6A5/COL23A1/COL4A5/COL8A2/COL16A1/MMP19/COL15A1/MMP2/COL3A1/COL11A2/COL6A2/COL6A3/COL4A2/CTSK/PRSS2/COL6A1/COL12A1/COL1A2/COL4A1/MMP1/COL5A1/COL9A1/COL5A2
REACTOME_ADRENALINE_NORADRENALINE_INHIBITS_INSULIN_SECRETION	REACTOME_ADRENALINE_NORADRENALINE_INHIBITS_INSULIN_SECRETION	28	0.641193	1.90031	0.00539568	0.0255999	0.0162454	7207	tags=54%, list=20%, signal=43%	ADCY5/CACNA1C/CACNB2/CACNA2D2/GNG7/GNAI1/GNB4/GNG11/ADRA2A/GNG2/GNB5/GNB3/GNG12/GNGT1/GNG8
REACTOME_TRAFFICKING_OF_AMPA_RECEPTORS	REACTOME_TRAFFICKING_OF_AMPA_RECEPTORS	31	0.622406	1.9002	0.00696864	0.0313082	0.0198679	4804	tags=39%, list=13%, signal=34%	GRIA1/GRIA2/PRKCB/CAMK2A/TSPAN7/GRIA3/DLG4/CAMK2B/GRIP2/GRIP1/PRKCA/MDM2
REACTOME_REDUCTION_OF_CYTOSOLIC_CA_LEVELS	REACTOME_REDUCTION_OF_CYTOSOLIC_CA_LEVELS	12	0.776287	1.8981	0.00191205	0.017456	0.0110774	1187	tags=42%, list=3%, signal=40%	SLC8A2/ATP2B4/ATP2B3/SLC8A3/SLC8A1
WP_MAJOR_RECEPTORS_TARGETED_BY_EPINEPHRINE_AND_NOREPINEPHRINE	WP_MAJOR_RECEPTORS_TARGETED_BY_EPINEPHRINE_AND_NOREPINEPHRINE	15	0.730649	1.89625	0.00373832	0.0197836	0.0125545	3476	tags=47%, list=9%, signal=42%	ADCY5/ADCY2/ADRB2/ADCY4/ADRA2A/ADCY9/ADCY1
BIOCARTA_RACC_PATHWAY	BIOCARTA_RACC_PATHWAY	15	0.730545	1.89598	0.00373832	0.0197836	0.0125545	7227	tags=67%, list=20%, signal=54%	TRPC4/KCNQ5/GUCY1A1/GUCY1B1/TRPC3/GUCY1A2/ADCY1/KCNQ4/TRPC5/KCNQ3
REACTOME_G_ALPHA_Z_SIGNALLING_EVENTS	REACTOME_G_ALPHA_Z_SIGNALLING_EVENTS	48	0.573395	1.89317	0.00166113	0.017456	0.0110774	7207	tags=48%, list=20%, signal=39%	ADCY5/ADCY2/RGS4/PRKCB/GNG7/GNAZ/GNAI1/GNB4/ADCY4/GNG11/ADRA2A/ADCY9/ADCY1/RGS17/PRKCA/GNG2/PRKCH/GNB5/GNB3/GNG12/PRKCG/GNGT1/GNG8
BIOCARTA_NFAT_PATHWAY	BIOCARTA_NFAT_PATHWAY	51	0.572931	1.89136	0.0016835	0.017456	0.0110774	7610	tags=47%, list=21%, signal=37%	HAND2/FGF2/IGF1/PRKAR2B/NFATC4/ACTA1/MEF2C/CAMK4/PRKACB/PIK3CG/HAND1/MYH2/NKX2-5/NFATC1/CTF1/PIK3R1/HBEGF/EDN1/PPP3CB/PIK3CA/CAMK1/CREBBP/CAMK1G/NFATC2
KEGG_GAP_JUNCTION	KEGG_GAP_JUNCTION	90	0.509413	1.88837	0.00162338	0.017456	0.0110774	4220	tags=31%, list=11%, signal=28%	ADCY5/ADCY2/HTR2A/GUCY1A1/PRKG1/PDGFD/PRKCB/HTR2B/ITPR1/GUCY1B1/LPAR1/TUBA1A/PDGFRA/GNAI1/DRD2/GJA1/PRKACB/TUBB6/ADCY4/KRAS/DRD1/GUCY1A2/PDGFRB/ADCY9/ADCY1/PRKCA/PLCB1/ITPR2
REACTOME_INSULIN_PROCESSING	REACTOME_INSULIN_PROCESSING	27	0.638341	1.88804	0.00714286	0.0318547	0.0202147	3764	tags=30%, list=10%, signal=27%	PCSK1/CPE/PCSK2/MYRIP/KIF5C/ERO1B/KIF5A/MYO5A
WP_CELLTYPE_DEPENDENT_SELECTIVITY_OF_CCK2R_SIGNALING	WP_CELLTYPE_DEPENDENT_SELECTIVITY_OF_CCK2R_SIGNALING	13	0.753233	1.88483	0.00190114	0.017456	0.0110774	7320	tags=85%, list=20%, signal=68%	RYR3/CNR1/TRPC1/ITPR1/RYR2/GNAI1/CCKBR/PLCB1/RYR1/CD38/GNAQ
REACTOME_LAMININ_INTERACTIONS	REACTOME_LAMININ_INTERACTIONS	30	0.623176	1.88438	0.00529101	0.0253053	0.0160585	7466	tags=63%, list=20%, signal=51%	COL4A6/ITGA7/LAMA2/COL4A4/COL4A3/ITGA1/LAMA4/HSPG2/COL4A5/NID1/COL4A2/LAMC1/LAMB2/NID2/ITGAV/COL4A1/LAMB1/ITGB1/COL18A1
WP_COMPLEMENT_ACTIVATION	WP_COMPLEMENT_ACTIVATION	22	0.662485	1.88164	0.00723327	0.0318989	0.0202427	4237	tags=50%, list=11%, signal=44%	C7/C6/C4B/C4A/C8G/C1S/C1R/MASP1/CFP/CD55/C3
REACTOME_STRIATED_MUSCLE_CONTRACTION	REACTOME_STRIATED_MUSCLE_CONTRACTION	36	0.597954	1.88062	0.00509338	0.0247586	0.0157116	5240	tags=42%, list=14%, signal=36%	DES/ACTN2/TMOD1/DMD/TPM2/MYBPC1/TPM1/ACTC1/ACTA1/TMOD2/TNNT3/VIM/MYBPC3/NEB/TTN
KEGG_RENIN_ANGIOTENSIN_SYSTEM	KEGG_RENIN_ANGIOTENSIN_SYSTEM	17	0.711713	1.87964	0.00374532	0.0197836	0.0125545	1756	tags=35%, list=5%, signal=34%	AGTR2/AGTR1/CMA1/CTSG/CPA3/ANPEP
WP_RAS_SIGNALING	WP_RAS_SIGNALING	184	0.453023	1.87663	0.00145349	0.017456	0.0110774	7630	tags=41%, list=21%, signal=32%	NGFR/GRIN2A/PAK3/MAPK10/KIT/NTRK2/AKT3/PLA2G1B/PRKCB/RASGRP2/RASA4B/PLA2G4C/SHC4/FGFR1/PLA2G5/TEK/GNG7/HTR7/PDGFRA/PLA2G2C/MRAS/FLT3/GNB4/PRKACB/NTRK1/RASA4/GNG11/RGL1/KRAS/PLA2G10/PDGFRB/FGFR2/SHC2/CSF1R/PLCG2/RASGRF2/RASGRP4/GAB1/ETS1/PRKCA/FLT4/RASA3/KDR/PLCE1/GNG2/FLT1/TIAM1/IGF1R/INSR/GNB5/PIK3R1/ABL1/PIK3CD/SYNGAP1/RAP1B/PLA1A/GNB3/PIK3CA/SHC3/GNG12/PRKCG/KSR1/REL/TTBK1/ABL2/FOXO4/GAB2/GNGT…
REACTOME_PHASE_2_PLATEAU_PHASE	REACTOME_PHASE_2_PLATEAU_PHASE	25	0.647542	1.87535	0.00364299	0.0194593	0.0123487	3208	tags=36%, list=9%, signal=33%	CACNA1C/CACNA2D1/CACNB2/KCNE4/CACNA2D2/CACNA2D3/KCNE2/CACNB4/KCNE1
REACTOME_TRAFFICKING_OF_GLUR2_CONTAINING_AMPA_RECEPTORS	REACTOME_TRAFFICKING_OF_GLUR2_CONTAINING_AMPA_RECEPTORS	17	0.708822	1.87201	0.00374532	0.0197836	0.0125545	4073	tags=47%, list=11%, signal=42%	GRIA1/GRIA2/PRKCB/TSPAN7/GRIA3/GRIP2/GRIP1/PRKCA
WP_PRIMARY_FOCAL_SEGMENTAL_GLOMERULOSCLEROSIS_FSGS	WP_PRIMARY_FOCAL_SEGMENTAL_GLOMERULOSCLEROSIS_FSGS	72	0.527289	1.87172	0.00322061	0.0183001	0.0116131	6488	tags=38%, list=18%, signal=31%	COL4A4/KIRREL3/COL4A3/ITGB3/CR1/SYNPO/KIRREL2/COL4A5/UTRN/NPHS2/PARVA/TLN1/CAMK2B/CDH2/VCL/TLR4/ILK/LAMB2/TRPC6/NPHS1/VIM/PLCE1/ITGAV/FYN/VTN/DKK1/WT1
PID_CXCR4_PATHWAY	PID_CXCR4_PATHWAY	100	0.496392	1.87169	0.00159744	0.017456	0.0110774	6402	tags=31%, list=17%, signal=26%	GNAO1/ITGA7/ITGA8/ITGA9/ITGA10/CXCL12/BLK/ITGA1/ITGA5/GNAZ/RHOB/GNAI1/CXCR4/PIK3CG/RGS1/ITGA4/PIK3R5/PLCB1/ITGA11/PTPRC/FOXO1/STAT5B/GNG2/ITGAV/FYN/PIK3R1/PIK3CD/RAP1B/PIK3CA/RICTOR/PIK3R6
REACTOME_OTHER_SEMAPHORIN_INTERACTIONS	REACTOME_OTHER_SEMAPHORIN_INTERACTIONS	19	0.686	1.86934	0.00744879	0.0324877	0.0206164	7576	tags=63%, list=21%, signal=50%	PLXNA4/SEMA3E/ITGA1/SEMA6D/PLXNB3/PLXNC1/PTPRC/SEMA5A/CD72/PLXNA2/ITGB1/PLXND1
REACTOME_THYROXINE_BIOSYNTHESIS	REACTOME_THYROXINE_BIOSYNTHESIS	10	0.804984	1.86796	0.00393701	0.0204329	0.0129665	2535	tags=50%, list=7%, signal=47%	CGA/SLC5A5/TPO/TSHB/DIO2
BIOCARTA_BARRESTIN_PATHWAY	BIOCARTA_BARRESTIN_PATHWAY	12	0.763682	1.86728	0.00191205	0.017456	0.0110774	4135	tags=42%, list=11%, signal=37%	KCNA1/KCNA2/KCNA3/ADCY1/PLCB1
WP_NEOVASCULARISATION_PROCESSES	WP_NEOVASCULARISATION_PROCESSES	37	0.594945	1.86644	0.00519031	0.0250251	0.0158807	6674	tags=38%, list=18%, signal=31%	KIT/CXCL12/SMAD9/TGFB3/CXCR4/ANGPT1/NOTCH4/TGFB2/TGFBR1/FLT4/KDR/ACVRL1/NOTCH3/REL
REACTOME_NUCLEAR_SIGNALING_BY_ERBB4	REACTOME_NUCLEAR_SIGNALING_BY_ERBB4	32	0.610634	1.86626	0.00530973	0.0253379	0.0160792	5695	tags=41%, list=15%, signal=34%	PGR/NRG3/NRG2/ESR1/CXCL12/GFAP/CSN2/NRG4/ERBB4/SPARC/BTC/HBEGF/S100B
KEGG_LONG_TERM_DEPRESSION	KEGG_LONG_TERM_DEPRESSION	70	0.531405	1.86539	0.00326797	0.0184075	0.0116812	4220	tags=34%, list=11%, signal=30%	GNAO1/GRIA1/IGF1/NOS1/PLA2G1B/GRIA2/GUCY1A1/PRKG1/PRKCB/ITPR1/CRHR1/GUCY1B1/PLA2G5/GRIA3/GNAZ/PLA2G2C/GNAI1/KRAS/PLA2G10/GUCY1A2/GRID2/PRKCA/PLCB1/ITPR2
PID_HEDGEHOG_2PATHWAY	PID_HEDGEHOG_2PATHWAY	22	0.656175	1.86372	0.00723327	0.0318989	0.0202427	6967	tags=64%, list=19%, signal=52%	BOC/PTCH2/CDON/HHIP/GAS1/DHH/GLI2/PTHLH/PTCH1/TGFB2/PIK3R1/PIK3CA/HHAT/SMO
WP_PROSTAGLANDIN_SYNTHESIS_AND_REGULATION	WP_PROSTAGLANDIN_SYNTHESIS_AND_REGULATION	45	0.575318	1.86093	0.00171527	0.017456	0.0110774	5920	tags=51%, list=16%, signal=43%	PTGIS/PTGER3/PTGFR/PPARGC1A/EDNRA/PTGER1/HPGDS/MITF/EDNRB/PTGDS/AKR1C1/PTGS1/PTGER4/HSD11B1/AKR1C2/ANXA6/PTGIR/CYP11A1/TBXA2R/PTGDR/PTGER2/HPGD/EDN1
NABA_ECM_REGULATORS	NABA_ECM_REGULATORS	238	0.438403	1.86074	0.00140647	0.017456	0.0110774	6046	tags=35%, list=16%, signal=30%	ADAMTS8/PAPPA2/ADAM33/ADAMTSL3/CELA2A/CELA3A/HPSE2/TLL1/CTSG/ITIH5/ADAMTS1/MEP1B/ADAMTSL1/F13A1/TMPRSS15/MMP16/A2M/KY/PAMR1/ITIH3/ELANE/PRSS1/ADAMTS10/A2ML1/TIMP3/MMP21/SERPINE1/P3H2/CD109/MMP24/ITIH1/ADAMTS3/CPAMD8/SERPINF1/PZP/CTSF/TIMP2/MMP19/MASP1/ADAMTS15/FAM20A/MMP2/FAM20C/SERPINE2/ADAM28/CTSO/ADAMTS9/CELA3B/P4HA3/CELA2B/SERPINA5/ADAMTS16/LPA/LOXL1/PAPPA/TGM5/ADAM22/CTSK/SERPING1/TLL2/ADAM2…
REACTOME_PHYSIOLOGICAL_FACTORS	REACTOME_PHYSIOLOGICAL_FACTORS	12	0.760099	1.85852	0.00191205	0.017456	0.0110774	6395	tags=75%, list=17%, signal=62%	NPPC/NPR1/WWTR1/CORIN/NPR2/KAT2B/NKX2-5/HIPK2/HIPK1
BIOCARTA_EDG1_PATHWAY	BIOCARTA_EDG1_PATHWAY	22	0.654022	1.85761	0.00723327	0.0318989	0.0202427	6298	tags=55%, list=17%, signal=45%	PRKCB/ITGB3/S1PR1/PDGFRA/PIK3CG/SPHKAP/ADCY1/PRKCA/PLCB1/ITGAV/PIK3R1/PIK3CA
PID_INTEGRIN1_PATHWAY	PID_INTEGRIN1_PATHWAY	66	0.532968	1.85712	0.00162338	0.017456	0.0110774	6453	tags=61%, list=18%, signal=50%	COL4A6/ITGA7/ITGA8/JAM2/LAMA2/COL4A4/ITGA9/COL4A3/TNC/CSPG4/F13A1/ITGA10/FBN1/THBS1/ITGA1/ITGA5/LAMA4/COL4A5/NID1/COL3A1/COL11A2/VCAM1/COL6A2/COL6A3/ITGA4/THBS2/FN1/LAMC1/LAMB2/ITGA11/COL6A1/ITGAV/COL1A2/COL4A1/COL5A1/TGFBI/VTN/COL5A2/LAMB1/NPNT
ST_DIFFERENTIATION_PATHWAY_IN_PC12_CELLS	ST_DIFFERENTIATION_PATHWAY_IN_PC12_CELLS	47	0.570252	1.85659	0.00171233	0.017456	0.0110774	7320	tags=43%, list=20%, signal=34%	ADCYAP1/MAP1B/MAPK10/TUBA1A/EGR3/EGR2/NTRK1/EGR1/MAPK8IP2/CREB5/FRS2/MAPK8IP1/PIK3R1/EGR4/PIK3CD/PIK3CA/RAPGEF1/CREBBP/GAST/GNAQ
NABA_ECM_AFFILIATED	NABA_ECM_AFFILIATED	169	0.453126	1.85621	0.00148588	0.017456	0.0110774	5864	tags=38%, list=16%, signal=32%	C1QTNF7/PLXNA4/C1QTNF9/CSPG4/C1QTNF4/CLC/CLEC17A/GREM1/COLEC12/C1QTNF2/SEMA3E/REG1B/SFTPD/PLXDC2/SEMA3G/EMCN/ITLN1/CLEC10A/LGALS12/C1QL1/MUC6/CLEC4F/SFTPA1/CLEC3B/SFTPB/FCN1/MUC7/PARM1/CLEC1A/CLEC3A/GPC6/MUC5AC/CLEC14A/SEMA6D/CLEC19A/C1QTNF3/CLEC4G/GRIFIN/PLXNB3/FREM1/MUC2/MUC22/ANXA6/PLXNC1/SDC3/CLEC9A/SEMA6B/CLEC12B/CD209/MUC3A/REG4/PLXDC1/SEMA3C/SDC2/SEMA5A/MUC12/SEMA6C/MUC17/C1QTNF1/FCN2/LGAL…
PID_FCER1_PATHWAY	PID_FCER1_PATHWAY	60	0.54049	1.85516	0.00162866	0.017456	0.0110774	8330	tags=40%, list=23%, signal=31%	PLA2G1B/FCER1A/PRKCB/S1PR1/DUSP1/MS4A2/IGHE/PLPP1/PTPN13/WIPF1/ITK/FCGR2B/FOS/FER/FYN/PIK3R1/BTK/PIK3CA/HCLS1/GAB2/NFATC2/CBLB/JUN/SOS1
REACTOME_CHONDROITIN_SULFATE_DERMATAN_SULFATE_METABOLISM	REACTOME_CHONDROITIN_SULFATE_DERMATAN_SULFATE_METABOLISM	50	0.560683	1.85494	0.00167785	0.017456	0.0110774	6002	tags=42%, list=16%, signal=35%	DSEL/CSPG4/DCN/B3GAT1/HSPG2/CSGALNACT1/GPC6/VCAN/CHST7/SDC3/CHST3/CSGALNACT2/XYLT1/ARSB/UST/SDC2/BGN/CHSY3/DSE/CHST15/IDS
REACTOME_SYNDECAN_INTERACTIONS	REACTOME_SYNDECAN_INTERACTIONS	27	0.626275	1.85235	0.00714286	0.0318547	0.0202147	6117	tags=56%, list=17%, signal=46%	FGF2/TNC/ITGB3/THBS1/COL3A1/ACTN1/SDC3/FN1/PRKCA/SDC2/ITGAV/COL1A2/COL5A1/VTN/COL5A2
REACTOME_DERMATAN_SULFATE_BIOSYNTHESIS	REACTOME_DERMATAN_SULFATE_BIOSYNTHESIS	11	0.776592	1.85165	0.0078125	0.0335204	0.0212717	5463	tags=64%, list=15%, signal=54%	DSEL/CSPG4/DCN/VCAN/UST/BGN/DSE
WP_BMP2WNT4FOXO1_PATHWAY_IN_HUMAN_PRIMARY_ENDOMETRIAL_STROMAL_CELL_DIFFERENTIATION	WP_BMP2WNT4FOXO1_PATHWAY_IN_HUMAN_PRIMARY_ENDOMETRIAL_STROMAL_CELL_DIFFERENTIATION	13	0.739721	1.85102	0.00190114	0.017456	0.0110774	6468	tags=69%, list=18%, signal=57%	SFRP1/DCN/SMAD9/LEFTY2/SST/WNT4/FOXO1/BMP2/DKK1
WP_MELATONIN_METABOLISM_AND_EFFECTS	WP_MELATONIN_METABOLISM_AND_EFFECTS	38	0.586461	1.85011	0.00690846	0.0312194	0.0198115	5920	tags=34%, list=16%, signal=29%	CYP1B1/PER1/CYP1A1/CAMK2A/MAP2/CYP2C19/ACHE/PER3/PRKCA/MIR126/FOXO1/CRY2/EDN1
BIOCARTA_GHRELIN_PATHWAY	BIOCARTA_GHRELIN_PATHWAY	13	0.738651	1.84834	0.00190114	0.017456	0.0110774	3009	tags=54%, list=8%, signal=49%	IGF1/IGFALS/IGFBP1/GHRL/IGFBP4/IGFBP5/SST
REACTOME_DISEASES_OF_METABOLISM	REACTOME_DISEASES_OF_METABOLISM	245	0.434063	1.84694	0.00141044	0.017456	0.0110774	5063	tags=27%, list=14%, signal=23%	OGN/ADAMTS8/PRELP/KERA/OMD/ADAMTSL3/CYP1B1/THSD7B/SPON1/ADAMTS1/CSPG4/ADAMTSL1/PPP1R3C/FMOD/DCN/CYP7B1/THBS1/SFTPD/THSD7A/CYP2U1/ADAMTS10/EPM2A/HSPG2/MC2R/MUC6/SBSPON/ADAMTS3/LUM/SFTPA1/SFTPB/MUC7/ADAMTS15/GPC6/MUC5AC/VCAN/ST3GAL3/ADAMTS9/CSF2RB/ADAMTS16/NOTCH4/THBS2/SDC3/CHST3/CFP/CBLIF/CYP11A1/CSF2RA/MUC3A/ALDOB/THSD4/ADAMTS4/GNE/NOTCH2/ADAMTS18/ARSB/CYP21A2/CUBN/SDC2/ABCA3/SEMA5A/ADAMTSL4/MUC1…
BIOCARTA_MONOCYTE_PATHWAY	BIOCARTA_MONOCYTE_PATHWAY	11	0.77427	1.84612	0.0078125	0.0335204	0.0212717	7058	tags=82%, list=19%, signal=66%	SELP/PECAM1/SELE/SELL/ITGAM/ITGA4/CD44/ITGAL/ITGB1
KEGG_ABC_TRANSPORTERS	KEGG_ABC_TRANSPORTERS	44	0.573793	1.84533	0.0034662	0.0189406	0.0120195	5180	tags=39%, list=14%, signal=33%	ABCA8/ABCA9/ABCC9/ABCA6/ABCC8/ABCG8/ABCD2/ABCA10/ABCB5/ABCG5/ABCA1/ABCC12/ABCA4/ABCA3/ABCB4/ABCC5/ABCG1
SIG_BCR_SIGNALING_PATHWAY	SIG_BCR_SIGNALING_PATHWAY	46	0.56588	1.84412	0.00170648	0.017456	0.0110774	6718	tags=39%, list=18%, signal=32%	AKT3/ITPR1/CR2/CD22/CD19/NR0B2/BCL2/PLCG2/NFATC1/ITPR2/PTPRC/PIK3R1/BTK/PIK3CD/MAP4K1/PPP3CB/PIK3CA/BLNK
REACTOME_LGI_ADAM_INTERACTIONS	REACTOME_LGI_ADAM_INTERACTIONS	14	0.722065	1.84326	0.00378072	0.0198383	0.0125892	4948	tags=57%, list=13%, signal=49%	LGI1/LGI2/LGI4/LGI3/DLG4/ADAM22/ADAM23/STX1B
REACTOME_ROLE_OF_SECOND_MESSENGERS_IN_NETRIN_1_SIGNALING	REACTOME_ROLE_OF_SECOND_MESSENGERS_IN_NETRIN_1_SIGNALING	10	0.793523	1.84137	0.00393701	0.0204329	0.0129665	7226	tags=70%, list=20%, signal=56%	TRPC4/NTN1/TRPC1/TRPC3/TRPC6/TRPC5/DCC
REACTOME_NEUROTRANSMITTER_RELEASE_CYCLE	REACTOME_NEUROTRANSMITTER_RELEASE_CYCLE	51	0.557385	1.84004	0.0016835	0.017456	0.0110774	3018	tags=24%, list=8%, signal=22%	SNAP25/SLC5A7/SLC18A3/RIMS1/SLC18A2/SYN2/SLC1A2/SLC1A7/PPFIA2/CHAT/SYN1/APBA1
WP_SPLICING_FACTOR_NOVA_REGULATED_SYNAPTIC_PROTEINS	WP_SPLICING_FACTOR_NOVA_REGULATED_SYNAPTIC_PROTEINS	42	0.577411	1.83911	0.0052356	0.0251415	0.0159545	4016	tags=26%, list=11%, signal=23%	KCNMA1/MAPK4/CADM3/GABBR2/NTNG1/GRIK2/CHL1/EPB41L3/CDH2/KCNJ6/EFNA5
REACTOME_UPTAKE_AND_ACTIONS_OF_BACTERIAL_TOXINS	REACTOME_UPTAKE_AND_ACTIONS_OF_BACTERIAL_TOXINS	29	0.612389	1.83663	0.0106007	0.0417183	0.0264741	5827	tags=34%, list=16%, signal=29%	SNAP25/SV2C/SV2B/ANTXR2/ANTXR1/SYT2/SV2A/STX1B/HBEGF/VAMP1
WP_THERMOGENESIS	WP_THERMOGENESIS	108	0.478782	1.83546	0.00154799	0.017456	0.0110774	4857	tags=23%, list=13%, signal=20%	GCG/ADRB3/ADCY5/ADCY2/PLIN1/CNR1/RPS6KA6/PRKG1/PRKAA2/NPR1/PPARGC1A/FGFR1/PRKACB/ADCY4/KRAS/ADCY9/RPS6KA2/ADCY1/CPT1C/SMARCD3/CREB5/ZNF516/FRS2/CREB3L2/CREB3L3
PID_ER_NONGENOMIC_PATHWAY	PID_ER_NONGENOMIC_PATHWAY	40	0.577355	1.83536	0.00690846	0.0312194	0.0198115	8435	tags=50%, list=23%, signal=39%	GNAO1/ESR1/GNAL/GNAZ/GNAI1/MMP2/KRAS/GNA14/PLCB1/MSN/GNG2/IGF1R/PIK3R1/HBEGF/PIK3CA/GNAQ/PLCB2/MAPK11/SOS1/NOS3
REACTOME_DOPAMINE_NEUROTRANSMITTER_RELEASE_CYCLE	REACTOME_DOPAMINE_NEUROTRANSMITTER_RELEASE_CYCLE	23	0.642225	1.83528	0.005386	0.0255999	0.0162454	3018	tags=30%, list=8%, signal=28%	SNAP25/RIMS1/SLC18A2/SYN2/PPFIA2/SYN1/APBA1
BIOCARTA_CLASSIC_PATHWAY	BIOCARTA_CLASSIC_PATHWAY	14	0.718747	1.83479	0.00378072	0.0198383	0.0125892	4237	tags=50%, list=11%, signal=44%	C7/C6/C4B/C4A/C1S/C1R/C3
KEGG_MAPK_SIGNALING_PATHWAY	KEGG_MAPK_SIGNALING_PATHWAY	267	0.426361	1.83453	0.00138504	0.017456	0.0110774	4136	tags=23%, list=11%, signal=20%	FLNC/FGF10/FGF2/CACNA1H/FLNA/CACNA1C/FGF7/MAPK10/CACNA2D1/FGF14/CACNB2/NTRK2/PTPN5/AKT3/PLA2G1B/MAPT/RPS6KA6/FGF5/PRKCB/RASGRP2/FGFR1/DUSP1/HSPA2/CACNA2D2/PLA2G5/NFATC4/TGFB3/NR4A1/IL1R1/PDGFRA/PLA2G2C/CACNA2D3/MEF2C/CACNB4/MRAS/MAP3K20/NGF/CACNA1B/PRKACB/GADD45B/NTRK1/CACNA1G/FGF13/MAP3K12/DUSP5/KRAS/PLA2G10/PDGFRB/FGFR2/RPS6KA2/TGFBR2/TGFB2/FGF12/MAPK8IP2/RASGRF2/TGFBR1/RASGRP4/PRKCA/MECOM/DUSP…
REACTOME_FOXO_MEDIATED_TRANSCRIPTION_OF_OXIDATIVE_STRESS_METABOLIC_AND_NEURONAL_GENES	REACTOME_FOXO_MEDIATED_TRANSCRIPTION_OF_OXIDATIVE_STRESS_METABOLIC_AND_NEURONAL_GENES	30	0.60646	1.83383	0.00881834	0.0365198	0.0231751	2253	tags=27%, list=6%, signal=25%	PLXNA4/ABCA6/FBXO32/NPY/PCK1/PPARGC1A/IGFBP1/NR3C1
WP_MICRORNAS_IN_CARDIOMYOCYTE_HYPERTROPHY	WP_MICRORNAS_IN_CARDIOMYOCYTE_HYPERTROPHY	98	0.487895	1.83319	0.0016	0.017456	0.0110774	6314	tags=29%, list=17%, signal=24%	MYLK/MAPK4/FGF2/IGF1/MIR125B1/PRKG1/MYEF2/PRKCB/MIR125B2/NFATC4/IL6ST/MIR27B/MIR103A1/PIK3CG/MIR199A2/FGFR2/MIR199A1/FZD1/RCAN1/HDAC4/CTF1/IGF1R/PIK3R1/PIK3CD/EDN1/PPP3CB/PIK3CA/MAP3K14
BIOCARTA_BARR_MAPK_PATHWAY	BIOCARTA_BARR_MAPK_PATHWAY	14	0.717598	1.83186	0.00378072	0.0198383	0.0125892	4135	tags=36%, list=11%, signal=32%	KCNA1/KCNA2/KCNA3/ADCY1/PLCB1
BIOCARTA_VIP_PATHWAY	BIOCARTA_VIP_PATHWAY	26	0.62355	1.83052	0.00531915	0.0253379	0.0160792	2447	tags=23%, list=7%, signal=22%	VIP/VIPR2/PRKAR2B/EGR3/PRKACB/EGR2
WP_GPCRS_OTHER	WP_GPCRS_OTHER	92	0.488545	1.82895	0.0032	0.0182846	0.0116032	3722	tags=28%, list=10%, signal=25%	CHRM2/GRPR/CNR1/ACKR1/HTR2A/PTGFR/GPR17/GPR88/ADGRD1/S1PR1/EDNRA/GPR135/ADGRL2/ADRB2/HTR7/GPR183/GPR62/GPR162/CCKBR/ADGRL3/ADGRE3/GHRHR/ADGRF5/F2R/HTR1F/SSTR2
WP_ESTROGEN_RECEPTOR_PATHWAY	WP_ESTROGEN_RECEPTOR_PATHWAY	12	0.747554	1.82785	0.00382409	0.0200217	0.0127056	2787	tags=42%, list=8%, signal=39%	CYP1B1/ESR1/CYP1A1/PCK1/NR0B2
KEGG_GLYCOSPHINGOLIPID_BIOSYNTHESIS_GANGLIO_SERIES	KEGG_GLYCOSPHINGOLIPID_BIOSYNTHESIS_GANGLIO_SERIES	15	0.703671	1.82623	0.00560748	0.0264959	0.016814	5436	tags=40%, list=15%, signal=34%	ST6GALNAC5/ST6GALNAC3/ST8SIA1/ST6GALNAC6/ST3GAL5/B4GALNT1
REACTOME_EPHA_MEDIATED_GROWTH_CONE_COLLAPSE	REACTOME_EPHA_MEDIATED_GROWTH_CONE_COLLAPSE	29	0.608424	1.82474	0.0106007	0.0417183	0.0264741	798	tags=21%, list=2%, signal=20%	MYH11/EPHA7/EPHA6/MYL9/EPHA3/EPHA5
WP_RELATIONSHIP_BETWEEN_INFLAMMATION_COX2_AND_EGFR	WP_RELATIONSHIP_BETWEEN_INFLAMMATION_COX2_AND_EGFR	25	0.628924	1.82143	0.00546448	0.0258746	0.0164198	7246	tags=52%, list=20%, signal=42%	PTGER3/AKT3/ESR1/PTGER1/PIK3CG/KRAS/PTGER4/PTGER2/PIK3CD/MMP1/PLA1A/PIK3CA/PTGS2
KEGG_MELANOGENESIS	KEGG_MELANOGENESIS	101	0.48219	1.82137	0.0015949	0.017456	0.0110774	4857	tags=31%, list=13%, signal=27%	GNAO1/ADCY5/ADCY2/WNT9A/KIT/PRKCB/WNT9B/CAMK2A/WNT2B/FZD4/GNAI1/MITF/EDNRB/PRKACB/CAMK2B/ADCY4/KRAS/TYRP1/ADCY9/DCT/TCF7L1/ADCY1/WNT4/WNT7A/FZD1/FZD8/PRKCA/PLCB1/FZD7/CREB3L2/CREB3L3
WP_THYROID_HORMONES_PRODUCTION_AND_THEIR_PERIPHERAL_DOWNSTREAM_SIGNALLING_EFFECTS	WP_THYROID_HORMONES_PRODUCTION_AND_THEIR_PERIPHERAL_DOWNSTREAM_SIGNALLING_EFFECTS	95	0.485098	1.81961	0.0032	0.0182846	0.0116032	6298	tags=33%, list=17%, signal=27%	ADRB3/PLIN1/NPY/AKT3/RPS6KA6/SLC5A5/NPR1/PPARGC1A/ITGB3/FGFR1/TPO/TSHB/SLC16A2/SLCO1C1/DIO2/WNT4/PLCB1/ITPR2/ZNF516/FRS2/AQP7/SECISBP2L/MDM2/FOXO1/TSHR/ITGAV/DUOX2/PRDM16/MGLL/THRB/PIK3CA
WP_PKCGAMMA_CALCIUM_SIGNALING_PATHWAY_IN_ATAXIA	WP_PKCGAMMA_CALCIUM_SIGNALING_PATHWAY_IN_ATAXIA	22	0.638063	1.81228	0.00723327	0.0318989	0.0202427	7620	tags=59%, list=21%, signal=47%	RYR3/GRIA1/GRIA2/ITPR1/GRIA3/TRPC3/GNA14/PLCB1/ATP2B2/PRKCG/CACNA1A/GNAQ/PLCB2
WP_ANGIOGENESIS	WP_ANGIOGENESIS	24	0.630797	1.80991	0.00731261	0.0321295	0.0203891	7144	tags=46%, list=19%, signal=37%	FGF2/TEK/TIMP3/PDGFRA/ANGPT1/TIMP2/FGFR2/KDR/FLT1/PIK3CA/CREBBP
REACTOME_GABA_B_RECEPTOR_ACTIVATION	REACTOME_GABA_B_RECEPTOR_ACTIVATION	43	0.565477	1.80983	0.00689655	0.0312194	0.0198115	7438	tags=51%, list=20%, signal=41%	ADCY5/ADCY2/GABBR2/GNAL/GNG7/GNAI1/GNB4/KCNJ5/ADCY4/GNG11/ADCY9/ADCY1/GABBR1/KCNJ6/GNG2/GNB5/GNB3/KCNJ12/GNG12/GNGT1/GNG8/KCNJ15
REACTOME_ACTIVATION_OF_NMDA_RECEPTORS_AND_POSTSYNAPTIC_EVENTS	REACTOME_ACTIVATION_OF_NMDA_RECEPTORS_AND_POSTSYNAPTIC_EVENTS	94	0.482156	1.80655	0.00322581	0.0183001	0.0116131	3896	tags=29%, list=11%, signal=26%	ACTN2/GRIN2A/NBEA/GRIA1/DLG2/GRIA2/MAPT/RPS6KA6/PRKAR2B/PRKAA2/NEFL/CAMK2A/TUBA1A/GRIA3/LRRC7/DLG4/CAMK4/PRKACB/TUBB6/CAMK2B/KRAS/APBA1/RPS6KA2/ADCY1/PPM1E/RASGRF2/ERBB4
KEGG_LONG_TERM_POTENTIATION	KEGG_LONG_TERM_POTENTIATION	70	0.51444	1.80584	0.00490196	0.0240743	0.0152773	7620	tags=43%, list=21%, signal=34%	GRIN2A/GRIA1/CACNA1C/PPP1R1A/GRIA2/RPS6KA6/PRKCB/ITPR1/CAMK2A/CAMK4/PRKACB/CAMK2B/KRAS/RPS6KA2/ADCY1/RAPGEF3/PRKCA/PLCB1/ITPR2/PPP1R12A/PPP3R2/RAP1B/CAMK2G/PPP3CB/GRM5/PRKCG/CREBBP/RAP1A/GNAQ/PLCB2
REACTOME_REGULATION_OF_BETA_CELL_DEVELOPMENT	REACTOME_REGULATION_OF_BETA_CELL_DEVELOPMENT	42	0.566461	1.80423	0.0069808	0.0313082	0.0198679	4839	tags=33%, list=13%, signal=29%	FGF10/NKX2-2/PTF1A/AKT3/PAX4/INSM1/ONECUT1/RFX6/MAMLD1/NKX6-1/KAT2B/NEUROG3/FOXO1/NEUROD1
BIOCARTA_INTEGRIN_PATHWAY	BIOCARTA_INTEGRIN_PATHWAY	34	0.581202	1.8038	0.00695652	0.0313082	0.0198679	8330	tags=47%, list=23%, signal=36%	ACTN2/PPP1R12B/TNS1/CAV1/ACTA1/TLN1/VCL/ACTN1/FYN/RAPGEF1/ITGB1/RAP1A/ROCK1/CAPNS2/JUN/SOS1
WP_GANGLIO_SPHINGOLIPID_METABOLISM	WP_GANGLIO_SPHINGOLIPID_METABOLISM	13	0.72046	1.80282	0.00760456	0.0329855	0.0209323	5436	tags=46%, list=15%, signal=39%	ST8SIA3/B3GALT1/ST8SIA1/ST6GALNAC6/ST3GAL5/B4GALNT1
REACTOME_G_PROTEIN_BETA_GAMMA_SIGNALLING	REACTOME_G_PROTEIN_BETA_GAMMA_SIGNALLING	32	0.589473	1.80158	0.00884956	0.0365198	0.0231751	7620	tags=53%, list=21%, signal=42%	AKT3/GNG7/GNB4/PIK3CG/ARHGEF6/GNG11/PIK3R5/PLCB1/GNG2/GNB5/BTK/GNB3/PIK3R6/GNG12/GNGT1/GNG8/PLCB2
WP_PLATELETMEDIATED_INTERACTIONS_WITH_VASCULAR_AND_CIRCULATING_CELLS	WP_PLATELETMEDIATED_INTERACTIONS_WITH_VASCULAR_AND_CIRCULATING_CELLS	17	0.681955	1.80105	0.00561798	0.0264959	0.016814	3555	tags=47%, list=10%, signal=43%	SELP/TGFB3/TLR7/SELE/VCAM1/TLR4/CD40LG/TGFB2
WP_MAPK_SIGNALING_PATHWAY	WP_MAPK_SIGNALING_PATHWAY	246	0.421745	1.79985	0.00140252	0.017456	0.0110774	4202	tags=21%, list=11%, signal=18%	FLNC/FGF10/FGF2/CACNA1H/FLNA/CACNA1C/FGF7/MAPK10/CACNA2D1/FGF14/CACNB2/NTRK2/PTPN5/AKT3/MAPT/FGF5/LRRK2/RASGRP2/PLA2G4C/FGFR1/DUSP1/HSPA2/CACNA2D2/TGFB3/NR4A1/IL1R1/CACNA2D3/MEF2C/CACNB4/MRAS/MAP3K20/NGF/CACNA1B/PRKACB/NTRK1/CACNA1G/FGF13/MAP3K12/KRAS/PDGFRB/FGFR2/TGFBR2/TGFB2/FGF12/MAPK8IP2/RASGRF2/TGFBR1/RASGRP4/PRKCA/DUSP3/NFATC1
KEGG_NEUROTROPHIN_SIGNALING_PATHWAY	KEGG_NEUROTROPHIN_SIGNALING_PATHWAY	126	0.457252	1.79804	0.00152439	0.017456	0.0110774	6701	tags=29%, list=18%, signal=24%	IRS4/NGFR/NTRK3/MAPK10/NTRK2/AKT3/RPS6KA6/SHC4/CAMK2A/IRAK3/NGF/CAMK4/IRS2/PIK3CG/CAMK2B/NTRK1/BCL2/KRAS/SHC2/RPS6KA2/PLCG2/BEX3/GAB1/PIK3R5/MAP3K3/FRS2/RPS6KA5/PIK3R1/ABL1/PIK3CD/MAGED1/RAP1B/CAMK2G/PIK3CA/IRS1/SHC3/RAPGEF1
WP_CANONICAL_AND_NONCANONICAL_TGFB_SIGNALING	WP_CANONICAL_AND_NONCANONICAL_TGFB_SIGNALING	17	0.679231	1.79386	0.00749064	0.0326103	0.0206942	7143	tags=53%, list=19%, signal=43%	GREM1/TGFBR2/LOXL1/TGFBR1/LOXL4/BMPR2/LOX/BMPR1A/SMAD4
REACTOME_SEROTONIN_NEUROTRANSMITTER_RELEASE_CYCLE	REACTOME_SEROTONIN_NEUROTRANSMITTER_RELEASE_CYCLE	18	0.667395	1.79337	0.00932836	0.0379034	0.0240531	2615	tags=33%, list=7%, signal=31%	SNAP25/RIMS1/SLC18A2/SYN2/PPFIA2/SYN1
WP_MECHANOREGULATION_AND_PATHOLOGY_OF_YAPTAZ_VIA_HIPPO_AND_NONHIPPO_MECHANISMS	WP_MECHANOREGULATION_AND_PATHOLOGY_OF_YAPTAZ_VIA_HIPPO_AND_NONHIPPO_MECHANISMS	47	0.550664	1.79282	0.00513699	0.0248689	0.0157815	2359	tags=17%, list=6%, signal=16%	ACTG2/PAK3/ACTA2/MAPK10/ACTC1/ITGB3/ACTA1/TEAD1
REACTOME_ETHANOL_OXIDATION	REACTOME_ETHANOL_OXIDATION	12	0.731623	1.78889	0.00956023	0.0385532	0.0244655	6340	tags=58%, list=17%, signal=48%	ADH1B/ADH7/ADH1A/ADH4/ALDH1B1/ADH1C/ALDH1A1
WP_INSULIN_SIGNALING	WP_INSULIN_SIGNALING	159	0.441256	1.7869	0.00152207	0.017456	0.0110774	9011	tags=38%, list=24%, signal=29%	SNAP25/MAPK4/IRS4/SORBS1/SLC2A4/MAPK10/RPS6KA6/PRKCB/PRKAA2/RHOJ/EHD2/IRS2/PIK3CG/MAP3K12/SHC2/RPS6KA2/SGK1/RRAD/EGR1/GAB1/ENPP1/PRKCA/MAP3K3/RHOQ/RPS6KA5/FOS/FOXO1/PRKCH/IGF1R/INSR/PIK3R1/PIK3CD/MAP4K1/INPP4A/PIK3CA/MAP3K14/IRS1/SHC3/RAPGEF1/GYG1/CYTH3/STXBP1/SRF/MAP4K3/LIPE/CBLB/VAMP2/GRB10/MAPK11/PRKCI/MAP3K2/STXBP4/MYO1C/JUN/SOS1/SOCS3/GYS2/TSC2/SOS2/PIK3C3
PID_NETRIN_PATHWAY	PID_NETRIN_PATHWAY	32	0.583972	1.78477	0.00884956	0.0365198	0.0231751	7968	tags=41%, list=22%, signal=32%	MAP1B/NTN1/CAMK2A/UNC5C/ELMO1/UNC5A/FYN/PIK3R1/DAPK1/PIK3CA/DCC/TRIO/DOCK1
REACTOME_PHASE_I_FUNCTIONALIZATION_OF_COMPOUNDS	REACTOME_PHASE_I_FUNCTIONALIZATION_OF_COMPOUNDS	102	0.47161	1.7847	0.0031746	0.0182846	0.0116032	4949	tags=29%, list=13%, signal=26%	ADH1B/AOC3/CYP1B1/ADH7/PTGIS/CYP1A1/CYP4A11/CYP7B1/CYP3A4/FMO2/ADH1A/CYP2U1/CYP2C19/ARNT2/ADH4/MAOB/PTGS1/FMO1/AADAC/CYP3A7/CYP4A22/ALDH1B1/CYP46A1/CYP11A1/CYP2C9/CYP2C18/CYP3A5/CYP21A2/ADH1C/CYP8B1
REACTOME_PI3K_EVENTS_IN_ERBB4_SIGNALING	REACTOME_PI3K_EVENTS_IN_ERBB4_SIGNALING	10	0.767272	1.78045	0.011811	0.0448479	0.0284601	6298	tags=80%, list=17%, signal=66%	NRG3/NRG2/NRG4/ERBB4/PIK3R1/BTC/HBEGF/PIK3CA
PID_S1P_S1P1_PATHWAY	PID_S1P_S1P1_PATHWAY	21	0.63227	1.7798	0.0125448	0.0466651	0.0296132	7620	tags=52%, list=21%, signal=42%	GNAO1/ITGB3/S1PR1/GNAZ/GNAI1/PDGFRB/KDR/ITGAV/ABCC1/PTGS2/PLCB2
REACTOME_G_ALPHA_12_13_SIGNALLING_EVENTS	REACTOME_G_ALPHA_12_13_SIGNALLING_EVENTS	80	0.492264	1.77972	0.00484653	0.0239286	0.0151849	8975	tags=54%, list=24%, signal=41%	ARHGEF26/ADRA1A/GNG7/RHOB/ARHGEF17/GNB4/ARHGEF6/ADRA1B/ARHGEF15/GNG11/ARHGEF10/RASGRF2/FGD2/FGD1/AKAP13/ARHGEF37/FGD4/TBXA2R/MCF2/PLEKHG2/GNG2/TIAM1/KALRN/GNB5/BTK/PREX1/GNB3/ADRA1D/GNG12/ARHGEF9/GNGT1/GNG8/ARHGEF4/TRIO/ARHGEF33/TIAM2/ROCK1/ITSN1/SOS1/ARHGEF12/ARHGEF40/MCF2L/SOS2
WP_SRF_AND_MIRS_IN_SMOOTH_MUSCLE_DIFFERENTIATION_AND_PROLIFERATION	WP_SRF_AND_MIRS_IN_SMOOTH_MUSCLE_DIFFERENTIATION_AND_PROLIFERATION	12	0.727802	1.77955	0.00956023	0.0385532	0.0244655	7469	tags=67%, list=20%, signal=53%	MYOCD/MEF2C/MEF2A/MIR199A1/NKX2-5/MEF2D/KLF4/SRF
BIOCARTA_PAR1_PATHWAY	BIOCARTA_PAR1_PATHWAY	19	0.652872	1.77907	0.0111732	0.0429752	0.0272716	7743	tags=63%, list=21%, signal=50%	PPP1R12B/PRKCB/F2RL3/PIK3CG/ADCY1/F2R/PRKCA/PLCB1/PIK3R1/PIK3CA/GNAQ/ROCK1
ST_INTEGRIN_SIGNALING_PATHWAY	ST_INTEGRIN_SIGNALING_PATHWAY	82	0.488992	1.77756	0.00485437	0.0239286	0.0151849	4140	tags=26%, list=11%, signal=23%	MYLK/PAK3/ITGA7/MAPK10/ITGA8/ITGA9/AKT3/ITGA10/ITGA1/ITGA5/CAV1/MRAS/ARHGEF6/TLN1/ANGPTL2/ACTN1/ILK/ITGA4/PLCG2/MAPK8IP2/ITGA11
REACTOME_CREB1_PHOSPHORYLATION_THROUGH_NMDA_RECEPTOR_MEDIATED_ACTIVATION_OF_RAS_SIGNALING	REACTOME_CREB1_PHOSPHORYLATION_THROUGH_NMDA_RECEPTOR_MEDIATED_ACTIVATION_OF_RAS_SIGNALING	28	0.599739	1.77745	0.00899281	0.0369825	0.0234688	3718	tags=39%, list=10%, signal=35%	ACTN2/DLG2/RPS6KA6/NEFL/CAMK2A/LRRC7/DLG4/CAMK2B/KRAS/RPS6KA2/RASGRF2
REACTOME_AQUAPORIN_MEDIATED_TRANSPORT	REACTOME_AQUAPORIN_MEDIATED_TRANSPORT	52	0.535261	1.77606	0.00336134	0.0186995	0.0118665	7207	tags=44%, list=20%, signal=36%	AQP2/ADCY5/ADCY2/AQP4/PRKAR2B/GNG7/AVPR2/GNB4/PRKACB/ADCY4/GNG11/ADCY9/AQP1/ADCY1/AQP7/GNG2/GNB5/RAB11FIP2/GNB3/AQP3/GNG12/GNGT1/GNG8
REACTOME_NEUROTOXICITY_OF_CLOSTRIDIUM_TOXINS	REACTOME_NEUROTOXICITY_OF_CLOSTRIDIUM_TOXINS	10	0.765379	1.77606	0.011811	0.0448479	0.0284601	5827	tags=70%, list=16%, signal=59%	SNAP25/SV2C/SV2B/SYT2/SV2A/STX1B/VAMP1
REACTOME_G_BETA_GAMMA_SIGNALLING_THROUGH_PI3KGAMMA	REACTOME_G_BETA_GAMMA_SIGNALLING_THROUGH_PI3KGAMMA	25	0.612754	1.77459	0.00910747	0.0372607	0.0236453	7207	tags=52%, list=20%, signal=42%	AKT3/GNG7/GNB4/PIK3CG/GNG11/PIK3R5/GNG2/GNB5/GNB3/PIK3R6/GNG12/GNGT1/GNG8
REACTOME_RHO_GTPASES_ACTIVATE_ROCKS	REACTOME_RHO_GTPASES_ACTIVATE_ROCKS	19	0.651052	1.77411	0.0130354	0.0478904	0.0303908	1752	tags=21%, list=5%, signal=20%	MYH11/PPP1R12B/MYL9/RHOB
WP_HEDGEHOG_SIGNALING_PATHWAY_NETPATH	WP_HEDGEHOG_SIGNALING_PATHWAY_NETPATH	16	0.679107	1.77131	0.00742115	0.0324266	0.0205776	3550	tags=38%, list=10%, signal=34%	PTCH2/GLI3/DHH/GLI1/GLI2/PTCH1
WP_SPINAL_CORD_INJURY	WP_SPINAL_CORD_INJURY	118	0.453395	1.77081	0.00153374	0.017456	0.0110774	5737	tags=32%, list=16%, signal=27%	NGFR/RGMA/SLIT2/TACR1/AQP4/SLIT3/NTN1/NOS1/CSPG4/SELP/MIR23B/GAP43/PLA2G5/GFAP/PTPRZ1/NR4A1/IL1R1/RHOB/BTG2/GJA1/VCAN/TLR4/GDNF/OMG/AQP1/EGR1/FCGR2C/CCR2/ZFP36/PRKCA/XYLT1/VIM/FOS/MAG/NOX4/PRB1/PLXNA2/COL4A1
PID_LYMPH_ANGIOGENESIS_PATHWAY	PID_LYMPH_ANGIOGENESIS_PATHWAY	25	0.610964	1.76941	0.00910747	0.0372607	0.0236453	8330	tags=56%, list=23%, signal=43%	VEGFD/ITGA1/ITGA5/ITGA4/VEGFC/FN1/FLT4/PIK3R1/COL1A2/PIK3CA/ITGB1/MAPK11/COL1A1/SOS1
PID_S1P_S1P4_PATHWAY	PID_S1P_S1P4_PATHWAY	14	0.69205	1.76664	0.0113422	0.0434143	0.0275503	2007	tags=21%, list=5%, signal=20%	GNAO1/GNAZ/GNAI1
REACTOME_EFFECTS_OF_PIP2_HYDROLYSIS	REACTOME_EFFECTS_OF_PIP2_HYDROLYSIS	27	0.596867	1.76537	0.0107143	0.0418317	0.026546	8036	tags=48%, list=22%, signal=38%	RASGRP2/DGKI/DGKB/ITPR1/DGKG/TRPC3/TRPC6/ITPR2/PRKCH/MGLL/DGKD/DGKE/RASGRP1
BIOCARTA_COMP_PATHWAY	BIOCARTA_COMP_PATHWAY	19	0.647829	1.76533	0.0148976	0.0532504	0.0337922	2499	tags=37%, list=7%, signal=34%	C7/C6/C4B/C4A/C1S/C1R/MASP1
KEGG_REGULATION_OF_ACTIN_CYTOSKELETON	KEGG_REGULATION_OF_ACTIN_CYTOSKELETON	213	0.420397	1.76465	0.00141243	0.017456	0.0110774	5717	tags=28%, list=16%, signal=24%	CHRM2/MYLK/ACTN2/FGF10/MYL9/FGF2/PAK3/ITGA7/FGF7/CFL2/ITGA8/FGF14/ITGA9/CHRM4/ITGA10/FGF5/PDGFD/ITGB3/FGFR1/ITGA1/ITGA5/PDGFRA/MRAS/PIK3CG/ARHGEF6/INSRR/FGF13/ITGAM/KRAS/VCL/GSN/PDGFRB/FGFR2/ACTN1/ITGA4/F2R/FGF12/FN1/MYH10/PIK3R5/ITGA11/FGD1/ENAH/MSN/RDX/WASF1/ITGAD/FGF1/PIP5K1C/PPP1R12A/NCKAP1L/PDGFC/TIAM1/ITGAV/PIK3R1/PIP4K2A/BDKRB1/PIK3CD/CYFIP2
REACTOME_ELEVATION_OF_CYTOSOLIC_CA2_LEVELS	REACTOME_ELEVATION_OF_CYTOSOLIC_CA2_LEVELS	16	0.676475	1.76444	0.00742115	0.0324266	0.0205776	7673	tags=62%, list=21%, signal=50%	ITPR1/TRPC3/P2RX6/P2RX1/TRPC6/ITPR2/P2RX5/P2RX2/P2RX7/P2RX3
REACTOME_CHONDROITIN_SULFATE_BIOSYNTHESIS	REACTOME_CHONDROITIN_SULFATE_BIOSYNTHESIS	20	0.637576	1.76342	0.010989	0.0423353	0.0268656	5498	tags=50%, list=15%, signal=43%	CSPG4/DCN/CSGALNACT1/VCAN/CHST7/CHST3/CSGALNACT2/BGN/CHSY3/CHST15
REACTOME_SIGNALING_BY_THE_B_CELL_RECEPTOR_BCR_	REACTOME_SIGNALING_BY_THE_B_CELL_RECEPTOR_BCR_	166	0.431616	1.76187	0.00149477	0.017456	0.0110774	7332	tags=41%, list=20%, signal=33%	TRPC1/PRKCB/IGHD/ITPR1/IGLV3-27/BLK/CD22/IGKV1D-33/IGKV2-28/IGHV3-7/IGHV1-2/IGHV4-39/IGLV1-51/IGKV1-33/CD19/CD79B/IGKV2D-28/KRAS/IGKV3D-20/IGHV3-33/IGLV6-57/IGHV4-34/IGKV1-39/IGKV4-1/IGHV2-70/PLCG2/IGHV3-53/IGHV3-48/IGLV3-25/CD79A/IGKV5-2/IGKV1D-39/IGLV2-23/NFATC1/ITPR2/IGHV3-30/IGKV2-30/IGHV1-46/IGLV7-43/IGHV2-5/IGHV3-23/IGLV3-21/IGLV1-47/IGLV3-1/IGKV3-15/IGHV1-69/IGKV2D-40/IGHV3-11/FYN/PIK3R1/B…
REACTOME_ASSEMBLY_OF_COLLAGEN_FIBRILS_AND_OTHER_MULTIMERIC_STRUCTURES	REACTOME_ASSEMBLY_OF_COLLAGEN_FIBRILS_AND_OTHER_MULTIMERIC_STRUCTURES	61	0.51285	1.75909	0.00330033	0.0185021	0.0117412	6117	tags=49%, list=17%, signal=41%	COL4A6/COL14A1/TLL1/COL4A4/COL4A3/COL8A1/COL6A5/COL4A5/COL8A2/COL15A1/COL3A1/COL11A2/DST/COL6A2/COL6A3/LOXL1/COL24A1/COL4A2/TLL2/PXDN/LOXL4/COL6A1/LOX/COL12A1/COL1A2/COL4A1/COL5A1/COL9A1/PCOLCE/COL5A2
REACTOME_PRESYNAPTIC_FUNCTION_OF_KAINATE_RECEPTORS	REACTOME_PRESYNAPTIC_FUNCTION_OF_KAINATE_RECEPTORS	21	0.62456	1.75809	0.0125448	0.0466651	0.0296132	7620	tags=57%, list=21%, signal=45%	GRIK3/GNG7/GNB4/GNG11/PLCB1/GNG2/GNB5/GNB3/GNG12/GNGT1/GNG8/PLCB2
KEGG_GLYCOSAMINOGLYCAN_BIOSYNTHESIS_HEPARAN_SULFATE	KEGG_GLYCOSAMINOGLYCAN_BIOSYNTHESIS_HEPARAN_SULFATE	26	0.598585	1.75724	0.0124113	0.0463136	0.0293902	4902	tags=35%, list=13%, signal=30%	HS6ST3/EXTL1/B3GAT1/HS3ST5/NDST4/NDST3/XYLT1/HS3ST3B1/HS3ST2
WP_OLIGODENDROCYTE_SPECIFICATION_AND_DIFFERENTIATION_LEADING_TO_MYELIN_COMPONENTS_FOR_CNS	WP_OLIGODENDROCYTE_SPECIFICATION_AND_DIFFERENTIATION_LEADING_TO_MYELIN_COMPONENTS_FOR_CNS	29	0.585648	1.75643	0.0123675	0.0462225	0.0293324	5355	tags=38%, list=15%, signal=32%	PLP1/NKX2-2/FGF2/IGF1/ASCL1/GLI2/SOX5/OMG/SOX8/OLIG1/MAG
WP_B_CELL_RECEPTOR_SIGNALING_PATHWAY	WP_B_CELL_RECEPTOR_SIGNALING_PATHWAY	97	0.46703	1.75546	0.00321027	0.0182993	0.0116126	7610	tags=33%, list=21%, signal=26%	MAPK4/PRKCB/CAMK2A/BLK/CR2/CD22/MEF2C/PIK3CG/CD19/CD79B/PLCG2/CD79A/GAB1/ETS1/KLF11/PTPRC/MEF2D/FOXO1/BCL6/PIP5K1C/FYN/PIK3R1/BTK/MAP4K1/HCLS1/REL/RAPGEF1/BLNK/IRF4/GAB2/RASGRP3/NFATC2
REACTOME_CRMPS_IN_SEMA3A_SIGNALING	REACTOME_CRMPS_IN_SEMA3A_SIGNALING	16	0.672843	1.75497	0.00742115	0.0324266	0.0205776	5655	tags=56%, list=15%, signal=48%	PLXNA4/DPYSL3/DPYSL4/CRMP1/DPYSL5/NRP1/FYN/DPYSL2/PLXNA2
REACTOME_EGR2_AND_SOX10_MEDIATED_INITIATION_OF_SCHWANN_CELL_MYELINATION	REACTOME_EGR2_AND_SOX10_MEDIATED_INITIATION_OF_SCHWANN_CELL_MYELINATION	28	0.591487	1.75299	0.0107914	0.0418452	0.0265545	6413	tags=43%, list=17%, signal=35%	LAMA2/WWTR1/DRP2/UTRN/TEAD1/EGR2/PMP22/LAMC1/MPZ/PRX/MAG/LAMB1
REACTOME_RHO_GTPASES_ACTIVATE_CIT	REACTOME_RHO_GTPASES_ACTIVATE_CIT	19	0.642263	1.75016	0.0167598	0.0579883	0.0367988	2130	tags=26%, list=6%, signal=25%	MYH11/PPP1R12B/MYL9/RHOB/DLG4
REACTOME_RET_SIGNALING	REACTOME_RET_SIGNALING	40	0.549973	1.74832	0.00863558	0.0359488	0.0228128	7008	tags=45%, list=19%, signal=36%	GFRA1/RET/GFRA2/DOK6/GFRA4/DOK5/IRS2/PRKACB/PDLIM7/GDNF/GAB1/PRKCA/FRS2/PIK3R1/PIK3CD/PIK3CA/SHC3/GAB2
WP_HIPPOMERLIN_SIGNALING_DYSREGULATION	WP_HIPPOMERLIN_SIGNALING_DYSREGULATION	121	0.44732	1.74718	0.00312989	0.0181742	0.0115332	5408	tags=36%, list=15%, signal=31%	NGFR/PAK3/ITGA7/ITGA8/CDH19/KIT/NTRK2/ITGA9/CDH10/ITGA10/PRKAR2B/PPP1R14A/ITGB3/FGFR1/ITGA1/TEK/ITGA5/PDGFRA/CCN2/FLT3/PRKACB/TEAD1/CDH11/NTRK1/ITGAM/CDH2/KRAS/CDH5/PDGFRB/FGFR2/CSF1R/ITGA4/CDH6/ITGA11/FLT4/ITGAD/LATS2/KDR/PPP1R12A/FLT1/ITGAV/IGF1R/INSR/CD44
REACTOME_ACTIVATED_NOTCH1_TRANSMITS_SIGNAL_TO_THE_NUCLEUS	REACTOME_ACTIVATED_NOTCH1_TRANSMITS_SIGNAL_TO_THE_NUCLEUS	31	0.571739	1.74552	0.0139373	0.0504245	0.0319989	2329	tags=16%, list=6%, signal=15%	DLK1/CNTN1/DNER/NEURL1/DTX1
REACTOME_METABOLISM_OF_ANGIOTENSINOGEN_TO_ANGIOTENSINS	REACTOME_METABOLISM_OF_ANGIOTENSINOGEN_TO_ANGIOTENSINS	18	0.649056	1.74409	0.0149254	0.0532697	0.0338044	1756	tags=28%, list=5%, signal=26%	CMA1/CTSG/CPB1/CPA3/ANPEP
REACTOME_ANCHORING_FIBRIL_FORMATION	REACTOME_ANCHORING_FIBRIL_FORMATION	15	0.671525	1.74281	0.0186916	0.062314	0.0395439	5737	tags=60%, list=16%, signal=51%	COL4A6/TLL1/COL4A4/COL4A3/COL4A5/COL4A2/TLL2/COL1A2/COL4A1
REACTOME_RHO_GTPASE_CYCLE	REACTOME_RHO_GTPASE_CYCLE	139	0.43667	1.74027	0.00152439	0.017456	0.0110774	9061	tags=49%, list=25%, signal=37%	ARHGEF26/ARHGAP20/A2M/RHOJ/DLC1/RHOB/ARHGAP24/ARHGAP28/ARHGEF17/STARD8/CHN1/ARHGAP31/ARHGEF6/ARHGEF15/SYDE1/ARHGEF10/ARHGAP15/SYDE2/ARHGAP10/ARHGAP36/ARHGAP6/FAM13B/RHOU/STARD13/ARHGAP29/RHOBTB1/RASGRF2/MYO9A/FGD2/TAGAP/FGD1/AKAP13/ARHGEF37/RHOBTB2/FGD4/RHOQ/SRGAP3/ARHGAP42/MCF2/PLEKHG2/TIAM1/KALRN/OPHN1/PREX1/ARHGAP22/ARHGAP26/RHOH/ARHGEF9/INPP5B/ARHGAP25/ARHGEF4/FAM13A/ARHGAP23/TRIO/ARHGEF33/TI…
WP_MONOAMINE_TRANSPORT	WP_MONOAMINE_TRANSPORT	32	0.569225	1.7397	0.0141593	0.0509178	0.0323119	2615	tags=31%, list=7%, signal=29%	SLC5A7/FBXO32/NOS1/AMPH/TGFB1I1/ITGB3/IL1R1/HRH3/ACHE/SYN1
PID_VEGF_VEGFR_PATHWAY	PID_VEGF_VEGFR_PATHWAY	10	0.74968	1.73963	0.0137795	0.0501592	0.0318305	5086	tags=70%, list=14%, signal=60%	VEGFD/NRP2/VEGFC/NRP1/FLT4/KDR/FLT1
BIOCARTA_BARRESTIN_SRC_PATHWAY	BIOCARTA_BARRESTIN_SRC_PATHWAY	17	0.658669	1.73955	0.0131086	0.0480851	0.0305144	4135	tags=29%, list=11%, signal=26%	KCNA1/KCNA2/KCNA3/ADCY1/PLCB1
REACTOME_REGULATION_OF_COMMISSURAL_AXON_PATHFINDING_BY_SLIT_AND_ROBO	REACTOME_REGULATION_OF_COMMISSURAL_AXON_PATHFINDING_BY_SLIT_AND_ROBO	10	0.748528	1.73696	0.0137795	0.0501592	0.0318305	4364	tags=50%, list=12%, signal=44%	SLIT2/SLIT3/NTN1/ROBO1/ROBO2
REACTOME_NEGATIVE_REGULATION_OF_THE_PI3K_AKT_NETWORK	REACTOME_NEGATIVE_REGULATION_OF_THE_PI3K_AKT_NETWORK	110	0.451651	1.7367	0.00310078	0.0180931	0.0114817	5662	tags=31%, list=15%, signal=26%	FGF10/FGF2/FGF7/KIT/NRG3/IL33/AKT3/NRG2/KL/FGF5/ESR1/FGFR1/HGF/PDGFRA/IL1RL1/IRS2/NRG4/CD19/CD28/PDGFRB/FGFR2/TRAT1/ERBB4/GAB1/FGF1/FRS2/PIP5K1C/FYN/INSR/PIK3R1/PIP4K2A/BTC/HBEGF/PIK3CD
KEGG_O_GLYCAN_BIOSYNTHESIS	KEGG_O_GLYCAN_BIOSYNTHESIS	30	0.572208	1.73026	0.015873	0.0558965	0.0354714	3883	tags=27%, list=11%, signal=24%	GALNTL6/GALNT15/GALNT16/B3GNT6/GALNT17/GALNT13/GCNT4/GALNT4
REACTOME_SYNTHESIS_OF_PIPS_AT_THE_PLASMA_MEMBRANE	REACTOME_SYNTHESIS_OF_PIPS_AT_THE_PLASMA_MEMBRANE	53	0.516294	1.73024	0.00657895	0.0301645	0.0191421	11039	tags=53%, list=30%, signal=37%	BMX/PIK3CG/PTPN13/PIK3R5/PIP5K1C/MTMR9/PIK3R1/PIP4K2A/PIK3CD/INPP4A/PIK3CA/PIK3R6/MTMR8/PLEKHA5/INPP4B/SYNJ1/OCRL/MTMR3/PLEKHA2/PLEKHA3/SBF2/INPP5D/MTM1/PLEKHA1/PIK3C2A/INPP5K/MTMR6/PTEN
REACTOME_SIGNALING_BY_BMP	REACTOME_SIGNALING_BY_BMP	28	0.583801	1.73021	0.0107914	0.0418452	0.0265545	8309	tags=57%, list=23%, signal=44%	CHRDL1/GREM2/SMAD9/NOG/FSTL1/BMPR1B/BMP10/BMPR2/BMPR1A/BMP2/ACVRL1/SMURF1/SMAD4/SKI/ZFYVE16/SMAD5
WP_PHYSIOLOGICAL_AND_PATHOLOGICAL_HYPERTROPHY_OF_THE_HEART	WP_PHYSIOLOGICAL_AND_PATHOLOGICAL_HYPERTROPHY_OF_THE_HEART	25	0.596149	1.72651	0.010929	0.0422409	0.0268057	10928	tags=64%, list=30%, signal=45%	MYEF2/PRKCB/LIFR/NFATC4/IL6ST/FOS/CTF1/EDN1/PPP3CB/MAPK11/JUN/PRKCE/STAT3/CAMK2D/MAPK14/AGT
PID_AMB2_NEUTROPHILS_PATHWAY	PID_AMB2_NEUTROPHILS_PATHWAY	41	0.540108	1.72503	0.00857633	0.0358277	0.0227359	7886	tags=49%, list=21%, signal=38%	JAM2/SELP/JAM3/BLK/CCN2/TLN1/ITGAM/MMP2/LRP1/LPA/MYH2/THY1/FYN/RAP1B/PLAT/APOB/RAP1A/SELPLG/ROCK1/IL6
WP_SIGNAL_TRANSDUCTION_OF_S1P_RECEPTOR	WP_SIGNAL_TRANSDUCTION_OF_S1P_RECEPTOR	25	0.595029	1.72326	0.010929	0.0422409	0.0268057	2007	tags=20%, list=5%, signal=19%	MAPK4/AKT3/S1PR3/S1PR1/GNAI1
WP_OSTEOBLAST_DIFFERENTIATION	WP_OSTEOBLAST_DIFFERENTIATION	118	0.440735	1.72137	0.00153374	0.017456	0.0110774	7143	tags=36%, list=19%, signal=29%	MAPK4/FGF10/FGF2/FGF7/WNT9A/MAPK10/GLI3/FGF5/PRKCB/WNT9B/PRKD1/SMAD9/FGFR1/WNT2B/FZD4/GLI2/PIK3CG/BMPR1B/FGFR2/NOTCH4/WNT4/WNT7A/PTCH1/FZD1/PIK3R5/FZD8/PRKCA/NOTCH2/FGF1/FZD7/BMPR2/PRKCH/PIK3R1/PIK3CD/BMPR1A/PIK3CA/PIK3R6/BMP2/PRKCG/NOTCH3/SMO/DLL1/SMAD4
KEGG_ADHERENS_JUNCTION	KEGG_ADHERENS_JUNCTION	73	0.484161	1.71927	0.00486224	0.0239286	0.0151849	5285	tags=26%, list=14%, signal=22%	CTNNA3/ACTN2/SORBS1/FGFR1/WASF3/PTPRM/CTNNA2/PTPRB/VCL/ACTN1/TCF7L1/TGFBR2/SNAI2/TGFBR1/WASF1/FER/IGF1R/FYN/INSR
KEGG_TIGHT_JUNCTION	KEGG_TIGHT_JUNCTION	131	0.432796	1.7165	0.00150602	0.017456	0.0110774	3372	tags=19%, list=9%, signal=17%	MYH11/CTNNA3/ACTN2/MYL9/MPDZ/JAM2/AKT3/CLDN11/JAM3/MAGI2/PRKCB/CLDN5/AMOTL1/GNAI1/MRAS/MAP3K20/EPB41L3/CLDN10/CTNNA2/RAB3B/PPP2R2B/KRAS/CLDN23/ACTN1/MYH2
WP_AMPLIFICATION_AND_EXPANSION_OF_ONCOGENIC_PATHWAYS_AS_METASTATIC_TRAITS	WP_AMPLIFICATION_AND_EXPANSION_OF_ONCOGENIC_PATHWAYS_AS_METASTATIC_TRAITS	17	0.648219	1.71196	0.0187266	0.0623433	0.0395624	7036	tags=47%, list=19%, signal=38%	TNC/CXCR4/PIK3CG/VCAM1/TCF7L1/EPAS1/CYTIP/POSTN
REACTOME_MYOGENESIS	REACTOME_MYOGENESIS	29	0.570076	1.70972	0.0141343	0.0509048	0.0323037	7984	tags=52%, list=22%, signal=41%	BOC/CDON/NTN3/MEF2C/CTNNA2/TCF4/CDH2/MEF2A/MEF2D/MYF6/ABL1/BNIP2/NEO1/SPAG9/MAPK11
PID_REELIN_PATHWAY	PID_REELIN_PATHWAY	28	0.576834	1.70957	0.0125899	0.0467429	0.0296626	7732	tags=46%, list=21%, signal=37%	GRIN2A/MAP1B/RELN/MAPT/VLDLR/FYN/PIK3R1/PIK3CA/RAPGEF1/ITGB1/RAP1A/DAB1/PAFAH1B1
WP_MFAP5MEDIATED_OVARIAN_CANCER_CELL_MOTILITY_AND_INVASIVENESS	WP_MFAP5MEDIATED_OVARIAN_CANCER_CELL_MOTILITY_AND_INVASIVENESS	13	0.681442	1.70519	0.026616	0.0806966	0.0512093	1090	tags=23%, list=3%, signal=22%	RYR3/MFAP5/ITGB3
WP_PATHWAYS_REGULATING_HIPPO_SIGNALING	WP_PATHWAYS_REGULATING_HIPPO_SIGNALING	98	0.45303	1.70219	0.0032	0.0182846	0.0116032	5285	tags=34%, list=14%, signal=29%	NGFR/CDH19/KIT/NTRK2/CDH10/PRKCB/PRKAR2B/PRKAA2/FGFR1/TEK/GNAL/PDGFRA/FLT3/PRKACB/TEAD1/CDH11/NTRK1/CDH2/CDH5/PDGFRB/FGFR2/CSF1R/TCF7L1/CDH6/PRKCA/PLCB1/FLT4/LATS2/KDR/PRKCH/FLT1/IGF1R/INSR
REACTOME_HEPARAN_SULFATE_HEPARIN_HS_GAG_METABOLISM	REACTOME_HEPARAN_SULFATE_HEPARIN_HS_GAG_METABOLISM	55	0.506634	1.70132	0.00661157	0.0301645	0.0191421	4916	tags=31%, list=13%, signal=27%	HS6ST3/HPSE2/CSPG4/DCN/B3GAT1/HSPG2/HS3ST5/GPC6/VCAN/NDST4/NDST3/SDC3/XYLT1/HS3ST3B1/SDC2/HS3ST2/BGN
WP_MIRNA_TARGETS_IN_ECM_AND_MEMBRANE_RECEPTORS	WP_MIRNA_TARGETS_IN_ECM_AND_MEMBRANE_RECEPTORS	40	0.534426	1.69889	0.00863558	0.0359488	0.0228128	6565	tags=55%, list=18%, signal=45%	TNXB/MIR30C2/THBS1/ITGA1/LAMA4/MIR30C1/COL3A1/COL6A2/COL6A3/THBS2/COL4A2/FN1/LAMC1/LAMB2/ITGA11/SDC2/COL6A1/COL1A2/COL4A1/COL5A1/COL5A2/MIR148B
WP_LUNG_FIBROSIS	WP_LUNG_FIBROSIS	63	0.492279	1.69868	0.00495868	0.0242526	0.0153905	4589	tags=27%, list=12%, signal=24%	CALCA/CMA1/FGF2/IGF1/FGF7/PTX3/ELN/GREM1/HGF/CCN2/SFTPA1/MMP2/CCR2/CCL11/CYSLTR2/FGF1/IL5
PID_NCADHERIN_PATHWAY	PID_NCADHERIN_PATHWAY	33	0.550128	1.69652	0.0140598	0.0507133	0.0321821	6298	tags=36%, list=17%, signal=30%	CNR1/GRIA2/GAP43/FGFR1/GJA1/CDH2/GSN/PIP5K1C/FER/PIK3R1/CAMK2G/PIK3CA
REACTOME_FC_EPSILON_RECEPTOR_FCERI_SIGNALING	REACTOME_FC_EPSILON_RECEPTOR_FCERI_SIGNALING	186	0.408552	1.6956	0.00144092	0.017456	0.0110774	7239	tags=37%, list=20%, signal=30%	MAPK10/FCER1A/RASGRP2/ITPR1/IGLV3-27/IGKV1D-33/MS4A2/IGKV2-28/IGHV3-7/IGHE/IGHV1-2/IGHV4-39/IGLV1-51/IGKV1-33/IGKV2D-28/KRAS/IGKV3D-20/IGHV3-33/IGLV6-57/IGHV4-34/IGKV1-39/IGKV4-1/TXK/IGHV2-70/PLCG2/IGHV3-53/IGHV3-48/IGLV3-25/IGKV5-2/RASGRP4/IGKV1D-39/IGLV2-23/NFATC1/ITPR2/ITK/IGHV3-30/IGKV2-30/IGHV1-46/IGLV7-43/IGHV2-5/FOS/IGHV3-23/IGLV3-21/IGLV1-47/IGLV3-1/IGKV3-15/IGHV1-69/IGKV2D-40/IGHV3-11/FY…
REACTOME_PRESYNAPTIC_DEPOLARIZATION_AND_CALCIUM_CHANNEL_OPENING	REACTOME_PRESYNAPTIC_DEPOLARIZATION_AND_CALCIUM_CHANNEL_OPENING	11	0.711137	1.69559	0.0214844	0.0695487	0.0441349	2184	tags=45%, list=6%, signal=43%	CACNB2/CACNA2D2/CACNA2D3/CACNB4/CACNA1B
REACTOME_SIGNALING_BY_PDGF	REACTOME_SIGNALING_BY_PDGF	58	0.50022	1.69413	0.005	0.0243545	0.0154551	6701	tags=47%, list=18%, signal=38%	THBS4/COL4A4/COL4A3/PDGFD/THBS1/COL6A5/PDGFRA/COL4A5/KRAS/COL3A1/COL6A2/PDGFRB/COL6A3/THBS2/COL4A2/THBS3/COL6A1/STAT5B/PDGFC/PIK3R1/COL4A1/COL5A1/PLAT/COL9A1/COL5A2/PIK3CA/RAPGEF1
WP_FRAGILE_X_SYNDROME	WP_FRAGILE_X_SYNDROME	120	0.43293	1.69327	0.00310559	0.0180931	0.0114817	6408	tags=26%, list=17%, signal=21%	GRIN2A/GRIA1/MAP1B/CNR1/ARC/NTRK2/PTPN5/GRIA2/ITPR1/CAMK2A/DLG4/CAMK4/SHANK1/CAMK2B/KRAS/GRIP2/KCNC1/GAB1/GRIP1/PRKCA/DUSP3/PLCB1/KCND2/FYN/CYFIP2/SYNGAP1/EPHA4/SLC6A1/ABAT/DLGAP3/GRM5
REACTOME_CALCITONIN_LIKE_LIGAND_RECEPTORS	REACTOME_CALCITONIN_LIKE_LIGAND_RECEPTORS	10	0.729396	1.69256	0.0177165	0.0602633	0.0382425	4997	tags=60%, list=14%, signal=52%	CALCA/CALCR/CALCRL/RAMP3/CALCB/RAMP2
REACTOME_SYNTHESIS_SECRETION_AND_INACTIVATION_OF_GLUCOSE_DEPENDENT_INSULINOTROPIC_POLYPEPTIDE_GIP_	REACTOME_SYNTHESIS_SECRETION_AND_INACTIVATION_OF_GLUCOSE_DEPENDENT_INSULINOTROPIC_POLYPEPTIDE_GIP_	13	0.676171	1.692	0.026616	0.0806966	0.0512093	2131	tags=23%, list=6%, signal=22%	PCSK1/ISL1/GIP
REACTOME_CS_DS_DEGRADATION	REACTOME_CS_DS_DEGRADATION	14	0.66233	1.69077	0.0283554	0.0841458	0.0533981	6002	tags=43%, list=16%, signal=36%	CSPG4/DCN/VCAN/ARSB/BGN/IDS
KEGG_GNRH_SIGNALING_PATHWAY	KEGG_GNRH_SIGNALING_PATHWAY	101	0.447181	1.68913	0.00318979	0.0182846	0.0116032	4220	tags=23%, list=11%, signal=20%	CGA/ADCY5/ADCY2/CACNA1C/MAPK10/PLA2G1B/PRKCB/ITPR1/CAMK2A/PLA2G5/PLA2G2C/PRKACB/CAMK2B/ADCY4/MMP2/KRAS/PLA2G10/ADCY9/ADCY1/PRKCA/PLCB1/MAP3K3/ITPR2
REACTOME_ADP_SIGNALLING_THROUGH_P2Y_PURINOCEPTOR_12	REACTOME_ADP_SIGNALLING_THROUGH_P2Y_PURINOCEPTOR_12	22	0.594364	1.68816	0.0144665	0.0519441	0.0329632	7207	tags=50%, list=20%, signal=40%	P2RY12/GNG7/GNAI1/GNB4/GNG11/GNG2/GNB5/GNB3/GNG12/GNGT1/GNG8
REACTOME_CONSTITUTIVE_SIGNALING_BY_ABERRANT_PI3K_IN_CANCER	REACTOME_CONSTITUTIVE_SIGNALING_BY_ABERRANT_PI3K_IN_CANCER	75	0.472217	1.68769	0.00643087	0.0297776	0.0188966	6475	tags=41%, list=18%, signal=34%	FGF10/FGF2/FGF7/KIT/NRG3/NRG2/KL/FGF5/ESR1/FGFR1/HGF/PDGFRA/IRS2/NRG4/CD19/CD28/PDGFRB/FGFR2/TRAT1/ERBB4/GAB1/FGF1/FRS2/FYN/PIK3R1/BTC/HBEGF/PIK3CD/PIK3CA/IRS1/EPGN
REACTOME_NOREPINEPHRINE_NEUROTRANSMITTER_RELEASE_CYCLE	REACTOME_NOREPINEPHRINE_NEUROTRANSMITTER_RELEASE_CYCLE	18	0.628006	1.68753	0.0223881	0.071817	0.0455744	2518	tags=22%, list=7%, signal=21%	SNAP25/RIMS1/SLC18A2/PPFIA2
REACTOME_IL_6_TYPE_CYTOKINE_RECEPTOR_LIGAND_INTERACTIONS	REACTOME_IL_6_TYPE_CYTOKINE_RECEPTOR_LIGAND_INTERACTIONS	17	0.638687	1.68678	0.0205993	0.067724	0.042977	5127	tags=41%, list=14%, signal=35%	CRLF1/LIFR/IL31RA/IL6ST/OSMR/IL11RA/CTF1
BIOCARTA_CALCINEURIN_PATHWAY	BIOCARTA_CALCINEURIN_PATHWAY	18	0.627511	1.6862	0.0223881	0.071817	0.0455744	7610	tags=39%, list=21%, signal=31%	PRKCB/NFATC4/PRKCA/NFATC1/PPP3CB/GNAQ/NFATC2
REACTOME_INWARDLY_RECTIFYING_K_CHANNELS	REACTOME_INWARDLY_RECTIFYING_K_CHANNELS	35	0.539944	1.6861	0.0136519	0.0498472	0.0316325	7438	tags=54%, list=20%, signal=43%	ABCC9/GABBR2/KCNJ8/ABCC8/GNG7/GNB4/KCNJ5/GNG11/GABBR1/KCNJ6/GNG2/GNB5/GNB3/KCNJ12/GNG12/KCNJ1/GNGT1/GNG8/KCNJ15
REACTOME_CD209_DC_SIGN_SIGNALING	REACTOME_CD209_DC_SIGN_SIGNALING	21	0.598783	1.68553	0.016129	0.0565256	0.0358706	5329	tags=33%, list=14%, signal=29%	PAK3/PRKACB/KRAS/CD209/RPS6KA5/FYN/ICAM2
WP_REGUCALCIN_IN_PROXIMAL_TUBULE_EPITHELIAL_KIDNEY_CELLS	WP_REGUCALCIN_IN_PROXIMAL_TUBULE_EPITHELIAL_KIDNEY_CELLS	33	0.545878	1.68342	0.0158172	0.0557827	0.0353992	764	tags=12%, list=2%, signal=12%	CALCA/ACTA2/NOS1/PDE1B
KEGG_PHOSPHATIDYLINOSITOL_SIGNALING_SYSTEM	KEGG_PHOSPHATIDYLINOSITOL_SIGNALING_SYSTEM	76	0.469626	1.68316	0.00643087	0.0297776	0.0188966	8609	tags=43%, list=23%, signal=33%	PRKCB/DGKI/DGKB/ITPR1/DGKG/ITPKB/PIK3CG/PLCD4/PLCG2/PIK3R5/PRKCA/PLCB1/ITPR2/PLCE1/PIP5K1C/PIK3R1/PIP4K2A/PIK3CD/INPP5A/INPP4A/PIK3CA/PRKCG/INPP5B/INPP4B/DGKD/PLCB2/SYNJ1/DGKE/PI4KA/PIKFYVE/CDS2/OCRL/PLCB4
PID_SHP2_PATHWAY	PID_SHP2_PATHWAY	57	0.497467	1.68284	0.00497512	0.0242831	0.0154098	8618	tags=49%, list=23%, signal=38%	NTRK3/NTRK2/TEK/IL6ST/GNAI1/NGF/ANGPT1/NTRK1/KRAS/PDGFRB/GAB1/FRS2/KDR/SDC2/IGF1R/PIK3R1/PIK3CA/IRS1/GAB2/JAK3/JAK1/NTF3/IL6R/IL6/IL2/SOS1/NOS3/IL2RA
WP_MECP2_AND_ASSOCIATED_RETT_SYNDROME	WP_MECP2_AND_ASSOCIATED_RETT_SYNDROME	72	0.473811	1.68189	0.00644122	0.0297776	0.0188966	5361	tags=29%, list=15%, signal=25%	FGF2/GRIA1/IGF1/ARHGEF26/CDON/CSRP1/FGF5/CAMK2A/GRID1/FKBP5/GRIA3/MEF2C/SST/RBFOX1/SGK1/POU4F1/BCL6/NREP/IGF1R/MAG/TET1
WP_GENES_CONTROLLING_RENAL_NEPHROGENESIS	WP_GENES_CONTROLLING_RENAL_NEPHROGENESIS	38	0.53307	1.68168	0.0138169	0.0502184	0.0318681	4598	tags=50%, list=12%, signal=44%	SLIT2/RET/ITGA8/CD36/CXCL12/FOXC2/TCF21/CXCR4/KIRREL1/NPHS2/PDGFRB/FGFR2/GDNF/WNT4/LAMB2/NPHS1/NOTCH2/ROBO2/KDR
PID_TCR_PATHWAY	PID_TCR_PATHWAY	63	0.487325	1.68159	0.00495868	0.0242526	0.0153905	11638	tags=62%, list=32%, signal=42%	FLNA/PRKCB/RASGRP2/CD28/KRAS/PRKCA/ITK/PTPRC/FYN/MAP4K1/FYB1/MAP3K14/GRAP2/GAB2/RAP1A/ZAP70/RASSF5/WAS/CD4/RASGRP1/SOS1/PRKCE/STIM1/CD3G/CD86/TRAF6/VAV1/LAT/CD247/CD3E/CARD11/LCP2/PTEN/CBL/PTPN11/PDPK1/SHC1/IKBKB/SLA2
KEGG_GLYCEROLIPID_METABOLISM	KEGG_GLYCEROLIPID_METABOLISM	49	0.509875	1.6815	0.0117647	0.0448479	0.0284601	3609	tags=22%, list=10%, signal=20%	PNLIP/LIPF/PNLIPRP2/DGKI/DGKB/DGKG/LPL/PLPP1/AGPAT4/PLPP3/ALDH1B1
REACTOME_SHC1_EVENTS_IN_ERBB4_SIGNALING	REACTOME_SHC1_EVENTS_IN_ERBB4_SIGNALING	14	0.65866	1.6814	0.0283554	0.0841458	0.0533981	5538	tags=50%, list=15%, signal=43%	NRG3/NRG2/NRG4/KRAS/ERBB4/BTC/HBEGF
KEGG_PATHWAYS_IN_CANCER	KEGG_PATHWAYS_IN_CANCER	325	0.381683	1.67778	0.0013369	0.017456	0.0110774	4100	tags=22%, list=11%, signal=20%	ZBTB16/CTNNA3/FGF10/FGF2/COL4A6/PTCH2/IGF1/RET/FGF7/WNT9A/MAPK10/AR/KIT/FGF14/VEGFD/LAMA2/COL4A4/AKT3/HHIP/GLI3/FGF5/RUNX1T1/PRKCB/WNT9B/FGFR1/HGF/TGFB3/ARNT2/WNT2B/GLI1/PDGFRA/CCNA1/LAMA4/FZD4/GLI2/MITF/FLT3/RARB/PIK3CG/CTNNA2/NTRK1/RXRG/FGF13/MMP2/BCL2/KRAS/PDGFRB/FGFR2/CSF1R/TCF7L1/WNT4/VEGFC/WNT7A/PTCH1/PLCG2/TGFBR2/TGFB2/EPAS1/FGF12/COL4A2/FN1/TGFBR1/LAMC1/CSF2RA/LAMB2/FZD1/PIK3R5/ETS1/FZD8/…
WP_NEURAL_CREST_CELL_MIGRATION_IN_CANCER	WP_NEURAL_CREST_CELL_MIGRATION_IN_CANCER	43	0.524015	1.67713	0.012069	0.0453923	0.0288055	8509	tags=49%, list=23%, signal=38%	NGFR/PAK3/NTRK2/AKT3/PIK3CG/CDH11/MMP2/F2RL2/PIK3R5/FOS/TIAM1/TWIST1/PIK3CD/EPHB6/PIK3CA/PIK3R6/TRIO/PAK5/KIDINS220/JUN/EPHB1
WP_GPCRS_CLASS_C_METABOTROPIC_GLUTAMATE_PHEROMONE	WP_GPCRS_CLASS_C_METABOTROPIC_GLUTAMATE_PHEROMONE	15	0.646019	1.67661	0.0317757	0.091724	0.0582071	6634	tags=53%, list=18%, signal=44%	GABBR2/CASR/GRM6/GABBR1/GPRC5B/GRM5/GRM3/GRM2
REACTOME_PI3K_AKT_SIGNALING_IN_CANCER	REACTOME_PI3K_AKT_SIGNALING_IN_CANCER	102	0.44302	1.6765	0.0031746	0.0182846	0.0116032	6475	tags=35%, list=18%, signal=29%	FGF10/FGF2/FGF7/KIT/NRG3/AKT3/NRG2/KL/FGF5/ESR1/FGFR1/HGF/NR4A1/PDGFRA/IRS2/NRG4/CD19/CD28/PDGFRB/FGFR2/TRAT1/ERBB4/GAB1/FGF1/FRS2/MDM2/FOXO1/FYN/PIK3R1/BTC/HBEGF/PIK3CD/PIK3CA/IRS1/RICTOR/EPGN
REACTOME_RAS_ACTIVATION_UPON_CA2_INFLUX_THROUGH_NMDA_RECEPTOR	REACTOME_RAS_ACTIVATION_UPON_CA2_INFLUX_THROUGH_NMDA_RECEPTOR	20	0.60475	1.67263	0.0164835	0.0571156	0.036245	3718	tags=45%, list=10%, signal=40%	ACTN2/DLG2/NEFL/CAMK2A/LRRC7/DLG4/CAMK2B/KRAS/RASGRF2
WP_PURINERGIC_SIGNALING	WP_PURINERGIC_SIGNALING	32	0.546701	1.67086	0.0176991	0.0602633	0.0382425	7673	tags=53%, list=21%, signal=42%	GNAO1/P2RY14/P2RY12/GNAZ/GNAI1/P2RY8/LPAR4/P2RX6/P2RX1/P2RY10/P2RY1/P2RX5/P2RY4/P2RX2/P2RX7/P2RY13/P2RX3
PID_THROMBIN_PAR1_PATHWAY	PID_THROMBIN_PAR1_PATHWAY	43	0.521941	1.67049	0.012069	0.0453923	0.0288055	9991	tags=58%, list=27%, signal=42%	GNAO1/PRKCB/GNAZ/GNAI1/F2R/GNA14/F2RL2/TRPC6/PRKCA/PLCB1/AKAP13/GNG2/PIK3R1/PIK3CA/PRKCG/GNAQ/PLCB2/ROCK1/NOS3/SNX1/SNX2/GRK3/GNAI2/GNA13/ARRB1
KEGG_TYPE_II_DIABETES_MELLITUS	KEGG_TYPE_II_DIABETES_MELLITUS	47	0.512992	1.67017	0.0119863	0.0452964	0.0287447	6328	tags=36%, list=17%, signal=30%	IRS4/ADIPOQ/SLC2A4/CACNA1C/MAPK10/ABCC8/CACNA1B/IRS2/PIK3CG/CACNA1G/PIK3R5/INSR/PIK3R1/SOCS2/PIK3CD/PIK3CA/IRS1
KEGG_FATTY_ACID_METABOLISM	KEGG_FATTY_ACID_METABOLISM	42	0.524247	1.66978	0.0122164	0.0457298	0.0290197	5122	tags=26%, list=14%, signal=23%	ADH1B/ADH7/CYP4A11/ADH1A/ADH4/CYP4A22/ALDH1B1/CPT1C/ACADL/ADH1C/ACOX1
BIOCARTA_BAD_PATHWAY	BIOCARTA_BAD_PATHWAY	25	0.576499	1.6696	0.0163934	0.0568864	0.0360996	6315	tags=48%, list=17%, signal=40%	IGF1/KIT/PRKAR2B/PRKACB/PIK3CG/BCL2/CSF2RB/ADCY1/IGF1R/PIK3R1/PIK3CA/IL3RA
WP_PRION_DISEASE_PATHWAY	WP_PRION_DISEASE_PATHWAY	33	0.541324	1.66937	0.0175747	0.0602633	0.0382425	5275	tags=30%, list=14%, signal=26%	NCAM1/CASP12/FGFR1/EBF1/PAX5/MEF2C/BCL2/POU2F2/PRNP/FYN
BIOCARTA_SHH_PATHWAY	BIOCARTA_SHH_PATHWAY	16	0.639452	1.66788	0.025974	0.0792558	0.050295	3550	tags=38%, list=10%, signal=34%	GLI3/PRKAR2B/GLI1/GLI2/PRKACB/PTCH1
PID_HNF3A_PATHWAY	PID_HNF3A_PATHWAY	43	0.521112	1.66784	0.012069	0.0453923	0.0288055	9186	tags=51%, list=25%, signal=38%	GCG/AR/ESR1/SFTPD/NR2F2/SFTPA1/NFIA/NFIC/CYP2C18/NFIB/FOS/VTN/NKX3-1/APOB/TFF1/C4BPB/CREBBP/COL18A1/JUN/INS/DSCAM/NRIP1
PID_SYNDECAN_1_PATHWAY	PID_SYNDECAN_1_PATHWAY	46	0.511756	1.66774	0.0119454	0.0452755	0.0287314	6117	tags=48%, list=17%, signal=40%	COL4A6/COL14A1/COL4A4/COL4A3/COL8A1/HGF/COL4A5/COL8A2/COL16A1/COL15A1/COL3A1/COL11A2/COL6A2/COL6A3/COL6A1/COL12A1/COL1A2/COL4A1/MMP1/COL5A1/COL9A1/COL5A2
KEGG_VASOPRESSIN_REGULATED_WATER_REABSORPTION	KEGG_VASOPRESSIN_REGULATED_WATER_REABSORPTION	44	0.518217	1.6666	0.0103986	0.0411987	0.0261443	4857	tags=23%, list=13%, signal=20%	AQP2/AQP4/DYNC1I1/DYNC2H1/AVPR2/PRKACB/ADCY9/CREB5/CREB3L2/CREB3L3
REACTOME_CARGO_RECOGNITION_FOR_CLATHRIN_MEDIATED_ENDOCYTOSIS	REACTOME_CARGO_RECOGNITION_FOR_CLATHRIN_MEDIATED_ENDOCYTOSIS	105	0.43672	1.66378	0.00470958	0.0234198	0.014862	1945	tags=12%, list=5%, signal=12%	CHRM2/SLC18A3/AGTR1/TACR1/SH3GL2/STON1/SNAP91/SYT11/SYT9/ADRB2/FZD4/AVPR2/IL7R
REACTOME_DISEASES_OF_IMMUNE_SYSTEM	REACTOME_DISEASES_OF_IMMUNE_SYSTEM	24	0.579336	1.66225	0.023766	0.0747246	0.0474195	5744	tags=33%, list=16%, signal=28%	CD36/TLR10/TLR1/TLR4/TLR6/TLR5/BTK/TLR2
KEGG_PRION_DISEASES	KEGG_PRION_DISEASES	35	0.531962	1.66117	0.0153584	0.0546509	0.034681	5275	tags=29%, list=14%, signal=25%	C7/NCAM1/C6/NCAM2/C8G/PRKACB/EGR1/LAMC1/PRNP/FYN
BIOCARTA_PLCE_PATHWAY	BIOCARTA_PLCE_PATHWAY	11	0.696399	1.66044	0.0292969	0.0864214	0.0548422	4700	tags=55%, list=13%, signal=48%	PRKAR2B/ADRB2/PTGER1/PRKACB/ADCY1/PLCE1
REACTOME_PLATELET_ADHESION_TO_EXPOSED_COLLAGEN	REACTOME_PLATELET_ADHESION_TO_EXPOSED_COLLAGEN	14	0.648989	1.65671	0.0340265	0.0957171	0.0607411	8283	tags=71%, list=22%, signal=55%	ITGA10/ITGA1/GP1BA/VWF/FYN/COL1A2/ITGB1/GP5/GP9/COL1A1
SIG_INSULIN_RECEPTOR_PATHWAY_IN_CARDIAC_MYOCYTES	SIG_INSULIN_RECEPTOR_PATHWAY_IN_CARDIAC_MYOCYTES	51	0.501557	1.65574	0.0117845	0.0448479	0.0284601	7000	tags=31%, list=19%, signal=25%	IRS4/SORBS1/SLC2A4/AKT3/IGFBP1/IRS2/RPS6KA2/F2RL2/FOXO1/LNPEP/PIK3R1/PIK3CD/PIK3CA/IRS1/CYTH3/NPY4R
WP_REGULATION_OF_WNTBCATENIN_SIGNALING_BY_SMALL_MOLECULE_COMPOUNDS	WP_REGULATION_OF_WNTBCATENIN_SIGNALING_BY_SMALL_MOLECULE_COMPOUNDS	17	0.626623	1.65492	0.0262172	0.0798953	0.0507008	6650	tags=53%, list=18%, signal=43%	SFRP4/TCF4/LRP1/DKK3/FZD1/FZD8/FZD7/TNKS/APC
BIOCARTA_CXCR4_PATHWAY	BIOCARTA_CXCR4_PATHWAY	19	0.606928	1.65387	0.027933	0.0833799	0.0529121	7320	tags=37%, list=20%, signal=30%	CXCL12/PRKCB/CXCR4/PRKCA/PIK3R1/PIK3CA/GNAQ
REACTOME_SIGNAL_AMPLIFICATION	REACTOME_SIGNAL_AMPLIFICATION	33	0.536292	1.65386	0.0210896	0.0686713	0.0435781	7320	tags=45%, list=20%, signal=36%	P2RY12/GNG7/GNAI1/GNB4/GNG11/GNA14/P2RY1/TBXA2R/GNG2/GNB5/GNB3/GNG12/GNGT1/GNG8/GNAQ
REACTOME_SIGNALING_BY_VEGF	REACTOME_SIGNALING_BY_VEGF	106	0.432779	1.65132	0.00468019	0.0233224	0.0148002	6401	tags=28%, list=17%, signal=23%	PAK3/VEGFD/AKT3/PRKCB/ITPR1/ITGB3/WASF3/NRP2/CAV1/PRKACB/KRAS/CDH5/ELMO1/SHC2/VEGFC/NRP1/PRKCA/ITPR2/WASF1/FLT4/KDR/AXL/NCKAP1L/FLT1/ITGAV/FYN/PIK3R1/CYFIP2/PIK3CA/RICTOR
PID_SYNDECAN_4_PATHWAY	PID_SYNDECAN_4_PATHWAY	32	0.540119	1.65075	0.019469	0.0641857	0.0407316	4757	tags=38%, list=13%, signal=33%	FGF2/TNC/CXCL12/FGFR1/THBS1/ITGA5/TNFRSF13B/CXCR4/ACTN1/FN1/PRKCA/FZD7
REACTOME_A_TETRASACCHARIDE_LINKER_SEQUENCE_IS_REQUIRED_FOR_GAG_SYNTHESIS	REACTOME_A_TETRASACCHARIDE_LINKER_SEQUENCE_IS_REQUIRED_FOR_GAG_SYNTHESIS	26	0.562309	1.65074	0.0230496	0.0734437	0.0466067	4916	tags=38%, list=13%, signal=33%	CSPG4/DCN/B3GAT1/HSPG2/GPC6/VCAN/SDC3/XYLT1/SDC2/BGN
WP_LEPTIN_AND_ADIPONECTIN	WP_LEPTIN_AND_ADIPONECTIN	10	0.711343	1.65067	0.0255906	0.0786107	0.0498856	610	tags=20%, list=2%, signal=20%	ADIPOQ/LEPR
BIOCARTA_MYOSIN_PATHWAY	BIOCARTA_MYOSIN_PATHWAY	11	0.692229	1.6505	0.0332031	0.0941812	0.0597665	7743	tags=55%, list=21%, signal=43%	PPP1R12B/PRKCB/PRKCA/PLCB1/GNAQ/ROCK1
KEGG_DRUG_METABOLISM_CYTOCHROME_P450	KEGG_DRUG_METABOLISM_CYTOCHROME_P450	71	0.466273	1.64907	0.00643087	0.0297776	0.0188966	5534	tags=31%, list=15%, signal=26%	ADH1B/ADH7/AOX1/GSTM5/UGT2B15/CYP3A4/FMO2/ADH1A/CYP2C19/ALDH1A3/UGT2B17/ADH4/MAOB/FMO1/CYP3A7/GSTM2/CYP2C9/CYP2C18/CYP3A5/ADH1C/FMO5/CYP2E1
PID_VEGFR1_PATHWAY	PID_VEGFR1_PATHWAY	26	0.56154	1.64849	0.0230496	0.0734437	0.0466067	11148	tags=65%, list=30%, signal=46%	PRKCB/NRP2/CAV1/SHC2/NRP1/PRKCA/FLT1/PIK3R1/PIK3CA/NOS3/HIF1A/VEGFB/RASA1/PGF/CBL/PTPN11/PDPK1
WP_REGULATION_OF_ACTIN_CYTOSKELETON	WP_REGULATION_OF_ACTIN_CYTOSKELETON	150	0.409202	1.64793	0.00153846	0.017456	0.0110774	5717	tags=28%, list=16%, signal=24%	CHRM2/MYLK/MAPK4/FGF10/FGF2/PAK3/FGF7/CFL2/FGF14/CHRM4/FGF5/FGFR1/ITGA1/PDGFRA/MRAS/PIK3CG/ARHGEF6/FGF13/KRAS/VCL/GSN/PDGFRB/FGFR2/ACTN1/F2R/FGF12/FN1/MYH10/PIK3R5/FGD1/ENAH/MSN/RDX/WASF1/FGF1/PIP5K1C/PPP1R12A/PIK3R1/PIP4K2A/BDKRB1/PIK3CD/CYFIP2
REACTOME_PLATELET_ACTIVATION_SIGNALING_AND_AGGREGATION	REACTOME_PLATELET_ACTIVATION_SIGNALING_AND_AGGREGATION	259	0.385658	1.64793	0.00139665	0.017456	0.0110774	7320	tags=36%, list=20%, signal=29%	ACTN2/MMRN1/IGF1/FLNA/VEGFD/SCG3/CD36/SELP/F13A1/PRKCB/RASGRP2/F8/DGKI/DGKB/ITPR1/P2RY12/ITGB3/A2M/F2RL3/DGKG/ITIH3/THBS1/HGF/SELENOP/GNG7/GP1BA/TGFB3/RHOB/TIMP3/CLU/VWF/GNAI1/SERPINE1/GNB4/CD109/PECAM1/PIK3CG/CLEC3B/PCDH7/TLN1/TRPC3/GNG11/VCL/LEFTY2/ADRA2A/ACTN1/RAPGEF3/VEGFC/PLCG2/TGFB2/F2R/ISLR/GNA14/SERPING1/FN1/F2RL2/TRPC6/PIK3R5/P2RY1/PRKCA/SRGN/ITPR2/MPL/TBXA2R/SPARC/GNG2/PRKCH/TTN/FYN/RAP…
REACTOME_IRAK4_DEFICIENCY_TLR2_4_	REACTOME_IRAK4_DEFICIENCY_TLR2_4_	11	0.691134	1.64789	0.0332031	0.0941812	0.0597665	5744	tags=55%, list=16%, signal=46%	CD36/TLR1/TLR4/TLR6/BTK/TLR2
WP_ANGIOPOIETIN_LIKE_PROTEIN_8_REGULATORY_PATHWAY	WP_ANGIOPOIETIN_LIKE_PROTEIN_8_REGULATORY_PATHWAY	132	0.415241	1.64782	0.00302572	0.0177146	0.0112415	6706	tags=29%, list=18%, signal=24%	MAPK4/IRS4/SLC2A4/MAPK10/RPS6KA6/PRKAA2/PCK1/SESN3/CYP3A4/SLC16A2/LPL/ABCG8/SLCO1C1/IRS2/PIK3CG/DIO2/ABCG5/MAP3K12/SHC2/RPS6KA2/MAP3K3/RHOQ/RPS6KA5/FOXO1/INSR/PIK3R1/PIK3CD/MAP4K1/G6PC/PRKAB2/THRB/PIK3CA/MAP3K14/IRS1/RICTOR/SHC3/RAPGEF1/PRKAG2
BIOCARTA_NPP1_PATHWAY	BIOCARTA_NPP1_PATHWAY	10	0.709861	1.64723	0.0295276	0.0868651	0.0551238	3997	tags=70%, list=11%, signal=62%	COL4A6/COL4A4/COL4A3/COL4A5/ALPL/COL4A2/ENPP1
WP_TYROBP_CAUSAL_NETWORK	WP_TYROBP_CAUSAL_NETWORK	61	0.479894	1.64604	0.00660066	0.0301645	0.0191421	8134	tags=46%, list=22%, signal=36%	GAPT/CYTL1/ITGAM/RGS1/TGFBR1/C3/CD84/RNASE6/MAF/CD37/CREB3L2/NCKAP1L/SAMSN1/LGALS9C/LHFPL2/DPYD/IL10RA/HCLS1/GAL3ST4/ITGAX/LGALS9B/NRROS/SH2B3/ADAP2/CD4/BIN2/GIMAP2/ABCC4
WP_TRANSCRIPTION_FACTOR_REGULATION_IN_ADIPOGENESIS	WP_TRANSCRIPTION_FACTOR_REGULATION_IN_ADIPOGENESIS	22	0.579373	1.64558	0.0180832	0.0607973	0.0385814	9186	tags=59%, list=25%, signal=44%	ADIPOQ/SLC2A4/PPARGC1A/NR3C1/IRS2/FOXO1/TWIST1/INSR/IRS1/LEP/IL6/CEBPD/NRIP1
BIOCARTA_LONGEVITY_PATHWAY	BIOCARTA_LONGEVITY_PATHWAY	15	0.633837	1.64499	0.0317757	0.091724	0.0582071	6298	tags=47%, list=17%, signal=39%	GHR/IGF1/SOD3/PIK3CG/IGF1R/PIK3R1/PIK3CA
REACTOME_HIGHLY_CALCIUM_PERMEABLE_POSTSYNAPTIC_NICOTINIC_ACETYLCHOLINE_RECEPTORS	REACTOME_HIGHLY_CALCIUM_PERMEABLE_POSTSYNAPTIC_NICOTINIC_ACETYLCHOLINE_RECEPTORS	11	0.689798	1.64471	0.0332031	0.0941812	0.0597665	3944	tags=36%, list=11%, signal=32%	CHRNA3/CHRNA4/CHRNB4/CHRNB2
REACTOME_SUMOYLATION_OF_INTRACELLULAR_RECEPTORS	REACTOME_SUMOYLATION_OF_INTRACELLULAR_RECEPTORS	30	0.543816	1.64441	0.0176367	0.0602633	0.0382425	2613	tags=23%, list=7%, signal=22%	PGR/AR/ESR1/NR4A2/RORA/NR3C1/NR3C2
WP_NICOTINE_ACTIVITY_ON_DOPAMINERGIC_NEURONS	WP_NICOTINE_ACTIVITY_ON_DOPAMINERGIC_NEURONS	21	0.584094	1.64419	0.0215054	0.0695487	0.0441349	2037	tags=33%, list=6%, signal=32%	CHRNA3/KCNK3/ADCY2/SLC18A2/CHRNA4/GNAI1/DRD2
KEGG_INSULIN_SIGNALING_PATHWAY	KEGG_INSULIN_SIGNALING_PATHWAY	137	0.412189	1.64404	0.0060423	0.0283285	0.017977	8975	tags=36%, list=24%, signal=27%	IRS4/SORBS1/PYGM/SLC2A4/MAPK10/AKT3/PPP1R3C/PRKAR2B/PRKAA2/PDE3A/PCK1/PPARGC1A/SHC4/ACACB/IRS2/PRKACB/PIK3CG/KRAS/SHC2/PIK3R5/PHKG1/RHOQ/FOXO1/INSR/PIK3R1/SOCS2/PIK3CD/G6PC/PDE3B/PRKAB2/PIK3CA/IRS1/SHC3/RAPGEF1/PRKAG2/PRKAB1/LIPE/CBLB/PRKAR1A/PRKCI/FBP2/SOS1/SOCS3/INS/GYS2/TSC2/HK1/PHKA1/SOS2
KEGG_METABOLISM_OF_XENOBIOTICS_BY_CYTOCHROME_P450	KEGG_METABOLISM_OF_XENOBIOTICS_BY_CYTOCHROME_P450	69	0.468342	1.64396	0.00809061	0.0342806	0.0217541	4914	tags=29%, list=13%, signal=25%	ADH1B/CYP1B1/ADH7/GSTM5/UGT2B15/CYP1A1/CYP3A4/ADH1A/CYP2C19/ALDH1A3/UGT2B17/ADH4/AKR1C1/AKR1C2/CYP3A7/GSTM2/CYP2C9/CYP2C18/CYP3A5/ADH1C
WP_BONE_MORPHOGENIC_PROTEIN_BMP_SIGNALLING_AND_REGULATION	WP_BONE_MORPHOGENIC_PROTEIN_BMP_SIGNALLING_AND_REGULATION	12	0.671756	1.64251	0.0305927	0.0893353	0.0566913	7143	tags=58%, list=19%, signal=47%	NOG/BMPR1B/BMPR2/BMPR1A/BMP2/SMURF1/SMAD4
PID_INTEGRIN5_PATHWAY	PID_INTEGRIN5_PATHWAY	17	0.621733	1.64201	0.0299625	0.0879271	0.0557977	6349	tags=65%, list=17%, signal=54%	FBN1/CCN1/VCAM1/EDIL3/ITGA4/FN1/TGFBR1/ITGAV/MADCAM1/VTN/ITGB8
BIOCARTA_BLYMPHOCYTE_PATHWAY	BIOCARTA_BLYMPHOCYTE_PATHWAY	12	0.671485	1.64185	0.0305927	0.0893353	0.0566913	6396	tags=42%, list=17%, signal=34%	CR1/CR2/PTPRC/FCGR2B/ITGAL
KEGG_ERBB_SIGNALING_PATHWAY	KEGG_ERBB_SIGNALING_PATHWAY	87	0.444356	1.64059	0.00649351	0.0298551	0.0189457	8330	tags=39%, list=23%, signal=30%	PAK3/MAPK10/NRG3/AKT3/NRG2/PRKCB/SHC4/CAMK2A/PIK3CG/NRG4/CAMK2B/KRAS/SHC2/PLCG2/ERBB4/GAB1/PIK3R5/PRKCA/STAT5B/PIK3R1/BTC/HBEGF/ABL1/PIK3CD/CAMK2G/PIK3CA/SHC3/PRKCG/ABL2/PAK5/CBLB/NRG1/JUN/SOS1
BIOCARTA_LECTIN_PATHWAY	BIOCARTA_LECTIN_PATHWAY	12	0.670315	1.63899	0.0325048	0.092977	0.0590023	4237	tags=50%, list=11%, signal=44%	C7/C6/C4B/C4A/MASP1/C3
REACTOME_RAB_GERANYLGERANYLATION	REACTOME_RAB_GERANYLGERANYLATION	65	0.470483	1.6367	0.0113269	0.0434143	0.0275503	6777	tags=28%, list=18%, signal=23%	RAB3C/RAB9B/RAB23/RAB40A/RAB3B/RAB31/RAB44/RAB6B/RAB30/RAB39A/RAB26/RAB7B/RAB39B/RAB27A/RAB36/RAB27B/RAB8B/RAB32
REACTOME_CLEC7A_DECTIN_1_INDUCES_NFAT_ACTIVATION	REACTOME_CLEC7A_DECTIN_1_INDUCES_NFAT_ACTIVATION	11	0.685585	1.63466	0.0332031	0.0941812	0.0597665	7610	tags=45%, list=21%, signal=36%	ITPR1/NFATC1/ITPR2/PPP3CB/NFATC2
REACTOME_SIGNALING_BY_LEPTIN	REACTOME_SIGNALING_BY_LEPTIN	11	0.685348	1.6341	0.0332031	0.0941812	0.0597665	9752	tags=73%, list=26%, signal=54%	LEPR/IRS2/STAT5B/IRS1/LEP/SOCS3/STAT5A/STAT3
WP_RENIN_ANGIOTENSIN_ALDOSTERONE_SYSTEM_RAAS	WP_RENIN_ANGIOTENSIN_ALDOSTERONE_SYSTEM_RAAS	44	0.507667	1.63267	0.0138648	0.0503155	0.0319297	4857	tags=34%, list=13%, signal=30%	AGTR2/AGTR1/CMA1/CTSG/ITPR1/CAMK2A/CAMK4/CAMK2B/CAMK1D/CYP11A1/ITPR2/CREB5/CYP21A2/CREB3L2/CREB3L3
PID_NEPHRIN_NEPH1_PATHWAY	PID_NEPHRIN_NEPH1_PATHWAY	31	0.534724	1.63251	0.0156794	0.0555587	0.035257	8286	tags=42%, list=22%, signal=33%	MAPK10/KIRREL1/NPHS2/F2RL2/TRPC6/NPHS1/FYN/PIK3R1/PIK3CD/PIK3CA/TJP1/PRKCI/JUN
WP_ACE_INHIBITOR_PATHWAY	WP_ACE_INHIBITOR_PATHWAY	17	0.617334	1.63039	0.0318352	0.091724	0.0582071	2613	tags=29%, list=7%, signal=27%	AGTR2/AGTR1/CMA1/CTSG/NR3C2
PID_S1P_META_PATHWAY	PID_S1P_META_PATHWAY	21	0.578316	1.62792	0.0232975	0.0737733	0.0468158	3730	tags=29%, list=10%, signal=26%	GNAO1/S1PR3/S1PR1/GNAZ/GNAI1/GNA14
WP_INFLAMMATORY_RESPONSE_PATHWAY	WP_INFLAMMATORY_RESPONSE_PATHWAY	30	0.537937	1.62663	0.0194004	0.0640481	0.0406443	9293	tags=67%, list=25%, signal=50%	THBS1/IL5RA/CD28/COL3A1/CD40LG/FN1/LAMC1/LAMB2/THBS3/IL5/COL1A2/VTN/LAMB1/IL4R/ZAP70/IL2/COL1A1/IL2RA/LAMA5/CD86
WP_LEPTIN_INSULIN_OVERLAP	WP_LEPTIN_INSULIN_OVERLAP	17	0.614618	1.62322	0.0318352	0.091724	0.0582071	8511	tags=59%, list=23%, signal=45%	IRS4/LEPR/IRS2/PIK3CG/INSR/SOCS2/IRS1/LEP/SOCS3/INS
REACTOME_FOXO_MEDIATED_TRANSCRIPTION	REACTOME_FOXO_MEDIATED_TRANSCRIPTION	66	0.465728	1.62282	0.00811688	0.0343307	0.0217859	7823	tags=36%, list=21%, signal=29%	PLXNA4/ABCA6/FBXO32/NPY/AKT3/PCK1/PPARGC1A/TXNIP/IGFBP1/CAV1/NR3C1/KAT2B/FOXO1/BCL6/CITED2/MSTN/G6PC/RBL2/FOXO4/SMAD4/CREBBP/KLF4/SIRT1/PINK1
REACTOME_SEMA3A_PLEXIN_REPULSION_SIGNALING_BY_INHIBITING_INTEGRIN_ADHESION	REACTOME_SEMA3A_PLEXIN_REPULSION_SIGNALING_BY_INHIBITING_INTEGRIN_ADHESION	14	0.635635	1.62262	0.0340265	0.0957171	0.0607411	7975	tags=64%, list=22%, signal=50%	PLXNA4/TLN1/NRP1/RND1/PIP5K1C/FYN/PLXNA2/FES/SEMA3A
REACTOME_LYSOSPHINGOLIPID_AND_LPA_RECEPTORS	REACTOME_LYSOSPHINGOLIPID_AND_LPA_RECEPTORS	14	0.6355	1.62228	0.0340265	0.0957171	0.0607411	1647	tags=36%, list=4%, signal=34%	PLPPR4/S1PR3/S1PR1/LPAR1/PLPPR5
PID_RET_PATHWAY	PID_RET_PATHWAY	39	0.51072	1.62178	0.0221843	0.071356	0.0452818	8330	tags=46%, list=23%, signal=36%	GFRA1/RET/DOK6/DOK5/IRS2/PDLIM7/GDNF/SHANK3/GAB1/PRKCA/FRS2/PIK3R1/PIK3CA/IRS1/RAP1A/GRB10/JUN/SOS1
KEGG_LEUKOCYTE_TRANSENDOTHELIAL_MIGRATION	KEGG_LEUKOCYTE_TRANSENDOTHELIAL_MIGRATION	115	0.417703	1.61979	0.00773994	0.0333294	0.0211505	7743	tags=40%, list=21%, signal=32%	CTNNA3/ACTN2/MYL9/JAM2/CLDN11/JAM3/CXCL12/PRKCB/CLDN5/GNAI1/PECAM1/CXCR4/CLDN10/PIK3CG/CTNNA2/ITGAM/MMP2/VCL/CLDN23/CDH5/VCAM1/ACTN1/TXK/RAPGEF3/ITGA4/PLCG2/PIK3R5/PRKCA/MSN/ITK/CLDN18/THY1/RAPGEF4/PIK3R1/PIK3CD/RAP1B/PIK3CA/ITGAL/RHOH/PRKCG/CYBB/ITGB1/RAP1A/RASSF5/ESAM/ROCK1
REACTOME_CARNITINE_METABOLISM	REACTOME_CARNITINE_METABOLISM	14	0.633942	1.6183	0.0340265	0.0957171	0.0607411	6706	tags=36%, list=18%, signal=29%	PRKAA2/ACACB/THRSP/PRKAB2/PRKAG2
REACTOME_SIGNAL_TRANSDUCTION_BY_L1	REACTOME_SIGNAL_TRANSDUCTION_BY_L1	21	0.574478	1.61712	0.0232975	0.0737733	0.0468158	1581	tags=24%, list=4%, signal=23%	NCAM1/ITGA9/ITGB3/FGFR1/ITGA5
REACTOME_INTERLEUKIN_6_FAMILY_SIGNALING	REACTOME_INTERLEUKIN_6_FAMILY_SIGNALING	24	0.562799	1.6148	0.0274223	0.0823015	0.0522278	8708	tags=50%, list=24%, signal=38%	CRLF1/LIFR/IL31RA/IL6ST/OSMR/IL11RA/CTF1/JAK1/IL6R/IL6/SOCS3/CNTF
REACTOME_DISEASES_ASSOCIATED_WITH_SURFACTANT_METABOLISM	REACTOME_DISEASES_ASSOCIATED_WITH_SURFACTANT_METABOLISM	10	0.695594	1.61412	0.0295276	0.0868651	0.0551238	7173	tags=80%, list=19%, signal=64%	SFTPD/SFTPA1/SFTPB/CSF2RB/CSF2RA/ABCA3/SLC34A2/SFTA3
BIOCARTA_UCALPAIN_PATHWAY	BIOCARTA_UCALPAIN_PATHWAY	14	0.632135	1.61369	0.0378072	0.103178	0.0654755	3202	tags=36%, list=9%, signal=33%	ACTN2/ITGB3/ACTA1/TLN1/ACTN1
BIOCARTA_PLATELETAPP_PATHWAY	BIOCARTA_PLATELETAPP_PATHWAY	14	0.631826	1.6129	0.0378072	0.103178	0.0654755	6037	tags=57%, list=16%, signal=48%	COL4A6/COL4A4/COL4A3/COL4A5/SERPINE1/COL4A2/COL4A1/PLAT
KEGG_HEDGEHOG_SIGNALING_PATHWAY	KEGG_HEDGEHOG_SIGNALING_PATHWAY	56	0.47698	1.61277	0.00990099	0.0396874	0.0251853	3550	tags=29%, list=10%, signal=26%	PTCH2/WNT9A/RAB23/HHIP/GLI3/GAS1/WNT9B/BMP6/DHH/WNT2B/GLI1/GLI2/PRKACB/WNT4/WNT7A/PTCH1
REACTOME_DEFECTIVE_B4GALT7_CAUSES_EDS_PROGEROID_TYPE	REACTOME_DEFECTIVE_B4GALT7_CAUSES_EDS_PROGEROID_TYPE	20	0.582524	1.61116	0.0274725	0.0823483	0.0522574	4916	tags=40%, list=13%, signal=35%	CSPG4/DCN/HSPG2/GPC6/VCAN/SDC3/SDC2/BGN
REACTOME_PHASE_4_RESTING_MEMBRANE_POTENTIAL	REACTOME_PHASE_4_RESTING_MEMBRANE_POTENTIAL	19	0.591107	1.61076	0.0335196	0.0948524	0.0601924	1628	tags=21%, list=4%, signal=20%	KCNK3/KCNK2/KCNK16/KCNK17
REACTOME_POST_TRANSLATIONAL_MODIFICATION_SYNTHESIS_OF_GPI_ANCHORED_PROTEINS	REACTOME_POST_TRANSLATIONAL_MODIFICATION_SYNTHESIS_OF_GPI_ANCHORED_PROTEINS	93	0.430275	1.6098	0.00645161	0.0297776	0.0188966	3986	tags=26%, list=11%, signal=23%	NEGR1/PSCA/NTNG1/PRND/GPIHBP1/LYPD2/CNTN3/CNTN4/ART4/RECK/GP2/LSAMP/CPM/FOLR2/TECTA/CD109/LY6H/MDGA1/ALPI/ALPL/OPCML/NTNG2/LYPD8/GPLD1
REACTOME_G_PROTEIN_ACTIVATION	REACTOME_G_PROTEIN_ACTIVATION	28	0.542608	1.60813	0.0251799	0.0777305	0.049327	7207	tags=43%, list=20%, signal=35%	GNAO1/GNG7/GNAZ/GNAI1/GNB4/GNG11/GNG2/GNB5/GNB3/GNG12/GNGT1/GNG8
REACTOME_RETROGRADE_NEUROTROPHIN_SIGNALLING	REACTOME_RETROGRADE_NEUROTROPHIN_SIGNALLING	14	0.629935	1.60807	0.0378072	0.103178	0.0654755	3266	tags=29%, list=9%, signal=26%	SH3GL2/NGF/NTRK1/DNM3
BIOCARTA_PGC1A_PATHWAY	BIOCARTA_PGC1A_PATHWAY	15	0.619418	1.60757	0.0411215	0.109052	0.0692034	7552	tags=47%, list=20%, signal=37%	SLC2A4/PPARGC1A/CAMK4/PPP3CB/HDAC5/CAMK1/CAMK1G
WP_GLOBO_SPHINGOLIPID_METABOLISM	WP_GLOBO_SPHINGOLIPID_METABOLISM	21	0.570656	1.60636	0.0250896	0.0775527	0.0492142	3907	tags=29%, list=11%, signal=26%	ST6GALNAC5/ST6GALNAC3/ST8SIA1/ST6GAL2/ST6GALNAC6/FUT9
WP_CANONICAL_AND_NONCANONICAL_NOTCH_SIGNALING	WP_CANONICAL_AND_NONCANONICAL_NOTCH_SIGNALING	27	0.54304	1.60617	0.0267857	0.080799	0.0512743	7065	tags=30%, list=19%, signal=24%	DLK1/DNER/NOTCH4/NOTCH2/CNTN6/NOTCH3/MAML2/DLL1
REACTOME_CLATHRIN_MEDIATED_ENDOCYTOSIS	REACTOME_CLATHRIN_MEDIATED_ENDOCYTOSIS	145	0.400651	1.60574	0.00458015	0.0230035	0.0145978	6635	tags=21%, list=18%, signal=18%	CHRM2/SLC18A3/AGTR1/TACR1/SH3GL2/STON1/SNAP91/FNBP1/AMPH/SYT11/SYT9/ADRB2/FZD4/AVPR2/IL7R/SGIP1/DNM3/SYT2/REPS2/SNX18/DNAJC6/PIP5K1C/DAB2/HIP1/BTC/HBEGF/PACSIN1/AAK1/VAMP4/EPGN/APOB
BIOCARTA_FCER1_PATHWAY	BIOCARTA_FCER1_PATHWAY	39	0.505569	1.60542	0.0255973	0.0786107	0.0498856	8330	tags=36%, list=23%, signal=28%	FCER1A/PRKCB/MS4A2/NFATC4/PIK3CG/NFATC1/FOS/PIK3R1/BTK/PPP3CB/PIK3CA/NFATC2/JUN/SOS1
REACTOME_ABC_TRANSPORTERS_IN_LIPID_HOMEOSTASIS	REACTOME_ABC_TRANSPORTERS_IN_LIPID_HOMEOSTASIS	18	0.597021	1.60426	0.0373134	0.102404	0.0649847	5180	tags=44%, list=14%, signal=38%	ABCA9/ABCA6/ABCG8/ABCD2/ABCA10/ABCG5/ABCA3/ABCG1
PID_PDGFRB_PATHWAY	PID_PDGFRB_PATHWAY	129	0.40553	1.60284	0.0060698	0.0284014	0.0180233	6701	tags=23%, list=18%, signal=19%	MYOCD/TAGLN/ACTA2/MAPK10/ITGB3/S1PR1/BLK/PIK3CG/PPP2R2B/KRAS/LRP1/PDGFRB/SLA/GAB1/PIK3R5/PRKCA/DOCK4/FOS/STAT5B/ITGAV/FYN/PIK3R1/ABL1/PIK3CD/CYFIP2/RAP1B/PIK3CA/PIK3R6/KSR1/RAPGEF1
ST_JNK_MAPK_PATHWAY	ST_JNK_MAPK_PATHWAY	40	0.503446	1.60041	0.0207254	0.0679507	0.0431208	4136	tags=20%, list=11%, signal=18%	MAPK10/MYEF2/IL1R1/MAP3K20/MAP3K12/PAPPA/GAB1/MAP3K3
PID_FAK_PATHWAY	PID_FAK_PATHWAY	59	0.467672	1.5998	0.012987	0.0477866	0.0303249	8330	tags=42%, list=23%, signal=33%	BMX/ITGA5/ACTA1/TLN1/KLF8/VCL/ELMO1/ACTN1/ETS1/PTPN21/ARHGEF28/ITGAV/FYN/PIK3R1/RAP1B/GIT2/PIK3CA/ARHGAP26/RAPGEF1/ASAP1/ITGB1/RAP1A/DOCK1/JUN/SOS1
WP_ESC_PLURIPOTENCY_PATHWAYS	WP_ESC_PLURIPOTENCY_PATHWAYS	116	0.411754	1.59871	0.00773994	0.0333294	0.0211505	4974	tags=28%, list=13%, signal=24%	MAPK4/FGF10/FGF2/FGF7/FGF14/AKT3/FGF5/WNT9B/SMAD9/FGFR1/LIFR/SELENOP/NOG/WNT2B/PDGFRA/IL6ST/FZD4/FGF13/BMPR1B/PDGFRB/FGFR2/WNT4/WNT7A/FGF12/FZD1/GAB1/FZD8/FGF1/FOS/FZD7/MDM2/BMPR2
REACTOME_SIALIC_ACID_METABOLISM	REACTOME_SIALIC_ACID_METABOLISM	33	0.518369	1.59859	0.0210896	0.0686713	0.0435781	5296	tags=36%, list=14%, signal=31%	ST8SIA3/ST6GALNAC5/ST6GALNAC3/ST3GAL3/ST8SIA1/ST6GAL2/ST6GALNAC6/ST8SIA2/GNE/ST3GAL5/ST3GAL4/ST8SIA4
WP_EPITHELIAL_TO_MESENCHYMAL_TRANSITION_IN_COLORECTAL_CANCER	WP_EPITHELIAL_TO_MESENCHYMAL_TRANSITION_IN_COLORECTAL_CANCER	159	0.39461	1.59801	0.00608828	0.0284319	0.0180426	5328	tags=30%, list=14%, signal=25%	DLK1/COL4A6/WNT9A/COL4A4/COL4A3/ZEB1/AKT3/CLDN11/WNT9B/TWIST2/CLDN5/FOXC2/ITGA5/NRP2/TGFB3/CDKL2/WNT2B/ZEB2/FZD4/TUSC3/COL4A5/PKD1/CLDN10/MMP2/CDH2/KRAS/CLDN23/NOTCH4/WNT4/WNT7A/TGFBR2/TGFB2/SNAI2/COL4A2/FN1/TGFBR1/FZD1/FZD8/CLDN24/NOTCH2/MEF2D/LATS2/CLDN18/FZD7/SPARC/TWIST1/PIK3R1
REACTOME_SEROTONIN_RECEPTORS	REACTOME_SEROTONIN_RECEPTORS	12	0.653382	1.59759	0.042065	0.110729	0.0702677	3595	tags=50%, list=10%, signal=45%	HTR1E/HTR2A/HTR2B/HTR1B/HTR7/HTR1F
KEGG_GLYCOSAMINOGLYCAN_BIOSYNTHESIS_CHONDROITIN_SULFATE	KEGG_GLYCOSAMINOGLYCAN_BIOSYNTHESIS_CHONDROITIN_SULFATE	22	0.562234	1.5969	0.0271248	0.0817181	0.0518575	5498	tags=45%, list=15%, signal=39%	B3GAT1/CSGALNACT1/CHST7/CHST3/CSGALNACT2/XYLT1/UST/CHSY3/DSE/CHST15
REACTOME_TRANSCRIPTIONAL_REGULATION_OF_WHITE_ADIPOCYTE_DIFFERENTIATION	REACTOME_TRANSCRIPTIONAL_REGULATION_OF_WHITE_ADIPOCYTE_DIFFERENTIATION	84	0.435131	1.59621	0.008	0.0340789	0.0216261	2447	tags=13%, list=7%, signal=12%	ADIPOQ/SLC2A4/FABP4/PLIN1/CD36/PCK1/PPARGC1A/EBF1/LPL/NR2F2/EGR2
REACTOME_INCRETIN_SYNTHESIS_SECRETION_AND_INACTIVATION	REACTOME_INCRETIN_SYNTHESIS_SECRETION_AND_INACTIVATION	23	0.55828	1.5954	0.0233393	0.0737733	0.0468158	2131	tags=17%, list=6%, signal=16%	GCG/PCSK1/ISL1/GIP
BIOCARTA_CCR5_PATHWAY	BIOCARTA_CCR5_PATHWAY	17	0.603806	1.59466	0.0393258	0.105624	0.0670278	4735	tags=29%, list=13%, signal=26%	CXCL12/PRKCB/CXCR4/PRKCA/FOS
ST_ADRENERGIC	ST_ADRENERGIC	37	0.508166	1.5942	0.0242215	0.0754579	0.0478849	7320	tags=41%, list=20%, signal=33%	MAPK10/AR/PTX3/ITPR1/ITPKB/GNAI1/KCNJ5/ITPR2/PIK3R1/PIK3CD/CCL16/PIK3CA/APC/GAST/GNAQ
WP_NEURAL_CREST_CELL_MIGRATION_DURING_DEVELOPMENT	WP_NEURAL_CREST_CELL_MIGRATION_DURING_DEVELOPMENT	40	0.500476	1.59097	0.0207254	0.0679507	0.0431208	8509	tags=48%, list=23%, signal=37%	NGFR/PAK3/AKT3/PIK3CG/CDH11/MMP2/F2RL2/PIK3R5/FOS/TIAM1/TWIST1/PIK3CD/EPHB6/PIK3CA/PIK3R6/TRIO/PAK5/JUN/EPHB1
REACTOME_CA2_PATHWAY	REACTOME_CA2_PATHWAY	62	0.462187	1.59075	0.00823723	0.0346547	0.0219915	7620	tags=40%, list=21%, signal=32%	GNAO1/PRKG1/ITPR1/CAMK2A/GNG7/FZD4/GNB4/GNG11/KRAS/TCF7L1/TNRC6C/PRKCA/PLCB1/NFATC1/ITPR2/AGO4/GNG2/GNB5/AGO3/PPP3CB/GNB3/GNG12/GNGT1/GNG8/PLCB2
WP_INTRACELLULAR_TRAFFICKING_PROTEINS_INVOLVED_IN_CMT_NEUROPATHY	WP_INTRACELLULAR_TRAFFICKING_PROTEINS_INVOLVED_IN_CMT_NEUROPATHY	27	0.537534	1.58988	0.0267857	0.080799	0.0512743	4587	tags=26%, list=12%, signal=23%	HSPB8/NEFL/EGR2/RAB3B/PMP22/MPZ/FGD4
WP_EGFR_TYROSINE_KINASE_INHIBITOR_RESISTANCE	WP_EGFR_TYROSINE_KINASE_INHIBITOR_RESISTANCE	84	0.433349	1.58968	0.0096	0.0386112	0.0245023	7996	tags=38%, list=22%, signal=30%	FGF2/IGF1/AKT3/NRG2/PDGFD/PRKCB/SHC4/HGF/PDGFRA/MRAS/BCL2/KRAS/PDGFRB/FGFR2/SHC2/PLCG2/GAB1/PRKCA/KDR/AXL/PDGFC/IGF1R/PIK3R1/PIK3CD/PIK3CA/SHC3/PRKCG/JAK1/GAS6/IL6R/IL6/NRG1
BIOCARTA_NOS1_PATHWAY	BIOCARTA_NOS1_PATHWAY	21	0.564187	1.58815	0.0286738	0.0849847	0.0539304	2336	tags=29%, list=6%, signal=27%	GRIN2A/NOS1/PRKCB/PRKAR2B/DLG4/PRKACB
BIOCARTA_GH_PATHWAY	BIOCARTA_GH_PATHWAY	27	0.536793	1.58769	0.0267857	0.080799	0.0512743	6328	tags=37%, list=17%, signal=31%	SLC2A4/GHR/PRKCB/PIK3CG/PRKCA/STAT5B/INSR/PIK3R1/PIK3CA/IRS1
WP_FACTORS_AND_PATHWAYS_AFFECTING_INSULINLIKE_GROWTH_FACTOR_IGF1AKT_SIGNALING	WP_FACTORS_AND_PATHWAYS_AFFECTING_INSULINLIKE_GROWTH_FACTOR_IGF1AKT_SIGNALING	37	0.506087	1.58768	0.0242215	0.0754579	0.0478849	7124	tags=35%, list=19%, signal=28%	IGF1/FBXO32/PPARGC1A/IGFBP5/PIK3CG/ILK/NEB/IGF1R/MSTN/IRS1/RICTOR/ITGB1/PRKAB1
REACTOME_G_BETA_GAMMA_SIGNALLING_THROUGH_CDC42	REACTOME_G_BETA_GAMMA_SIGNALLING_THROUGH_CDC42	20	0.573868	1.58722	0.029304	0.0864214	0.0548422	7207	tags=50%, list=20%, signal=40%	GNG7/GNB4/ARHGEF6/GNG11/GNG2/GNB5/GNB3/GNG12/GNGT1/GNG8
WP_CIRCADIAN_RHYTHM_RELATED_GENES	WP_CIRCADIAN_RHYTHM_RELATED_GENES	200	0.380075	1.58693	0.00142248	0.017456	0.0110774	3690	tags=17%, list=10%, signal=15%	CARTPT/KCNMA1/ADIPOQ/NGFR/NPY2R/TPH1/NLGN1/NTRK3/MAPK10/KLF9/PROK1/PER1/PRKAA2/PPARGC1A/PAX4/RORB/GHRL/EGR3/ARNT2/HTR7/SERPINE1/DRD2/SIK1/RORA/PTGDS/NTRK1/ID4/HCRTR1/PER3/DRD1/MAGEL2/ADCY1/EGR1/BHLHE41
REACTOME_PROSTACYCLIN_SIGNALLING_THROUGH_PROSTACYCLIN_RECEPTOR	REACTOME_PROSTACYCLIN_SIGNALLING_THROUGH_PROSTACYCLIN_RECEPTOR	19	0.582275	1.58669	0.0353818	0.0983654	0.0624217	7207	tags=53%, list=20%, signal=42%	GNG7/GNB4/GNG11/PTGIR/GNG2/GNB5/GNB3/GNG12/GNGT1/GNG8
REACTOME_GP1B_IX_V_ACTIVATION_SIGNALLING	REACTOME_GP1B_IX_V_ACTIVATION_SIGNALLING	11	0.665096	1.58581	0.0390625	0.105511	0.0669563	8283	tags=73%, list=22%, signal=56%	FLNA/GP1BA/VWF/PIK3R1/COL1A2/GP5/GP9/COL1A1
WP_HUMAN_COMPLEMENT_SYSTEM	WP_HUMAN_COMPLEMENT_SYSTEM	97	0.421654	1.5849	0.00802568	0.0341271	0.0216567	5962	tags=41%, list=16%, signal=35%	C7/ADIPOQ/FCER2/SELP/PTX3/F13A1/C6/DCN/ITGB3/CR1/THBS1/C4A/ELANE/CR2/C1S/CFH/SFTPA1/SELE/CD93/C1R/FCN1/MASP1/CD19/SELL/CFP/SERPING1/LAMC1/PRKCA/CD55/C3/C5AR1/PRNP/C5AR2/FPR1/FCN2/ICAM2/C3AR1/TLR2/MASP2/VTN
KEGG_CARDIAC_MUSCLE_CONTRACTION	KEGG_CARDIAC_MUSCLE_CONTRACTION	74	0.443745	1.58407	0.008	0.0340789	0.0216261	2694	tags=20%, list=7%, signal=19%	ATP1A2/TPM2/CACNA1C/CACNA2D1/CACNB2/ATP1B2/TPM1/ACTC1/RYR2/SLC8A1/CACNA2D2/CACNA2D3/CACNB4/ATP1A3/COX7A1
BIOCARTA_RHO_PATHWAY	BIOCARTA_RHO_PATHWAY	21	0.562426	1.58319	0.0304659	0.0891842	0.0565954	3292	tags=24%, list=9%, signal=22%	PPP1R12B/TLN1/VCL/GSN/ARHGAP6
REACTOME_O_LINKED_GLYCOSYLATION_OF_MUCINS	REACTOME_O_LINKED_GLYCOSYLATION_OF_MUCINS	62	0.459896	1.58286	0.00988468	0.0396874	0.0251853	5251	tags=32%, list=14%, signal=28%	GALNTL6/A4GNT/GALNT15/GALNT16/B3GNT6/GALNT17/GALNT13/ST6GALNAC3/MUC6/MUC7/MUC5AC/ST3GAL3/GCNT4/GALNT4/B3GNT7/MUC3A/ST3GAL4/MUC12/MUC17/GALNT10
REACTOME_NRAGE_SIGNALS_DEATH_THROUGH_JNK	REACTOME_NRAGE_SIGNALS_DEATH_THROUGH_JNK	59	0.462347	1.58158	0.012987	0.0477866	0.0303249	8975	tags=51%, list=24%, signal=39%	NGFR/ARHGEF26/ARHGEF17/NGF/ARHGEF6/ARHGEF15/ARHGEF10/RASGRF2/FGD2/FGD1/AKAP13/ARHGEF37/FGD4/MCF2/PLEKHG2/TIAM1/KALRN/PREX1/MAGED1/ARHGEF9/ARHGEF4/TRIO/ARHGEF33/TIAM2/ITSN1/SOS1/ARHGEF12/ARHGEF40/MCF2L/SOS2
WP_GLYCOSAMINOGLYCAN_DEGRADATION	WP_GLYCOSAMINOGLYCAN_DEGRADATION	17	0.598854	1.58158	0.0411985	0.109052	0.0692034	6726	tags=29%, list=18%, signal=24%	HPSE2/ARSB/IDS/HGSNAT/GNS
WP_ERBB_SIGNALING_PATHWAY	WP_ERBB_SIGNALING_PATHWAY	91	0.424223	1.58087	0.00809061	0.0342806	0.0217541	6929	tags=32%, list=19%, signal=26%	PAK3/MAPK10/NRG3/AKT3/NRG2/PRKCB/SHC4/CAMK2A/NRG4/CAMK2B/KRAS/SHC2/PLCG2/ERBB4/GAB1/PRKCA/MDM2/FOXO1/STAT5B/PIK3R1/BTC/HBEGF/ABL1/PIK3CD/CAMK2G/PIK3CA/SHC3/PRKCG/ABL2
WP_15Q133_COPY_NUMBER_VARIATION_SYNDROME	WP_15Q133_COPY_NUMBER_VARIATION_SYNDROME	21	0.561242	1.57986	0.0322581	0.0926056	0.0587666	7144	tags=52%, list=19%, signal=42%	ULK4P2/OTUD7A/GOLGA8K/GOLGA8O/GOLGA8H/GRM6/KAT2B/ULK4P1/FYN/MTMR10/CREBBP
REACTOME_YAP1_AND_WWTR1_TAZ_STIMULATED_GENE_EXPRESSION	REACTOME_YAP1_AND_WWTR1_TAZ_STIMULATED_GENE_EXPRESSION	15	0.608511	1.57927	0.0448598	0.116129	0.0736943	6395	tags=47%, list=17%, signal=39%	WWTR1/CCN2/TEAD1/KAT2B/NKX2-5/HIPK2/HIPK1
WP_GPR40_PATHWAY	WP_GPR40_PATHWAY	15	0.607843	1.57753	0.0448598	0.116129	0.0736943	4700	tags=33%, list=13%, signal=29%	PLCL1/PKD1/PLCG2/PLCB1/PLCE1
REACTOME_METABOLISM_OF_AMINE_DERIVED_HORMONES	REACTOME_METABOLISM_OF_AMINE_DERIVED_HORMONES	18	0.586844	1.57692	0.0391791	0.105588	0.0670052	2535	tags=33%, list=7%, signal=31%	CGA/TPH1/SLC5A5/TPO/TSHB/DIO2
WP_AMYOTROPHIC_LATERAL_SCLEROSIS_ALS	WP_AMYOTROPHIC_LATERAL_SCLEROSIS_ALS	38	0.49982	1.57678	0.0241796	0.0754579	0.0478849	2842	tags=21%, list=8%, signal=19%	GRIA1/NOS1/CASP12/NEFL/NEFM/SLC1A2/PRPH/BCL2
WP_BMP_SIGNALING_PATHWAY_IN_EYELID_DEVELOPMENT	WP_BMP_SIGNALING_PATHWAY_IN_EYELID_DEVELOPMENT	20	0.570057	1.57668	0.0311355	0.0904619	0.0574063	3163	tags=25%, list=9%, signal=23%	SFRP1/FGF10/FOXC2/DKK2/FGFR2
PID_ERBB4_PATHWAY	PID_ERBB4_PATHWAY	38	0.499491	1.57575	0.0241796	0.0754579	0.0478849	6298	tags=42%, list=17%, signal=35%	NRG3/NRG2/DLG4/NRG4/CBFA2T3/LRIG1/ERBB4/MDM2/STAT5B/FYN/PIK3R1/BTC/HBEGF/PIK3CD/NEDD4/PIK3CA
REACTOME_FCERI_MEDIATED_NF_KB_ACTIVATION	REACTOME_FCERI_MEDIATED_NF_KB_ACTIVATION	136	0.396235	1.5755	0.00762195	0.0330007	0.0209419	7239	tags=38%, list=20%, signal=31%	FCER1A/RASGRP2/IGLV3-27/IGKV1D-33/MS4A2/IGKV2-28/IGHV3-7/IGHE/IGHV1-2/IGHV4-39/IGLV1-51/IGKV1-33/IGKV2D-28/IGKV3D-20/IGHV3-33/IGLV6-57/IGHV4-34/IGKV1-39/IGKV4-1/IGHV2-70/IGHV3-53/IGHV3-48/IGLV3-25/IGKV5-2/RASGRP4/IGKV1D-39/IGLV2-23/IGHV3-30/IGKV2-30/IGHV1-46/IGLV7-43/IGHV2-5/IGHV3-23/IGLV3-21/IGLV1-47/IGLV3-1/IGKV3-15/IGHV1-69/IGKV2D-40/IGHV3-11/IGHV3-13/IGKV3-20/IGKV3-11/IGKV1-16/IGLV1-44/IGLV2-…
REACTOME_ADP_SIGNALLING_THROUGH_P2Y_PURINOCEPTOR_1	REACTOME_ADP_SIGNALLING_THROUGH_P2Y_PURINOCEPTOR_1	25	0.542952	1.57244	0.0327869	0.0936712	0.0594428	7320	tags=48%, list=20%, signal=38%	GNG7/GNB4/GNG11/GNA14/P2RY1/GNG2/GNB5/GNB3/GNG12/GNGT1/GNG8/GNAQ
WP_PTF1A_RELATED_REGULATORY_PATHWAY	WP_PTF1A_RELATED_REGULATORY_PATHWAY	11	0.659425	1.57229	0.0429688	0.112115	0.0711471	3241	tags=36%, list=9%, signal=33%	FGF10/PTF1A/NKX6-1/KAT2B
BIOCARTA_MET_PATHWAY	BIOCARTA_MET_PATHWAY	33	0.509608	1.57157	0.0246046	0.0763513	0.0484518	8330	tags=45%, list=23%, signal=35%	HGF/ACTA1/PIK3CG/GAB1/FOS/PIK3R1/MAP4K1/RAP1B/PIK3CA/RAPGEF1/ITGB1/RAP1A/DOCK1/JUN/SOS1
PID_EPHA_FWDPATHWAY	PID_EPHA_FWDPATHWAY	34	0.506325	1.57142	0.0313043	0.0907444	0.0575855	4016	tags=26%, list=11%, signal=24%	EPHA7/EPHA6/EPHA3/EPHA5/BLK/PIK3CG/ARHGEF15/PIK3R5/EFNA5
REACTOME_REGULATION_OF_INSULIN_LIKE_GROWTH_FACTOR_IGF_TRANSPORT_AND_UPTAKE_BY_INSULIN_LIKE_GROWTH_FACTOR_BINDING_PROTEINS_IGFBPS_	REACTOME_REGULATION_OF_INSULIN_LIKE_GROWTH_FACTOR_IGF_TRANSPORT_AND_UPTAKE_BY_INSULIN_LIKE_GROWTH_FACTOR_BINDING_PROTEINS_IGFBPS_	124	0.399978	1.57072	0.00920245	0.0374559	0.0237691	3857	tags=28%, list=10%, signal=25%	SCG2/PENK/CHGB/BPIFB2/CHRDL1/PAPPA2/SPARCL1/IGF1/SCG3/CTSG/TNC/LTBP1/FBN1/C4A/IGFALS/IGFBP1/IGFBP4/FSTL1/IGFBP5/CCN1/APOA5/VCAN/FAM20A/MMP2/FAM20C/CDH2/IGFBP7/PRSS23/AMTN/MATN3/PAPPA/FN1/ENAM/LAMC1/LAMB2
BIOCARTA_GPCR_PATHWAY	BIOCARTA_GPCR_PATHWAY	30	0.519359	1.57045	0.026455	0.0805168	0.0510952	8286	tags=43%, list=22%, signal=34%	PRKCB/PRKAR2B/NFATC4/PRKACB/ADCY1/PRKCA/NFATC1/FOS/PPP3CB/GNAQ/NFATC2/PRKAR1A/JUN
WP_CHEMOKINE_SIGNALING_PATHWAY	WP_CHEMOKINE_SIGNALING_PATHWAY	164	0.386183	1.57032	0.0060423	0.0283285	0.017977	7743	tags=34%, list=21%, signal=27%	ADCY5/ADCY2/AKT3/CXCL12/PRKCB/RASGRP2/CCL19/SHC4/CX3CR1/GNG7/CCL21/GNAI1/GNB4/CXCR4/PRKACB/PIK3CG/CXCR5/CCR7/ADCY4/GNG11/KRAS/GRK5/ELMO1/ADCY9/SHC2/CCR4/CXCL13/XCR1/ADCY1/CCR2/CCL11/PIK3R5/PLCB1/ITK/STAT5B/DOCK2/GNG2/TIAM1/GNB5/PIK3R1/PREX1/PIK3CD/RAP1B/CCR6/GNB3/PIK3CA/SHC3/GNG12/JAK3/GNGT1/GNG8/RAP1A/TIAM2/WAS/PLCB2/ROCK1
BIOCARTA_VITCB_PATHWAY	BIOCARTA_VITCB_PATHWAY	11	0.657873	1.56859	0.0429688	0.112115	0.0711471	3728	tags=45%, list=10%, signal=41%	COL4A6/COL4A4/COL4A3/COL4A5/COL4A2
REACTOME_ACETYLCHOLINE_BINDING_AND_DOWNSTREAM_EVENTS	REACTOME_ACETYLCHOLINE_BINDING_AND_DOWNSTREAM_EVENTS	14	0.614143	1.56776	0.047259	0.120543	0.0764952	6013	tags=36%, list=16%, signal=30%	CHRNA3/CHRNA4/CHRNB4/CHRNB2/CHRNE
WP_ENVELOPE_PROTEINS_AND_THEIR_POTENTIAL_ROLES_IN_EDMD_PHYSIOPATHOLOGY	WP_ENVELOPE_PROTEINS_AND_THEIR_POTENTIAL_ROLES_IN_EDMD_PHYSIOPATHOLOGY	46	0.480996	1.56749	0.0221843	0.071356	0.0452818	3555	tags=22%, list=10%, signal=20%	ADCY5/ADCY2/SYNE1/TGFB3/CCN2/ADCY4/KRAS/ADCY9/ADCY1/TGFB2
PID_TRKR_PATHWAY	PID_TRKR_PATHWAY	61	0.456948	1.56734	0.0132013	0.0483506	0.0306828	8330	tags=43%, list=23%, signal=33%	NGFR/NTRK3/NTRK2/NGF/NTRK1/KRAS/ELMO1/SHC2/GAB1/RIT2/FRS2/TIAM1/PIK3R1/ABL1/MAGED1/RAP1B/PIK3CA/SHC3/RAPGEF1/GAB2/RAP1A/MATK/NTF3/DOCK1/PRKCI/SOS1
BIOCARTA_TGFB_PATHWAY	BIOCARTA_TGFB_PATHWAY	19	0.574921	1.56666	0.0391061	0.105511	0.0669563	7520	tags=47%, list=20%, signal=38%	TGFB3/TGFBR2/TGFB2/TGFBR1/ZFYVE9/APC/SMAD4/CREBBP/SKIL
WP_SYNAPTIC_SIGNALING_PATHWAYS_ASSOCIATED_WITH_AUTISM_SPECTRUM_DISORDER	WP_SYNAPTIC_SIGNALING_PATHWAYS_ASSOCIATED_WITH_AUTISM_SPECTRUM_DISORDER	50	0.471924	1.5613	0.0234899	0.0741508	0.0470554	7124	tags=36%, list=19%, signal=29%	GRIN2A/CACNA1C/ARC/NTRK2/AKT3/PRKAA2/DLG4/CAMK4/CAMK2B/KRAS/SHANK3/PIK3R1/PIK3CD/SYNGAP1/PRKAB2/PIK3CA/PRKAG2/PRKAB1
SIG_CHEMOTAXIS	SIG_CHEMOTAXIS	45	0.482478	1.56063	0.0188679	0.062726	0.0398053	6298	tags=31%, list=17%, signal=26%	MYLK/PAK3/CFL2/AKT3/ITPR1/PIK3CG/ANGPTL2/PIK3R5/ITPR2/WASF1/PIK3R1/BTK/PIK3CD/PIK3CA
REACTOME_ENDOGENOUS_STEROLS	REACTOME_ENDOGENOUS_STEROLS	26	0.53151	1.56033	0.035461	0.0984705	0.0624884	4949	tags=31%, list=13%, signal=27%	CYP1B1/PTGIS/CYP7B1/ARNT2/CYP46A1/CYP11A1/CYP21A2/CYP8B1
REACTOME_DIGESTION_OF_DIETARY_CARBOHYDRATE	REACTOME_DIGESTION_OF_DIETARY_CARBOHYDRATE	11	0.654343	1.56017	0.0429688	0.112115	0.0711471	9201	tags=55%, list=25%, signal=41%	CHIA/AMY2B/TREH/SI/AMY2A/LCT
REACTOME_N_GLYCAN_ANTENNAE_ELONGATION_IN_THE_MEDIAL_TRANS_GOLGI	REACTOME_N_GLYCAN_ANTENNAE_ELONGATION_IN_THE_MEDIAL_TRANS_GOLGI	26	0.531021	1.55889	0.037234	0.102318	0.0649302	4433	tags=23%, list=12%, signal=20%	CGA/ST8SIA3/CHST8/ST8SIA2/CHST10/ST3GAL4
PID_ANGIOPOIETIN_RECEPTOR_PATHWAY	PID_ANGIOPOIETIN_RECEPTOR_PATHWAY	49	0.472289	1.55755	0.0235294	0.0741769	0.047072	5328	tags=29%, list=14%, signal=24%	AGTR1/FGF2/BMX/TEK/ITGA5/ANGPT1/MMP2/FN1/ETS1/ANGPT4/FOXO1/STAT5B/FYN/PIK3R1
BIOCARTA_NO1_PATHWAY	BIOCARTA_NO1_PATHWAY	28	0.525296	1.55682	0.0323741	0.0927147	0.0588359	5777	tags=39%, list=16%, signal=33%	PDE2A/PRKAR2B/PDE3A/RYR2/CAV1/ACTA1/PRKACB/FLT4/KDR/FLT1/PDE3B
PID_HEDGEHOG_GLI_PATHWAY	PID_HEDGEHOG_GLI_PATHWAY	47	0.478043	1.55638	0.0239726	0.0752746	0.0477685	7144	tags=28%, list=19%, signal=22%	GNAO1/RAB23/GLI3/GLI1/GNAZ/GLI2/GNAI1/PTCH1/MTSS1/GNG2/SMO/FBXW11/CREBBP
WP_WHITE_FAT_CELL_DIFFERENTIATION	WP_WHITE_FAT_CELL_DIFFERENTIATION	32	0.508853	1.55519	0.0300885	0.0881879	0.0559632	7373	tags=47%, list=20%, signal=38%	KLF15/ZNF423/EBF1/NR2F2/RORA/NR3C1/EGR2/TCF7L1/MECOM/KLF2/FOXO1/STAT5B/GATA2/IRF4/KLF4
WP_BDNFTRKB_SIGNALING	WP_BDNFTRKB_SIGNALING	33	0.503735	1.55345	0.0333919	0.0946038	0.0600346	3956	tags=27%, list=11%, signal=24%	ARC/NTRK2/DLG4/PIK3CG/TRPC3/KRAS/ADCY1/GAB1/TRPC6
REACTOME_ASSEMBLY_AND_CELL_SURFACE_PRESENTATION_OF_NMDA_RECEPTORS	REACTOME_ASSEMBLY_AND_CELL_SURFACE_PRESENTATION_OF_NMDA_RECEPTORS	44	0.483019	1.5534	0.0207972	0.0680923	0.0432107	3018	tags=27%, list=8%, signal=25%	ACTN2/GRIN2A/NBEA/DLG2/NEFL/CAMK2A/TUBA1A/LRRC7/DLG4/TUBB6/CAMK2B/APBA1
PID_AR_NONGENOMIC_PATHWAY	PID_AR_NONGENOMIC_PATHWAY	31	0.508732	1.55316	0.0348432	0.0971971	0.0616804	6298	tags=32%, list=17%, signal=27%	GNAO1/AR/GNAZ/GNAI1/PLCG2/PLCB1/FOS/GNG2/PIK3R1/PIK3CA
WP_TRYPTOPHAN_METABOLISM	WP_TRYPTOPHAN_METABOLISM	42	0.487109	1.55149	0.0191972	0.0636651	0.0404012	1283	tags=19%, list=3%, signal=18%	TPH1/CYP1B1/AOX1/INMT/CYP1A1/CYP7B1/CYP3A4/ALDH1A2
REACTOME_SYNAPTIC_ADHESION_LIKE_MOLECULES	REACTOME_SYNAPTIC_ADHESION_LIKE_MOLECULES	21	0.550979	1.55097	0.0358423	0.0991818	0.0629398	3567	tags=33%, list=10%, signal=30%	GRIN2A/GRIA1/GRIA3/DLG4/PTPRS/LRFN2/PTPRD
SA_TRKA_RECEPTOR	SA_TRKA_RECEPTOR	17	0.58689	1.54999	0.0543071	0.133909	0.0849772	2605	tags=24%, list=7%, signal=22%	NGFR/AKT3/NGF/NTRK1
REACTOME_RESPONSE_TO_ELEVATED_PLATELET_CYTOSOLIC_CA2_	REACTOME_RESPONSE_TO_ELEVATED_PLATELET_CYTOSOLIC_CA2_	131	0.390646	1.54933	0.00753012	0.0327223	0.0207653	4172	tags=28%, list=11%, signal=25%	ACTN2/MMRN1/IGF1/FLNA/VEGFD/SCG3/CD36/SELP/F13A1/PRKCB/F8/ITGB3/A2M/ITIH3/THBS1/HGF/SELENOP/TGFB3/TIMP3/CLU/VWF/SERPINE1/CD109/PECAM1/CLEC3B/PCDH7/TLN1/VCL/LEFTY2/ACTN1/VEGFC/TGFB2/ISLR/SERPING1/FN1/PRKCA/SRGN
WP_SLEEP_REGULATION	WP_SLEEP_REGULATION	38	0.490431	1.54716	0.0310881	0.0904484	0.0573977	4867	tags=37%, list=13%, signal=32%	GRIN2A/NPY2R/NLGN1/HTR2A/GHRL/DRD2/PTGDS/HCRTR1/PER3/DRD1/OXTR/CHRNB2/FOS/PTGDR
WP_ESTROGEN_METABOLISM	WP_ESTROGEN_METABOLISM	18	0.574213	1.54298	0.0503731	0.125642	0.0797313	1143	tags=17%, list=3%, signal=16%	CYP1B1/CYP1A1/CYP3A4
BIOCARTA_CTCF_PATHWAY	BIOCARTA_CTCF_PATHWAY	24	0.537762	1.54297	0.0402194	0.107417	0.068166	7143	tags=50%, list=19%, signal=40%	TGFBR3/TGFB3/PIK3CG/CD79B/TGFBR2/TGFB2/TGFBR1/CD79A/MDM2/PIK3R1/PIK3CA/SMAD4
SIG_PIP3_SIGNALING_IN_B_LYMPHOCYTES	SIG_PIP3_SIGNALING_IN_B_LYMPHOCYTES	36	0.490381	1.54229	0.0373514	0.102404	0.0649847	6776	tags=39%, list=18%, signal=32%	AKT3/ITPR1/CD19/NR0B2/RPS6KA2/PLCG2/GAB1/PIK3R5/ITPR2/PTPRC/BTK/PREX1/PIK3CA/CYTH3
REACTOME_MECP2_REGULATES_NEURONAL_RECEPTORS_AND_CHANNELS	REACTOME_MECP2_REGULATES_NEURONAL_RECEPTORS_AND_CHANNELS	18	0.573475	1.541	0.0503731	0.125642	0.0797313	2485	tags=22%, list=7%, signal=21%	GRIN2A/GRIA2/FKBP5/TRPC3
WP_1Q211_COPY_NUMBER_VARIATION_SYNDROME	WP_1Q211_COPY_NUMBER_VARIATION_SYNDROME	31	0.504367	1.53983	0.0383275	0.104358	0.0662246	7124	tags=42%, list=19%, signal=34%	PRKAA2/PYGO1/GJA1/KIRREL1/GJA5/NOTCH2/NBPF12/FMO5/NOTCH2NLA/PRKAB2/PRKAG2/TJP1/PRKAB1
WP_VITAMIN_A_AND_CAROTENOID_METABOLISM	WP_VITAMIN_A_AND_CAROTENOID_METABOLISM	43	0.481101	1.53978	0.0172414	0.0593093	0.0376371	2699	tags=28%, list=7%, signal=26%	CD36/CRABP1/ALDH1A2/ADH1A/LPL/RBP7/ALDH1A3/ABCG8/ADH4/RARB/RXRG/ABCG5
REACTOME_GLUTAMATE_NEUROTRANSMITTER_RELEASE_CYCLE	REACTOME_GLUTAMATE_NEUROTRANSMITTER_RELEASE_CYCLE	24	0.536555	1.5395	0.0402194	0.107417	0.068166	2518	tags=21%, list=7%, signal=19%	SNAP25/RIMS1/SLC1A2/SLC1A7/PPFIA2
KEGG_RETINOL_METABOLISM	KEGG_RETINOL_METABOLISM	64	0.444243	1.53859	0.0163399	0.0568666	0.036087	4914	tags=27%, list=13%, signal=23%	ADH1B/ADH7/UGT2B15/CYP1A1/CYP4A11/CYP3A4/ALDH1A2/ADH1A/CYP2C19/UGT2B17/ADH4/CYP3A7/CYP4A22/CYP2C9/CYP2C18/CYP3A5/ADH1C
REACTOME_RAP1_SIGNALLING	REACTOME_RAP1_SIGNALLING	16	0.589684	1.53807	0.0556586	0.136533	0.0866426	9090	tags=56%, list=25%, signal=42%	PRKG1/RASGRP2/PRKACB/RAPGEF3/RAPGEF4/RAP1B/RAP1A/RASGRP1/RAP1GAP
REACTOME_VEGFR2_MEDIATED_CELL_PROLIFERATION	REACTOME_VEGFR2_MEDIATED_CELL_PROLIFERATION	19	0.564215	1.53748	0.0428305	0.112115	0.0711471	4598	tags=32%, list=12%, signal=28%	PRKCB/ITPR1/KRAS/PRKCA/ITPR2/KDR
REACTOME_SYNTHESIS_OF_PYROPHOSPHATES_IN_THE_CYTOSOL	REACTOME_SYNTHESIS_OF_PYROPHOSPHATES_IN_THE_CYTOSOL	10	0.662373	1.53703	0.0393701	0.105624	0.0670278	4425	tags=30%, list=12%, signal=26%	NUDT10/NUDT11/IP6K3
ST_MYOCYTE_AD_PATHWAY	ST_MYOCYTE_AD_PATHWAY	28	0.518378	1.53632	0.0377698	0.103178	0.0654755	7320	tags=43%, list=20%, signal=34%	PLN/PTX3/ITPR1/GNAI1/DLG4/KCNJ5/ITPR2/CAV3/RYR1/APC/GAST/GNAQ
KEGG_TGF_BETA_SIGNALING_PATHWAY	KEGG_TGF_BETA_SIGNALING_PATHWAY	85	0.417998	1.53612	0.0129032	0.0476257	0.0302228	8309	tags=41%, list=23%, signal=32%	THBS4/GDF7/DCN/LTBP1/SMAD9/GDF6/THBS1/BMP6/NOG/TGFB3/CHRD/FST/ID4/LEFTY2/BMPR1B/TGFBR2/TGFB2/THBS2/GDF5/TGFBR1/THBS3/BMPR2/BMPR1A/BMP2/RBL2/ACVRL1/ZFYVE9/SMURF1/SMAD4/CREBBP/ACVR1/ROCK1/CDKN2B/ZFYVE16/SMAD5
SIG_IL4RECEPTOR_IN_B_LYPHOCYTES	SIG_IL4RECEPTOR_IN_B_LYPHOCYTES	27	0.518903	1.53478	0.0392857	0.105624	0.0670278	8975	tags=48%, list=24%, signal=36%	AKT3/IRS2/BCL2/PIK3R1/PIK3CD/MAP4K1/PIK3CA/IRS1/JAK3/IL4R/JAK1/SOS1/SOS2
PID_S1P_S1P2_PATHWAY	PID_S1P_S1P2_PATHWAY	24	0.53461	1.53392	0.0402194	0.107417	0.068166	10666	tags=58%, list=29%, signal=41%	GNAO1/GNAZ/GNAI1/CDH5/GNA14/FOS/IRS1/GNAQ/JUN/S1PR2/GNAI2/GNA13/MAPK14/GNA12
REACTOME_GENERATION_OF_SECOND_MESSENGER_MOLECULES	REACTOME_GENERATION_OF_SECOND_MESSENGER_MOLECULES	37	0.488878	1.53369	0.0346021	0.0968777	0.0614776	11332	tags=59%, list=31%, signal=41%	PAK3/PLCG2/ENAH/ITK/EVL/FYB1/TRBV7-9/GRAP2/TRAV8-4/ZAP70/TRAV29DV5/WAS/CD4/HLA-DQA2/TRAV19/CD3G/TRBV12-3/LAT/CD247/CD3E/LCP2/CD101
KEGG_CIRCADIAN_RHYTHM_MAMMAL	KEGG_CIRCADIAN_RHYTHM_MAMMAL	13	0.612463	1.53258	0.0551331	0.135664	0.086091	9870	tags=54%, list=27%, signal=39%	PER1/PER3/BHLHE41/CRY2/PER2/CLOCK/ARNTL
WP_OVARIAN_INFERTILITY_GENES	WP_OVARIAN_INFERTILITY_GENES	32	0.501165	1.53169	0.0371681	0.102255	0.0648903	5198	tags=28%, list=14%, signal=24%	PGR/LHCGR/DAZL/INHA/BMPR1B/EGR1/ATM/GJA4/PTGER2
REACTOME_SIGNALING_BY_TYPE_1_INSULIN_LIKE_GROWTH_FACTOR_1_RECEPTOR_IGF1R_	REACTOME_SIGNALING_BY_TYPE_1_INSULIN_LIKE_GROWTH_FACTOR_1_RECEPTOR_IGF1R_	54	0.455208	1.52884	0.0214521	0.0695487	0.0441349	6328	tags=39%, list=17%, signal=32%	IRS4/FGF10/FGF2/CILP/IGF1/FGF7/KL/FGF5/FGFR1/FLT3/IRS2/KRAS/FGFR2/GAB1/FGF1/FRS2/IGF1R/PIK3R1/PDE3B/PIK3CA/IRS1
REACTOME_SIGNALING_BY_NOTCH1	REACTOME_SIGNALING_BY_NOTCH1	74	0.427944	1.52766	0.0176	0.0602633	0.0382425	4684	tags=16%, list=13%, signal=14%	DLK1/CNTN1/NBEA/DNER/HEYL/MAMLD1/NEURL1/DTX1/KAT2B/TLE4/NEURL1B/HDAC4
KEGG_AMYOTROPHIC_LATERAL_SCLEROSIS_ALS	KEGG_AMYOTROPHIC_LATERAL_SCLEROSIS_ALS	53	0.455769	1.52741	0.0246711	0.0764577	0.0485193	2842	tags=19%, list=8%, signal=17%	GRIN2A/GRIA1/NOS1/GRIA2/NEFL/NEFM/SLC1A2/PRPH/PRPH2/BCL2
REACTOME_EICOSANOIDS	REACTOME_EICOSANOIDS	12	0.624499	1.52697	0.0592734	0.143915	0.0913271	5843	tags=42%, list=16%, signal=35%	PTGIS/CYP4A11/CYP4A22/CYP8B1/CYP4B1
REACTOME_SIGNALING_BY_ERYTHROPOIETIN	REACTOME_SIGNALING_BY_ERYTHROPOIETIN	25	0.527196	1.52681	0.0455373	0.117145	0.0743393	6701	tags=44%, list=18%, signal=36%	IRS2/PIK3CG/KRAS/PLCG2/GAB1/PIK3R5/STAT5B/PIK3R1/PIK3CD/PIK3CA/RAPGEF1
WP_RESISTIN_AS_A_REGULATOR_OF_INFLAMMATION	WP_RESISTIN_AS_A_REGULATOR_OF_INFLAMMATION	33	0.4939	1.52313	0.0421793	0.110907	0.0703806	8609	tags=39%, list=23%, signal=30%	AKT3/ITPR1/PIK3CG/PLCD4/PLCG2/PLCB1/PLCE1/PIK3CD/PIK3CA/IL12B/PLCB2/IL6/PLCB4
SA_MMP_CYTOKINE_CONNECTION	SA_MMP_CYTOKINE_CONNECTION	15	0.58649	1.52211	0.0654206	0.154577	0.0980932	7702	tags=47%, list=21%, signal=37%	TNFSF8/SELL/TGFB2/CD44/SPN/TNFRSF8/IL6R
WP_NUCLEAR_RECEPTORS_METAPATHWAY	WP_NUCLEAR_RECEPTORS_METAPATHWAY	317	0.347374	1.51962	0.00136986	0.017456	0.0110774	5327	tags=23%, list=14%, signal=20%	SLC5A7/SLC2A4/PMP2/CAVIN2/CYP1B1/ADH7/EPHA3/CAP2/SPINK13/SLC6A17/GSTM5/DNER/SLC5A5/ESR1/NAV3/CYP1A1/CYP4A11/PCK1/PPARGC1A/TSC22D3/CYP3A4/CDC42EP3/HGF/TGFBR3/IGFBP1/RGS2/FKBP5/CYP2C19/ABCG8/SOD3/EDN2/NR3C1/IRS2/STOM/THBD/GADD45B/GPX3/APOA5/FGF13/ABCG5/SLC6A16/NR0B2/PDE4B/SLC6A19/KAT2B/SMARCA1/IL17B/CYP3A7/EGR1/TGFBR2/TGFB2/GSTM2/SNAI2/CYP2C9/SRGN/AKAP13/CYP3A5/IP6K3/FGD4/ABCB4/POU5F1/FOXO1/SLC5A10…
WP_COMPLEMENT_AND_COAGULATION_CASCADES	WP_COMPLEMENT_AND_COAGULATION_CASCADES	58	0.448653	1.51949	0.0233333	0.0737733	0.0468158	6306	tags=45%, list=17%, signal=37%	C7/C6/F8/CR1/C4B/C8G/CR2/CLU/VWF/SERPINE1/C1S/CFH/THBD/C1R/MASP1/SERPINA5/F2R/SERPING1/CD55/C3/C5AR1/BDKRB1/C3AR1/MASP2/PLAT/PROS1
KEGG_PROGESTERONE_MEDIATED_OOCYTE_MATURATION	KEGG_PROGESTERONE_MEDIATED_OOCYTE_MATURATION	85	0.412871	1.51728	0.0129032	0.0476257	0.0302228	3476	tags=21%, list=9%, signal=19%	ADCY5/PGR/ADCY2/IGF1/CPEB1/MAPK10/AKT3/RPS6KA6/PDE3A/CCNA1/GNAI1/PRKACB/PIK3CG/ADCY4/KRAS/ADCY9/RPS6KA2/ADCY1
WP_ALLOGRAFT_REJECTION	WP_ALLOGRAFT_REJECTION	89	0.409667	1.51704	0.014658	0.0525521	0.033349	4589	tags=22%, list=12%, signal=20%	C7/AGTR1/BHMT2/CXCL12/LRRK2/C6/CCL19/C4B/C4A/CCL21/PDGFRA/CXCR5/CD28/CXCL13/GDNF/CD40LG/CD55/VIM/C3/IL5
REACTOME_DOWNSTREAM_SIGNALING_OF_ACTIVATED_FGFR1	REACTOME_DOWNSTREAM_SIGNALING_OF_ACTIVATED_FGFR1	31	0.496453	1.51567	0.0452962	0.116651	0.0740257	5328	tags=39%, list=14%, signal=33%	FGF10/FGF2/FLRT2/KL/FGF5/FGFR1/FLRT1/KRAS/GAB1/FGF1/FRS2/PIK3R1
KEGG_PPAR_SIGNALING_PATHWAY	KEGG_PPAR_SIGNALING_PATHWAY	69	0.431585	1.51494	0.0177994	0.0603854	0.03832	5867	tags=29%, list=16%, signal=24%	SORBS1/ADIPOQ/FABP4/PLIN1/CD36/CYP4A11/PCK1/LPL/APOA5/RXRG/ILK/CYP4A22/CPT1C/ACADL/AQP7/CYP8B1/ACOX1/SLC27A6/ANGPTL4/MMP1
REACTOME_GLYCOGEN_BREAKDOWN_GLYCOGENOLYSIS_	REACTOME_GLYCOGEN_BREAKDOWN_GLYCOGENOLYSIS_	15	0.583182	1.51353	0.0672897	0.157739	0.1001	12312	tags=73%, list=33%, signal=49%	PYGM/PHKG1/GYG1/PHKA1/PYGB/PGM2L1/PHKB/PHKA2/AGL/GAA/PYGL
REACTOME_MAPK_TARGETS_NUCLEAR_EVENTS_MEDIATED_BY_MAP_KINASES	REACTOME_MAPK_TARGETS_NUCLEAR_EVENTS_MEDIATED_BY_MAP_KINASES	31	0.495644	1.5132	0.0452962	0.116651	0.0740257	4735	tags=23%, list=13%, signal=20%	MAPK10/MEF2C/MEF2A/RPS6KA2/DUSP3/RPS6KA5/FOS
REACTOME_ERYTHROPOIETIN_ACTIVATES_PHOSPHOINOSITIDE_3_KINASE_PI3K_	REACTOME_ERYTHROPOIETIN_ACTIVATES_PHOSPHOINOSITIDE_3_KINASE_PI3K_	12	0.617501	1.50986	0.0630975	0.150434	0.095464	6298	tags=58%, list=17%, signal=48%	IRS2/PIK3CG/GAB1/PIK3R5/PIK3R1/PIK3CD/PIK3CA
KEGG_PROXIMAL_TUBULE_BICARBONATE_RECLAMATION	KEGG_PROXIMAL_TUBULE_BICARBONATE_RECLAMATION	23	0.52818	1.50938	0.0448833	0.116129	0.0736943	3424	tags=30%, list=9%, signal=28%	ATP1A2/ATP1B2/PCK1/ATP1A3/CA2/SLC4A4/AQP1
PID_GLYPICAN_1PATHWAY	PID_GLYPICAN_1PATHWAY	27	0.510151	1.50889	0.0535714	0.132232	0.0839131	5275	tags=41%, list=14%, signal=35%	SLIT2/FGF2/FGFR1/BLK/TGFB3/TGFBR2/TGFB2/TGFBR1/PRNP/FLT1/FYN
PID_AP1_PATHWAY	PID_AP1_PATHWAY	70	0.429178	1.50654	0.0179739	0.0606641	0.0384968	5920	tags=33%, list=16%, signal=28%	PENK/FABP4/ESR1/NTS/DUSP1/FOSB/ACTA1/GJA1/NR3C1/CCN1/EGR1/ETS1/NFATC1/IL5/MAF/FOS/ATF3/FOSL2/COL1A2/IL10/MMP1/GATA2/EDN1
WP_VEGFAVEGFR2_SIGNALING_PATHWAY	WP_VEGFAVEGFR2_SIGNALING_PATHWAY	431	0.334248	1.50645	0.001287	0.017456	0.0110774	5910	tags=22%, list=16%, signal=19%	MYH11/TMOD1/TNXB/NEXN/RCAN2/CACNA2D1/CSRP1/NR4A3/ADAMTS1/TRPC1/SCUBE2/KL/PRKG1/PRKCB/PRKAA2/CGNL1/PRKD1/ITGB3/ARMCX1/S1PR1/SLC8A1/ACACB/TXNIP/PLA2G5/NR4A2/PTPRZ1/RHOJ/ERG/NRP2/LDB2/EGR3/NR4A1/ADRB2/MMRN2/CAV1/MEF2C/CCN2/GJA1/DNAJB4/APOLD1/CCN1/SELE/TAL1/TRPC3/QKI/PALM2AKAP2/ARHGEF15/MMP2/IGFBP7/SEMA6D/DUSP5/BCL2/VCL/ADAMTS9/CDH5/FGD5/PBXIP1/SHC2/BMP10/NOTCH4/SPIRE1/EGR1/FN1/RCAN1/GAB1/ETS1/PRKCA/…
BIOCARTA_AKAP13_PATHWAY	BIOCARTA_AKAP13_PATHWAY	11	0.631587	1.50591	0.0566406	0.138513	0.0878991	4217	tags=36%, list=11%, signal=32%	PRKAR2B/LPAR1/PRKACB/AKAP13
WP_TFS_REGULATE_MIRNAS_RELATED_TO_CARDIAC_HYPERTROPHY	WP_TFS_REGULATE_MIRNAS_RELATED_TO_CARDIAC_HYPERTROPHY	12	0.615865	1.50586	0.0630975	0.150434	0.095464	948	tags=25%, list=3%, signal=24%	MIR125B1/MYEF2/MIR125B2
NABA_SECRETED_FACTORS	NABA_SECRETED_FACTORS	342	0.339872	1.50516	0.0013089	0.017456	0.0110774	3869	tags=24%, list=10%, signal=22%	ANGPTL1/BMP3/SFRP1/FGF10/CHRDL1/ANGPTL7/FGF2/VWC2/IGF1/FGF7/CHRDL2/WNT9A/FRZB/FGF14/GDF10/VEGFD/NRG3/ISM1/NRG2/SCUBE2/CRLF1/HHIP/FGF5/CBLN1/CXCL12/GDF7/PDGFD/CCL19/WNT9B/SFRP2/GDF6/TPO/SCUBE1/PTN/HGF/FLG/SFRP4/TNFSF8/BRINP3/CRNN/BMP6/CCL14/DHH/CRHBP/TGFB3/CCL21/IL36A/FSTL1/WNT2B/INHA/ANGPTL5/CHRD/NGF/NRG4/FST/CBLN4/SFRP5/ANGPT1/WFIKKN2/ANGPTL2/HRNR/FGF13/HCFC2/S100A1/LEFTY2/TNFSF12/IL16/SCUBE3/CF…
REACTOME_CELL_CELL_COMMUNICATION	REACTOME_CELL_CELL_COMMUNICATION	129	0.380747	1.50488	0.0121396	0.0455831	0.0289266	3311	tags=21%, list=9%, signal=19%	FLNC/ACTN2/CADM3/CADM2/FLNA/LIMS2/FERMT2/KIRREL3/CDH10/CLDN11/MAGI2/CLDN5/SFTPD/KIRREL2/CLDN10/SFTPA1/KIRREL1/ARHGEF6/NPHS2/PARVA/CDH11/CDH2/CLDN23/CDH5/DST/ACTN1/ILK
BIOCARTA_IL7_PATHWAY	BIOCARTA_IL7_PATHWAY	16	0.576627	1.50401	0.0705009	0.163653	0.103853	7521	tags=62%, list=20%, signal=50%	IL7R/PIK3CG/BCL2/STAT5B/FYN/PIK3R1/PIK3CA/JAK3/CREBBP/JAK1
REACTOME_THROMBOXANE_SIGNALLING_THROUGH_TP_RECEPTOR	REACTOME_THROMBOXANE_SIGNALLING_THROUGH_TP_RECEPTOR	24	0.523818	1.50296	0.0457038	0.117193	0.0743696	7320	tags=50%, list=20%, signal=40%	GNG7/GNB4/GNG11/GNA14/TBXA2R/GNG2/GNB5/GNB3/GNG12/GNGT1/GNG8/GNAQ
BIOCARTA_TALL1_PATHWAY	BIOCARTA_TALL1_PATHWAY	15	0.579104	1.50295	0.0728972	0.168005	0.106614	6314	tags=33%, list=17%, signal=28%	TNFRSF13C/TNFSF12/TNFSF12-TNFSF13/TNFRSF17/MAP3K14
REACTOME_RESPONSE_TO_METAL_IONS	REACTOME_RESPONSE_TO_METAL_IONS	14	0.588307	1.50181	0.073724	0.168865	0.10716	10655	tags=79%, list=29%, signal=56%	CSRP1/MT1M/SNCB/MT3/MT1G/MT1F/MT1H/MT1A/MT1X/MT2A/MTF1
WP_SIMPLIFIED_DEPICTION_OF_MYD88_DISTINCT_INPUTOUTPUT_PATHWAY	WP_SIMPLIFIED_DEPICTION_OF_MYD88_DISTINCT_INPUTOUTPUT_PATHWAY	18	0.558794	1.50155	0.0634328	0.150931	0.0957792	5744	tags=44%, list=16%, signal=38%	TLR10/TLR7/TLR1/TLR4/TLR6/TLR5/TLR8/TLR2
KEGG_ACUTE_MYELOID_LEUKEMIA	KEGG_ACUTE_MYELOID_LEUKEMIA	57	0.443326	1.49969	0.026534	0.0806538	0.0511821	5662	tags=23%, list=15%, signal=19%	ZBTB16/KIT/AKT3/RUNX1T1/CCNA1/FLT3/PIK3CG/KRAS/TCF7L1/PIK3R5/STAT5B/PIK3R1/PIK3CD
REACTOME_COOPERATION_OF_PDCL_PHLP1_AND_TRIC_CCT_IN_G_PROTEIN_BETA_FOLDING	REACTOME_COOPERATION_OF_PDCL_PHLP1_AND_TRIC_CCT_IN_G_PROTEIN_BETA_FOLDING	42	0.470768	1.49944	0.034904	0.0971971	0.0616804	7207	tags=38%, list=20%, signal=31%	GNAO1/RGS7/RGS9/GNG7/GNAZ/GNAI1/GNB4/GNG11/RGS6/GNG2/GNB5/RGS11/GNB3/GNG12/GNGT1/GNG8
REACTOME_SYNTHESIS_SECRETION_AND_INACTIVATION_OF_GLUCAGON_LIKE_PEPTIDE_1_GLP_1_	REACTOME_SYNTHESIS_SECRETION_AND_INACTIVATION_OF_GLUCAGON_LIKE_PEPTIDE_1_GLP_1_	20	0.541974	1.499	0.0512821	0.127641	0.0809999	183	tags=10%, list=0%, signal=10%	GCG/PCSK1
PID_INTEGRIN_A4B1_PATHWAY	PID_INTEGRIN_A4B1_PATHWAY	33	0.485916	1.4985	0.0456942	0.117193	0.0743696	4983	tags=33%, list=14%, signal=29%	JAM2/THBS1/PRKACB/TLN1/ADAM28/VCAM1/MYH2/ITGA4/THBS2/FN1/JAML
WP_CORTICOTROPINRELEASING_HORMONE_SIGNALING_PATHWAY	WP_CORTICOTROPINRELEASING_HORMONE_SIGNALING_PATHWAY	93	0.39999	1.49649	0.016129	0.0565256	0.0358706	6159	tags=30%, list=17%, signal=25%	GNAO1/CACNA1H/PRKCB/PRKAA2/CASP12/CAMK2A/CRHR1/NR4A2/CRHBP/FOSB/NR4A1/GNAZ/GNAI1/GJA1/TCF4/BCL2/TLR4/RAPGEF3/PLCG2/CYP11A1/PRKCA/CYP21A2/FOS/FOSL2/GNB5/ERN1/RAP1B/GNB3
WP_SEROTONIN_AND_ANXIETYRELATED_EVENTS	WP_SEROTONIN_AND_ANXIETYRELATED_EVENTS	13	0.598011	1.49642	0.0684411	0.159965	0.101512	2533	tags=46%, list=7%, signal=43%	NLGN1/ARC/HTR2A/PRKCB/CRHR1/PLCD4
WP_SEROTONIN_TRANSPORTER_ACTIVITY	WP_SEROTONIN_TRANSPORTER_ACTIVITY	11	0.62733	1.49576	0.0566406	0.138513	0.0878991	1724	tags=36%, list=5%, signal=35%	NOS1/TGFB1I1/ITGB3/IL1R1
WP_PPAR_SIGNALING_PATHWAY	WP_PPAR_SIGNALING_PATHWAY	67	0.4286	1.49547	0.0242718	0.0755159	0.0479217	5867	tags=28%, list=16%, signal=24%	SORBS1/ADIPOQ/FABP4/PLIN1/CD36/CYP4A11/PCK1/LPL/APOA5/RXRG/ILK/CPT1C/ACADL/AQP7/CYP8B1/ACOX1/SLC27A6/ANGPTL4/MMP1
REACTOME_THROMBIN_SIGNALLING_THROUGH_PROTEINASE_ACTIVATED_RECEPTORS_PARS_	REACTOME_THROMBIN_SIGNALLING_THROUGH_PROTEINASE_ACTIVATED_RECEPTORS_PARS_	32	0.48903	1.4946	0.0477876	0.121618	0.0771776	7320	tags=44%, list=20%, signal=35%	F2RL3/GNG7/GNB4/GNG11/F2R/GNA14/F2RL2/GNG2/GNB5/GNB3/GNG12/GNGT1/GNG8/GNAQ
PID_INTEGRIN_A9B1_PATHWAY	PID_INTEGRIN_A9B1_PATHWAY	25	0.515636	1.49333	0.0491803	0.124231	0.078836	3823	tags=32%, list=10%, signal=29%	VEGFD/ITGA9/TNC/F13A1/VCAM1/VEGFC/FN1/CSF2RA
REACTOME_COBALAMIN_CBL_VITAMIN_B12_TRANSPORT_AND_METABOLISM	REACTOME_COBALAMIN_CBL_VITAMIN_B12_TRANSPORT_AND_METABOLISM	21	0.530258	1.49264	0.0501792	0.125642	0.0797313	7030	tags=38%, list=19%, signal=31%	CTRB1/CTRB2/PRSS1/CBLIF/CUBN/MTR/TCN2/ABCC1
KEGG_MELANOMA	KEGG_MELANOMA	71	0.42122	1.48972	0.0241158	0.0754579	0.0478849	5662	tags=34%, list=15%, signal=29%	FGF10/FGF2/IGF1/FGF7/FGF14/AKT3/FGF5/PDGFD/FGFR1/HGF/PDGFRA/MITF/PIK3CG/FGF13/KRAS/PDGFRB/FGF12/PIK3R5/FGF1/MDM2/PDGFC/IGF1R/PIK3R1/PIK3CD
WP_DIFFERENTIATION_PATHWAY	WP_DIFFERENTIATION_PATHWAY	48	0.451007	1.48908	0.0348837	0.0971971	0.0616804	3629	tags=27%, list=10%, signal=24%	FGF10/FGF2/IGF1/KIT/TPO/HGF/NOG/ALK/TGFB3/WNT2B/FST/CSF1R/GDF5
WP_GENES_INVOLVED_IN_MALE_INFERTILITY	WP_GENES_INVOLVED_IN_MALE_INFERTILITY	144	0.371507	1.4888	0.0121581	0.0455831	0.0289266	5340	tags=26%, list=14%, signal=22%	GNAO1/MAS1L/AR/NOS1/DAZ4/BHMT/ESR1/SLC16A7/CYP1A1/TMEM132E/DAZL/THBS1/RGS9/PACRG/CCNA1/SOD3/CLU/MSMB/SOX5/MMP2/BCL2/NANOS1/H3-4/LTF/FOLH1/ATM/TEX15/DAZ1/PON1/CDC42BPA/CRISP2/MDM2/DAZ2/DAZ3/INSR/OR2W3/SLC46A1
KEGG_FC_GAMMA_R_MEDIATED_PHAGOCYTOSIS	KEGG_FC_GAMMA_R_MEDIATED_PHAGOCYTOSIS	96	0.396789	1.48873	0.0193237	0.0638837	0.04054	7008	tags=28%, list=19%, signal=23%	CFL2/AKT3/PRKCB/AMPH/WASF3/PLPP1/PIK3CG/GSN/DNM3/PLPP3/PLCG2/FCGR2C/PIK3R5/PRKCA/PTPRC/WASF1/FCGR2B/PIP5K1C/ASAP3/DOCK2/PIK3R1/PIK3CD/SCIN/PIK3CA/PRKCG/ASAP1/GAB2
WP_HEART_DEVELOPMENT	WP_HEART_DEVELOPMENT	45	0.460198	1.48856	0.0308748	0.0900483	0.0571438	4202	tags=27%, list=11%, signal=24%	SMYD1/HAND2/FGF10/FOXC2/NFATC4/ISL1/MEF2C/HAND1/BMP10/VEGFC/NKX2-5/NFATC1
REACTOME_MAPK_FAMILY_SIGNALING_CASCADES	REACTOME_MAPK_FAMILY_SIGNALING_CASCADES	327	0.338071	1.48796	0.0026738	0.017456	0.0110774	3896	tags=18%, list=11%, signal=16%	CNKSR2/ACTN2/MAPK4/FGF10/GFRA1/FGF2/NCAM1/PAK3/RET/FGF7/KIT/GFRA2/DLG2/NRG3/NRG2/KL/FGF5/USP17L2/NEFL/ITGB3/FGFR1/CAMK2A/CDC42EP3/HGF/DUSP1/TEK/PDGFRA/IL6ST/VWF/LRRC7/MRAS/FLT3/DLG4/GFRA4/IRS2/PRKACB/NRG4/ANGPT1/TLN1/IL5RA/CAMK2B/RASA4/MMP2/RGL1/DUSP5/KRAS/VCL/CSF2RB/PDGFRB/FGFR2/SHC2/SPRED3/GDNF/TNRC6C/RASGRF2/FN1/CSF2RA/RASGRP4/ERBB4
REACTOME_INTRACELLULAR_SIGNALING_BY_SECOND_MESSENGERS	REACTOME_INTRACELLULAR_SIGNALING_BY_SECOND_MESSENGERS	304	0.341047	1.48684	0.00409836	0.0211729	0.0134361	6475	tags=24%, list=18%, signal=20%	FGF10/ADCY5/FGF2/NBEA/ADCY2/FGF7/KIT/NRG3/IL33/AKT3/NRG2/PDE1C/PDE1A/PDE1B/KL/FGF5/ESR1/PRKAR2B/PREX2/ITPR1/FGFR1/CAMK2A/HGF/NR2E1/NR4A1/PDGFRA/CAMK4/IL1RL1/IRS2/PRKACB/NRG4/CD19/CAMK2B/CD28/ADCY4/CBX6/PDGFRB/FGFR2/ADCY9/TNRC6C/ADCY1/EGR1/SNAI2/TRAT1/ERBB4/GAB1/PRKCA/MECOM/ITPR2/PHC1/FGF1/FRS2/AGO4/MDM2/FOXO1/PIP5K1C/FYN/INSR/PIK3R1/PIP4K2A/BTC/HBEGF/PHC3/PIK3CD/NEDD4/CAMK2G/SCMH1/RRAGB/AGO3/TNKS…
REACTOME_PI_METABOLISM	REACTOME_PI_METABOLISM	84	0.405088	1.48601	0.0176	0.0602633	0.0382425	11039	tags=48%, list=30%, signal=33%	TNFAIP8L3/BMX/PIK3CG/PTPN13/ENPP6/PIK3R5/MTMR7/PIP5K1C/MTMR9/PIK3R1/PIP4K2A/PIK3CD/INPP4A/PIK3CA/INPP5F/PIK3R6/MTMR8/PLEKHA5/MTMR10/INPP4B/PNPLA7/MTMR12/GDPD1/SYNJ1/PI4KA/PIKFYVE/TNFAIP8/OCRL/MTMR3/PLEKHA2/PIK3C3/PLEKHA3/SBF2/INPP5D/MTM1/PLEKHA1/PIK3C2A/INPP5K/MTMR6/PTEN
PID_WNT_NONCANONICAL_PATHWAY	PID_WNT_NONCANONICAL_PATHWAY	32	0.48606	1.48553	0.0495575	0.124919	0.0792721	1197	tags=12%, list=3%, signal=12%	FLNA/MAPK10/ROR2/CAMK2A
BIOCARTA_INSULIN_PATHWAY	BIOCARTA_INSULIN_PATHWAY	21	0.527473	1.4848	0.0519713	0.128922	0.0818125	8330	tags=48%, list=23%, signal=37%	SLC2A4/PIK3CG/FOS/INSR/PIK3R1/PIK3CA/IRS1/SRF/JUN/SOS1
REACTOME_RA_BIOSYNTHESIS_PATHWAY	REACTOME_RA_BIOSYNTHESIS_PATHWAY	22	0.521843	1.48218	0.0596745	0.144426	0.0916515	1957	tags=23%, list=5%, signal=22%	CRABP1/ALDH1A2/ADH1A/ALDH1A3/ADH4
KEGG_DORSO_VENTRAL_AXIS_FORMATION	KEGG_DORSO_VENTRAL_AXIS_FORMATION	24	0.516317	1.48143	0.0493601	0.124553	0.0790402	4339	tags=29%, list=12%, signal=26%	CPEB1/FMN2/KRAS/NOTCH4/SPIRE1/ETS1/NOTCH2
WP_TGFB_SIGNALING_IN_THYROID_CELLS_FOR_EPITHELIALMESENCHYMAL_TRANSITION	WP_TGFB_SIGNALING_IN_THYROID_CELLS_FOR_EPITHELIALMESENCHYMAL_TRANSITION	18	0.550955	1.48048	0.0746269	0.17006	0.107918	4233	tags=33%, list=11%, signal=30%	TNC/CDH2/SNAI2/FN1/CDH6/VIM
REACTOME_CYTOCHROME_P450_ARRANGED_BY_SUBSTRATE_TYPE	REACTOME_CYTOCHROME_P450_ARRANGED_BY_SUBSTRATE_TYPE	64	0.427305	1.47993	0.0245098	0.0761566	0.0483282	5843	tags=31%, list=16%, signal=26%	CYP1B1/PTGIS/CYP1A1/CYP4A11/CYP7B1/CYP3A4/CYP2U1/CYP2C19/ARNT2/CYP3A7/CYP4A22/CYP46A1/CYP11A1/CYP2C9/CYP2C18/CYP3A5/CYP21A2/CYP8B1/CYP2E1/CYP4B1
PID_BCR_5PATHWAY	PID_BCR_5PATHWAY	63	0.428828	1.47974	0.0231405	0.0736345	0.0467277	11201	tags=52%, list=30%, signal=37%	CD22/SH3BP5/CD19/CD79B/PLCG2/CD79A/ETS1/NFATC1/PTPRC/POU2F2/FCGR2B/FOS/PIK3R1/BTK/CD72/MAP4K1/CAMK2G/PPP3CB/PIK3CA/BLNK/JUN/SOS1/TRAF6/PPP3CC/NFKBIA/DAPP1/RASA1/MAPK14/CARD11/IBTK/PTEN/PDPK1/SHC1
WP_NANOPARTICLEMEDIATED_ACTIVATION_OF_RECEPTOR_SIGNALING	WP_NANOPARTICLEMEDIATED_ACTIVATION_OF_RECEPTOR_SIGNALING	28	0.499053	1.47905	0.0503597	0.125642	0.0797313	8330	tags=39%, list=23%, signal=30%	MAPK10/AKT3/ITGA1/TLN1/KRAS/FN1/PIK3CD/ITGB1/MAPK11/COL1A1/SOS1
REACTOME_REACTIONS_SPECIFIC_TO_THE_COMPLEX_N_GLYCAN_SYNTHESIS_PATHWAY	REACTOME_REACTIONS_SPECIFIC_TO_THE_COMPLEX_N_GLYCAN_SYNTHESIS_PATHWAY	10	0.636337	1.47662	0.0551181	0.135664	0.086091	4348	tags=30%, list=12%, signal=26%	CGA/CHST8/CHST10
REACTOME_SEMA4D_INDUCED_CELL_MIGRATION_AND_GROWTH_CONE_COLLAPSE	REACTOME_SEMA4D_INDUCED_CELL_MIGRATION_AND_GROWTH_CONE_COLLAPSE	20	0.533348	1.47515	0.0604396	0.145853	0.0925567	4838	tags=25%, list=13%, signal=22%	MYH11/MYL9/RHOB/MYH10/RND1
WP_DIFFERENTIATION_OF_WHITE_AND_BROWN_ADIPOCYTE	WP_DIFFERENTIATION_OF_WHITE_AND_BROWN_ADIPOCYTE	25	0.508942	1.47394	0.0582878	0.142122	0.0901891	1173	tags=28%, list=3%, signal=27%	HSPB7/ADIPOQ/CIDEA/EBF3/PPARGC1A/SMAD9/ZNF423
PID_PDGFRA_PATHWAY	PID_PDGFRA_PATHWAY	22	0.518845	1.47367	0.0669078	0.157156	0.0997294	8330	tags=59%, list=23%, signal=46%	PDGFRA/CAV1/FOS/CAV3/SHF/ITGAV/PIK3R1/PIK3CA/RAPGEF1/SRF/JAK1/JUN/SOS1
WP_NOTCH1_REGULATION_OF_HUMAN_ENDOTHELIAL_CELL_CALCIFICATION	WP_NOTCH1_REGULATION_OF_HUMAN_ENDOTHELIAL_CELL_CALCIFICATION	17	0.557212	1.47161	0.0749064	0.17006	0.107918	7065	tags=41%, list=19%, signal=33%	MGP/LPAR1/ITGA1/ALPL/GJA5/PLAT/DLL1
BIOCARTA_LAIR_PATHWAY	BIOCARTA_LAIR_PATHWAY	17	0.556267	1.46911	0.0749064	0.17006	0.107918	7886	tags=59%, list=21%, signal=46%	C7/SELP/C6/VCAM1/ITGA4/C3/ITGAL/ITGB1/SELPLG/IL6
WP_CELLS_AND_MOLECULES_INVOLVED_IN_LOCAL_ACUTE_INFLAMMATORY_RESPONSE	WP_CELLS_AND_MOLECULES_INVOLVED_IN_LOCAL_ACUTE_INFLAMMATORY_RESPONSE	17	0.556267	1.46911	0.0749064	0.17006	0.107918	7886	tags=59%, list=21%, signal=46%	C7/SELP/C6/VCAM1/ITGA4/C3/ITGAL/ITGB1/SELPLG/IL6
PID_LIS1_PATHWAY	PID_LIS1_PATHWAY	28	0.495252	1.46778	0.0593525	0.14396	0.0913557	2009	tags=18%, list=5%, signal=17%	DCX/MAP1B/RELN/VLDLR/CDK5R2
WP_EXERCISEINDUCED_CIRCADIAN_REGULATION	WP_EXERCISEINDUCED_CIRCADIAN_REGULATION	48	0.444424	1.46735	0.038206	0.104146	0.0660903	2493	tags=15%, list=7%, signal=14%	GFRA1/KLF9/PPP1R3C/PER1/CLDN5/RBPMS/QKI
WP_NETRINUNC5B_SIGNALING_PATHWAY	WP_NETRINUNC5B_SIGNALING_PATHWAY	52	0.442206	1.46729	0.0420168	0.110725	0.070265	6820	tags=33%, list=19%, signal=27%	RGMA/NTN1/NTN3/CCN2/SELE/CDH5/VCAM1/ALPL/NTN4/PRKCA/KDR/ROBO4/FYN/IL10/DAPK1/PIK3CA/NEO1
KEGG_B_CELL_RECEPTOR_SIGNALING_PATHWAY	KEGG_B_CELL_RECEPTOR_SIGNALING_PATHWAY	75	0.410504	1.46713	0.0273312	0.0822357	0.052186	6718	tags=31%, list=18%, signal=25%	AKT3/PRKCB/CR2/CD22/NFATC4/PIK3CG/CD19/CD79B/KRAS/PLCG2/CD79A/PIK3R5/NFATC1/FCGR2B/FOS/PIK3R1/BTK/CD72/PIK3CD/PPP3R2/PPP3CB/PIK3CA/BLNK
BIOCARTA_AMAN_PATHWAY	BIOCARTA_AMAN_PATHWAY	15	0.565294	1.46711	0.082243	0.182362	0.115725	11596	tags=73%, list=31%, signal=50%	MAN1C1/B3GALT1/FUT9/ST3GAL4/ST8SIA4/B3GALT2/MAN1A1/FUT6/MAN2B1/MAN1A2/MAN2C1
BIOCARTA_ALK_PATHWAY	BIOCARTA_ALK_PATHWAY	37	0.467488	1.46659	0.0553633	0.135977	0.0862895	7710	tags=46%, list=21%, signal=36%	TGFBR3/NOG/TGFB3/MEF2C/CHRD/BMP10/TGFBR2/TGFB2/TGFBR1/FZD1/NKX2-5/BMPR2/BMPR1A/BMP2/APC/SMAD4/ACVR1
BIOCARTA_CD40_PATHWAY	BIOCARTA_CD40_PATHWAY	15	0.564769	1.46574	0.0859813	0.188366	0.119535	12341	tags=60%, list=33%, signal=40%	DUSP1/CD40LG/TNFAIP3/MAP3K14/TRAF6/NFKBIA/IKBKB/MAP3K1/CD40
REACTOME_HYALURONAN_METABOLISM	REACTOME_HYALURONAN_METABOLISM	17	0.554641	1.46481	0.0749064	0.17006	0.107918	6692	tags=41%, list=18%, signal=34%	HAS1/LYVE1/STAB2/HAS2/ABCC5/CD44/CEMIP
WP_DOPAMINERGIC_NEUROGENESIS	WP_DOPAMINERGIC_NEUROGENESIS	30	0.484319	1.4645	0.0617284	0.148061	0.093958	2123	tags=30%, list=6%, signal=28%	NKX2-2/RET/SLC18A2/NR4A2/LMX1A/GLI1/ASCL1/GLI2/NKX6-1
REACTOME_TOLL_LIKE_RECEPTOR_4_TLR4_CASCADE	REACTOME_TOLL_LIKE_RECEPTOR_4_TLR4_CASCADE	127	0.372557	1.46371	0.0138889	0.0503261	0.0319364	5744	tags=21%, list=16%, signal=18%	MAPK10/LBP/CD36/SFTPD/IRAK3/MEF2C/SFTPA1/CD180/ITGAM/PELI2/TLR1/MEF2A/DNM3/TLR4/RPS6KA2/PLCG2/SARM1/DUSP3/BPI/TLR6/LY86/TICAM2/RPS6KA5/FOS/BTK/S100B/TLR2
BIOCARTA_RAC1_PATHWAY	BIOCARTA_RAC1_PATHWAY	21	0.519935	1.46358	0.0591398	0.143885	0.0913078	7398	tags=38%, list=20%, signal=30%	PPP1R12B/PDGFRA/PIK3CG/CHN1/WASF1/PIK3R1/PIK3CA/TRIO
PID_BMP_PATHWAY	PID_BMP_PATHWAY	42	0.459398	1.46322	0.04363	0.113716	0.0721628	8309	tags=48%, list=23%, signal=37%	CHRDL1/RGMA/GREM1/SMAD9/BMP6/NOG/CHRD/FST/BMPR1B/RGMB/BMPR2/BMPR1A/BMP2/CTDSP2/SMURF1/SMAD4/SKI/ZFYVE16/PPM1A/SMAD5
ST_GRANULE_CELL_SURVIVAL_PATHWAY	ST_GRANULE_CELL_SURVIVAL_PATHWAY	28	0.493607	1.46291	0.0611511	0.147122	0.0933619	7320	tags=36%, list=20%, signal=29%	ADCYAP1/MAPK10/ITPKB/MAPK8IP2/CREB5/FOS/MAPK8IP1/APC/CERK/GNAQ
SA_PTEN_PATHWAY	SA_PTEN_PATHWAY	17	0.553643	1.46218	0.076779	0.173153	0.109881	6414	tags=35%, list=17%, signal=29%	AKT3/IPCEF1/ILK/PIK3CD/PIK3CA/RBL2
BIOCARTA_CARDIACEGF_PATHWAY	BIOCARTA_CARDIACEGF_PATHWAY	18	0.544142	1.46217	0.0802239	0.178718	0.113413	5920	tags=39%, list=16%, signal=33%	AGTR2/PRKCB/EDNRA/EDNRB/PRKCA/FOS/EDN1
KEGG_INTESTINAL_IMMUNE_NETWORK_FOR_IGA_PRODUCTION	KEGG_INTESTINAL_IMMUNE_NETWORK_FOR_IGA_PRODUCTION	46	0.447948	1.4598	0.0392491	0.105624	0.0670278	9348	tags=41%, list=25%, signal=31%	CXCL12/TNFRSF13C/TNFRSF13B/CXCR4/CD28/CD40LG/ITGA4/IL5/TNFRSF17/IL10/MADCAM1/MAP3K14/IL6/HLA-DQA2/IL2/CCR10/IL15/CD86/CCR9
PID_IL4_2PATHWAY	PID_IL4_2PATHWAY	64	0.421266	1.45901	0.0310458	0.090436	0.0573898	7521	tags=39%, list=20%, signal=31%	FCER2/SELP/ITGB3/IGHE/IRS2/EGR2/CD40LG/CCL11/ETS1/IL5/BCL6/STAT5B/THY1/IGHG3/PIK3R1/COL1A2/IL10/SOCS5/PIK3CA/IRS1/IRF4/JAK3/IL4R/FES/JAK1
REACTOME_P2Y_RECEPTORS	REACTOME_P2Y_RECEPTORS	12	0.596704	1.45901	0.0783939	0.175629	0.111452	4015	tags=50%, list=11%, signal=45%	P2RY14/GPR17/P2RY12/LPAR4/P2RY10/P2RY1
WP_ALZHEIMERS_DISEASE	WP_ALZHEIMERS_DISEASE	133	0.366831	1.45751	0.0181543	0.0608643	0.0386239	4220	tags=17%, list=11%, signal=15%	GRIN2A/RYR3/MIR125B1/CACNA1C/NOS1/MAPT/MIR30C2/CASP12/SNCA/ITPR1/APBB1/MIR598/MIR326/LPL/MIR138-1/LRP1/BACE1/LINC00461/MIR760/MIR887/PLCB1/ITPR2
WP_NAD_METABOLISM	WP_NAD_METABOLISM	16	0.558248	1.45607	0.0760668	0.171873	0.109069	887	tags=12%, list=2%, signal=12%	NRK/NMNAT2
BIOCARTA_PRION_PATHWAY	BIOCARTA_PRION_PATHWAY	12	0.595282	1.45553	0.0783939	0.175629	0.111452	6413	tags=50%, list=17%, signal=41%	APLP1/GFAP/BCL2/LAMC1/PRNP/LAMB1
BIOCARTA_THELPER_PATHWAY	BIOCARTA_THELPER_PATHWAY	12	0.595176	1.45527	0.0783939	0.175629	0.111452	10564	tags=67%, list=29%, signal=48%	CD28/PTPRC/THY1/ITGAL/CD4/CD3G/CD247/CD3E
REACTOME_RUNX2_REGULATES_BONE_DEVELOPMENT	REACTOME_RUNX2_REGULATES_BONE_DEVELOPMENT	31	0.476597	1.45505	0.0714286	0.165322	0.104912	8283	tags=35%, list=22%, signal=28%	AR/GLI3/WWTR1/ZNF521/GLI2/MAF/HDAC4/ABL1/SMAD4/HEY2/COL1A1
BIOCARTA_HDAC_PATHWAY	BIOCARTA_HDAC_PATHWAY	25	0.502382	1.45495	0.0619308	0.148247	0.0940762	7610	tags=48%, list=21%, signal=38%	IGF1/PIK3CG/NFATC1/IGF1R/INSR/PIK3R1/PPP3CB/PIK3CA/HDAC5/CAMK1/CAMK1G/NFATC2
REACTOME_RUNX2_REGULATES_OSTEOBLAST_DIFFERENTIATION	REACTOME_RUNX2_REGULATES_OSTEOBLAST_DIFFERENTIATION	24	0.506604	1.45357	0.0621572	0.14849	0.0942304	1563	tags=17%, list=4%, signal=16%	AR/GLI3/WWTR1/ZNF521
BIOCARTA_IGF1_PATHWAY	BIOCARTA_IGF1_PATHWAY	21	0.516117	1.45283	0.0609319	0.146743	0.0931215	8330	tags=48%, list=23%, signal=37%	IGF1/PIK3CG/FOS/IGF1R/PIK3R1/PIK3CA/IRS1/SRF/JUN/SOS1
PID_ARF6_PATHWAY	PID_ARF6_PATHWAY	35	0.465221	1.45276	0.059727	0.144426	0.0916515	5689	tags=29%, list=15%, signal=24%	AGTR1/LHCGR/ITGB3/HGF/ADRB2/IPCEF1/GNA14/TSHR/IQSEC1/GULP1
PID_VEGFR1_2_PATHWAY	PID_VEGFR1_2_PATHWAY	69	0.413732	1.45227	0.038835	0.105257	0.0667953	8435	tags=33%, list=23%, signal=26%	PRKCB/PRKAA2/ITGB3/CAV1/VCL/CDH5/GAB1/PRKCA/KDR/FLT1/ITGAV/FYN/PIK3R1/NEDD4/VTN/PIK3CA/FBXW11/PRKAB1/FES/ROCK1/GRB10/MAPK11/NOS3
REACTOME_ACTIVATION_OF_RAC1	REACTOME_ACTIVATION_OF_RAC1	13	0.579629	1.45042	0.0779468	0.175454	0.111341	2548	tags=23%, list=7%, signal=21%	SLIT2/PAK3/ROBO1
SIG_PIP3_SIGNALING_IN_CARDIAC_MYOCTES	SIG_PIP3_SIGNALING_IN_CARDIAC_MYOCTES	67	0.415674	1.45037	0.0323625	0.0927147	0.0588359	6328	tags=25%, list=17%, signal=21%	IRS4/SLC2A4/IGF1/PAK3/AKT3/IGFBP1/IRS2/RPS6KA2/ERBB4/F2RL2/GAB1/PIK3R5/CREB5/PREX1/PIK3CD/PIK3CA/IRS1
REACTOME_P75NTR_REGULATES_AXONOGENESIS	REACTOME_P75NTR_REGULATES_AXONOGENESIS	10	0.624603	1.44939	0.0649606	0.153643	0.0975005	5355	tags=50%, list=15%, signal=43%	NGFR/NGF/OMG/MCF2/MAG
KEGG_MTOR_SIGNALING_PATHWAY	KEGG_MTOR_SIGNALING_PATHWAY	52	0.436809	1.44939	0.0470588	0.120278	0.0763274	6401	tags=29%, list=17%, signal=24%	IGF1/VEGFD/AKT3/RPS6KA6/PRKAA2/PIK3CG/ULK2/RPS6KA2/VEGFC/PIK3R5/PIK3R1/PIK3CD/CAB39L/PIK3CA/RICTOR
REACTOME_HSF1_DEPENDENT_TRANSACTIVATION	REACTOME_HSF1_DEPENDENT_TRANSACTIVATION	38	0.45923	1.44873	0.0656304	0.154919	0.0983101	2593	tags=18%, list=7%, signal=17%	HSPB8/COL4A6/CRYAB/CAMK2A/HSPA2/HSPB2/CAMK2B
WP_ESTROGEN_SIGNALING_PATHWAY	WP_ESTROGEN_SIGNALING_PATHWAY	23	0.506688	1.44796	0.0682226	0.159611	0.101288	11987	tags=52%, list=33%, signal=35%	ESR1/BCL2/GPER1/FOS/PIK3CA/GNGT1/JUN/BRAF/MAPK14/CREB1/IKBKB/MAPK9
WP_DEREGULATION_OF_RAB_AND_RAB_EFFECTOR_GENES_IN_BLADDER_CANCER	WP_DEREGULATION_OF_RAB_AND_RAB_EFFECTOR_GENES_IN_BLADDER_CANCER	16	0.555004	1.44761	0.0797774	0.178224	0.113099	11526	tags=69%, list=31%, signal=47%	MYRIP/SYTL5/SYTL2/RAB27A/RAB27B/SYTL4/SYTL3/GCC2/MADD/RPH3A/MLPH
WP_TAMOXIFEN_METABOLISM	WP_TAMOXIFEN_METABOLISM	21	0.513181	1.44457	0.0609319	0.146743	0.0931215	5534	tags=43%, list=15%, signal=36%	CYP1B1/UGT2B15/CYP1A1/CYP3A4/CYP2C19/FMO1/CYP2C9/CYP3A5/CYP2E1
KEGG_TYROSINE_METABOLISM	KEGG_TYROSINE_METABOLISM	42	0.453315	1.44385	0.0488656	0.123568	0.0784148	5303	tags=33%, list=14%, signal=29%	ADH1B/AOC3/ADH7/AOX1/TPO/ADH1A/ALDH1A3/ADH4/MAOB/TYRP1/DCT/HPD/ADH1C/HGD
REACTOME_FLT3_SIGNALING	REACTOME_FLT3_SIGNALING	292	0.332596	1.44344	0.00410959	0.0211729	0.0134361	4589	tags=20%, list=12%, signal=18%	CNKSR2/ACTN2/FGF10/GFRA1/FGF2/NCAM1/RET/FGF7/KIT/GFRA2/DLG2/NRG3/NRG2/KL/FGF5/USP17L2/NEFL/ITGB3/FGFR1/CAMK2A/HGF/DUSP1/TEK/PDGFRA/VWF/LRRC7/MRAS/FLT3/DLG4/GFRA4/IRS2/NRG4/ANGPT1/TLN1/IL5RA/CAMK2B/RASA4/RGL1/DUSP5/KRAS/VCL/CSF2RB/PDGFRB/FGFR2/SHC2/SPRED3/GDNF/RASGRF2/FN1/CSF2RA/RASGRP4/ERBB4/GAB1/SPTB/RASA3/FGF1/FRS2/IL5
REACTOME_BICARBONATE_TRANSPORTERS	REACTOME_BICARBONATE_TRANSPORTERS	10	0.621855	1.44301	0.0649606	0.153643	0.0975005	7707	tags=60%, list=21%, signal=47%	SLC4A3/SLC4A4/SLC4A8/SLC4A7/AHCYL2/SLC4A10
BIOCARTA_PDGF_PATHWAY	BIOCARTA_PDGF_PATHWAY	28	0.486534	1.44194	0.073741	0.168865	0.10716	10364	tags=54%, list=28%, signal=39%	PRKCB/PDGFRA/PIK3CG/PRKCA/FOS/PIK3R1/PIK3CA/SRF/JAK1/JUN/SOS1/PDGFA/STAT5A/STAT3/RASA1
REACTOME_REGULATED_PROTEOLYSIS_OF_P75NTR	REACTOME_REGULATED_PROTEOLYSIS_OF_P75NTR	11	0.604739	1.4419	0.0820312	0.182156	0.115594	137	tags=9%, list=0%, signal=9%	NGFR
REACTOME_TRANSPORT_OF_INORGANIC_CATIONS_ANIONS_AND_AMINO_ACIDS_OLIGOPEPTIDES	REACTOME_TRANSPORT_OF_INORGANIC_CATIONS_ANIONS_AND_AMINO_ACIDS_OLIGOPEPTIDES	106	0.377666	1.44103	0.024961	0.0772556	0.0490256	3357	tags=19%, list=9%, signal=17%	SLC8A2/SLC26A3/SLC7A3/SLC5A5/SLC8A3/SLC7A2/SLC8A1/SLC9A9/SLC26A7/SLC9A4/SLC1A2/SLC1A7/SLC38A4/SLC24A3/SLC4A3/SLC6A19/SLC36A4/SLC4A4/SLC3A1/SLC12A1
BIOCARTA_TOB1_PATHWAY	BIOCARTA_TOB1_PATHWAY	19	0.528558	1.44031	0.0782123	0.175629	0.111452	10564	tags=63%, list=29%, signal=45%	TGFBR3/TGFB3/CD28/TGFBR2/TGFB2/TGFBR1/SMAD4/IL2/IL2RA/CD3G/CD247/CD3E
REACTOME_GLYCOGEN_METABOLISM	REACTOME_GLYCOGEN_METABOLISM	27	0.48648	1.43888	0.075	0.17011	0.10795	12312	tags=59%, list=33%, signal=39%	PYGM/PPP1R3C/EPM2A/PHKG1/GYG1/GYS2/PHKA1/PYGB/PGM2L1/PGM1/PHKB/UBC/PHKA2/AGL/GAA/PYGL
REACTOME_EPH_EPHRIN_SIGNALING	REACTOME_EPH_EPHRIN_SIGNALING	92	0.383988	1.43752	0.0368	0.101477	0.0643966	5275	tags=17%, list=14%, signal=15%	MYH11/EPHA7/EPHA6/MYL9/PAK3/EPHA3/EPHA5/MMP2/MYH10/EFNA5/EFNB3/ARHGEF28/SDC2/TIAM1/KALRN/FYN
WP_ONCOSTATIN_M_SIGNALING_PATHWAY	WP_ONCOSTATIN_M_SIGNALING_PATHWAY	65	0.41309	1.43705	0.0485437	0.122984	0.0780443	11201	tags=46%, list=30%, signal=32%	PRKCB/LIFR/TIMP3/IL6ST/SERPINE1/CCN1/KRAS/EGR1/OSMR/PRKCA/FOS/STAT5B/PRKCH/PIK3R1/MMP1/IRS1/RICTOR/JAK3/JAK1/SOS1/SOCS3/PRKCE/HIF1A/STAT3/NFKBIA/MAPK14/MMP3/PTPN11/CREB1/SHC1
PID_INTEGRIN3_PATHWAY	PID_INTEGRIN3_PATHWAY	43	0.447725	1.43296	0.05	0.125634	0.0797263	5962	tags=53%, list=16%, signal=45%	COL4A6/COL4A4/COL4A3/TNC/ITGB3/FBN1/THBS1/LAMA4/COL4A5/PECAM1/CCN1/PDGFRB/EDIL3/TGFBR2/FN1/LAMC1/KDR/THY1/ITGAV/COL1A2/COL4A1/TGFBI/VTN
REACTOME_EXTRA_NUCLEAR_ESTROGEN_SIGNALING	REACTOME_EXTRA_NUCLEAR_ESTROGEN_SIGNALING	75	0.400913	1.43285	0.0369775	0.101849	0.0646322	7469	tags=33%, list=20%, signal=27%	AKT3/ESR1/S1PR3/GNG7/CAV1/GNAI1/GNB4/GNG11/MMP2/BCL2/KRAS/FOS/GNG2/IGF1R/GNB5/PIK3R1/BTC/HBEGF/GNB3/PIK3CA/EPGN/GNG12/GNGT1/GNG8/SRF
REACTOME_ACTIVATION_OF_PPARGC1A_PGC_1ALPHA_BY_PHOSPHORYLATION	REACTOME_ACTIVATION_OF_PPARGC1A_PGC_1ALPHA_BY_PHOSPHORYLATION	10	0.617283	1.4324	0.0669291	0.157156	0.0997294	7984	tags=60%, list=22%, signal=47%	PRKAA2/PPARGC1A/PRKAB2/PRKAG2/PRKAB1/MAPK11
REACTOME_SIGNALING_BY_ERBB4	REACTOME_SIGNALING_BY_ERBB4	58	0.422735	1.43171	0.0466667	0.119533	0.0758545	5759	tags=31%, list=16%, signal=26%	PGR/NRG3/NRG2/ESR1/CXCL12/GFAP/CSN2/DLG4/NRG4/KRAS/ERBB4/SPARC/GABRB3/PIK3R1/BTC/HBEGF/S100B/NEDD4
WP_SEROTONIN_AND_ANXIETY	WP_SEROTONIN_AND_ANXIETY	17	0.542105	1.43171	0.0973783	0.206484	0.131033	2593	tags=35%, list=7%, signal=33%	ARC/HTR2A/PRKCB/ADRA1A/PLCD4/CAMK2B
REACTOME_FOXO_MEDIATED_TRANSCRIPTION_OF_CELL_CYCLE_GENES	REACTOME_FOXO_MEDIATED_TRANSCRIPTION_OF_CELL_CYCLE_GENES	17	0.541451	1.42998	0.0992509	0.209706	0.133078	10332	tags=65%, list=28%, signal=47%	CAV1/FOXO1/MSTN/RBL2/FOXO4/SMAD4/KLF4/BTG1/FOXO3/SMAD2/GADD45A
REACTOME_HS_GAG_BIOSYNTHESIS	REACTOME_HS_GAG_BIOSYNTHESIS	31	0.46816	1.42929	0.0818815	0.18207	0.11554	4902	tags=32%, list=13%, signal=28%	HS6ST3/HSPG2/HS3ST5/GPC6/NDST4/NDST3/SDC3/HS3ST3B1/SDC2/HS3ST2
KEGG_RENAL_CELL_CARCINOMA	KEGG_RENAL_CELL_CARCINOMA	70	0.406897	1.42833	0.0424837	0.111584	0.0708102	9908	tags=43%, list=27%, signal=31%	PAK3/VEGFD/AKT3/HGF/TGFB3/ARNT2/PIK3CG/KRAS/VEGFC/TGFB2/EPAS1/GAB1/PIK3R5/ETS1/PIK3R1/PIK3CD/RAP1B/PIK3CA/RAPGEF1/CREBBP/RAP1A/PAK5/JUN/SOS1/SOS2/ARNT/HIF1A/VEGFB/EGLN1/BRAF
REACTOME_INTERLEUKIN_6_SIGNALING	REACTOME_INTERLEUKIN_6_SIGNALING	11	0.598943	1.42808	0.0917969	0.197289	0.125197	11147	tags=73%, list=30%, signal=51%	IL6ST/JAK1/IL6R/IL6/SOCS3/STAT3/CBL/PTPN11
KEGG_TASTE_TRANSDUCTION	KEGG_TASTE_TRANSDUCTION	51	0.432447	1.4276	0.0505051	0.125839	0.0798563	8531	tags=45%, list=23%, signal=35%	KCNB1/SCNN1G/PDE1A/CACNA1B/PRKACB/SCNN1B/ADCY4/TAS2R41/TAS2R43/TAS2R3/TAS2R20/TAS2R10/TAS2R9/TAS2R50/TAS2R13/TAS2R19/GNB3/CACNA1A/PLCB2/TAS2R5/TAS2R31/TAS1R1/TAS2R46
WP_EBOLA_VIRUS_PATHWAY_ON_HOST	WP_EBOLA_VIRUS_PATHWAY_ON_HOST	129	0.360621	1.42534	0.0227618	0.0729174	0.0462727	8673	tags=30%, list=24%, signal=23%	FLNC/FLNA/ITGB3/ITGA1/ITGA5/RHOB/CAV1/CLEC10A/CLEC4G/GSN/TIMD4/ACTN1/TLR4/ITGA4/CD209/AXL/CAV3/TIAM1/ITGAV/IGF1R/PIK3R1/ICAM2/FOLR1/PIK3CD/NEDD4/SCIN/PIK3CA/MERTK/REL/DDX58/ITGB1/CREBBP/GAS6/HLA-DQA2/VPS39/CTSL/MFGE8/SOCS3/EPS15
WP_ARYL_HYDROCARBON_RECEPTOR_NETPATH	WP_ARYL_HYDROCARBON_RECEPTOR_NETPATH	46	0.437067	1.42434	0.0477816	0.121618	0.0771776	2844	tags=17%, list=8%, signal=16%	CYP1B1/RET/CD36/ESR1/CYP1A1/LPL/HPGDS/KRAS
WP_TGFBETA_SIGNALING_PATHWAY	WP_TGFBETA_SIGNALING_PATHWAY	132	0.358834	1.42398	0.0257186	0.0787798	0.0499929	8330	tags=32%, list=23%, signal=25%	MAPK4/ZEB1/TNC/TGFB1I1/ITGB3/THBS1/TGFBR3/FOSB/ZEB2/CAV1/MEF2C/SIK1/MEF2A/NEDD9/TGFBR2/FN1/TGFBR1/ETS1/KLF11/FOS/ATF3/DAB2/PIK3R1/COL1A2/MAP4K1/KLF10/MMP1/RBL2/ZFYVE9/SMURF1/ITGB1/SMAD4/CREBBP/SKIL/ROCK1/SKI/CDKN2B/ZFYVE16/JUN/PPM1A/KLF6/SOS1
PID_ILK_PATHWAY	PID_ILK_PATHWAY	45	0.440039	1.42336	0.0480274	0.122098	0.0774819	3311	tags=20%, list=9%, signal=18%	MYL9/TNS1/LIMS2/ZEB1/PPP1R14A/ARHGEF6/PARVA/ACTN1/ILK
PID_NOTCH_PATHWAY	PID_NOTCH_PATHWAY	58	0.420156	1.42297	0.05	0.125634	0.0797263	3334	tags=12%, list=9%, signal=11%	DLK1/CNTN1/DNER/MFAP5/NEURL1/DTX1/NOTCH4
KEGG_CHEMOKINE_SIGNALING_PATHWAY	KEGG_CHEMOKINE_SIGNALING_PATHWAY	188	0.342535	1.42287	0.0229885	0.0734437	0.0466067	7743	tags=32%, list=21%, signal=25%	ADCY5/ADCY2/AKT3/CXCL12/PRKCB/RASGRP2/CCL19/SHC4/CX3CR1/CCL14/GNG7/CCL21/GNAI1/GNB4/CXCR4/PRKACB/PIK3CG/CXCR5/CCR7/ADCY4/GNG11/KRAS/GRK5/ELMO1/ADCY9/SHC2/CCR4/CXCL13/XCR1/ADCY1/CCR2/CCL11/PIK3R5/PLCB1/ITK/STAT5B/DOCK2/GNG2/TIAM1/CCL23/GNB5/PIK3R1/PREX1/CXCR1/PIK3CD/CCL16/RAP1B/CCR6/GNB3/PIK3CA/SHC3/GNG12/JAK3/GNGT1/GNG8/RAP1A/TIAM2/WAS/PLCB2/ROCK1
BIOCARTA_TCR_PATHWAY	BIOCARTA_TCR_PATHWAY	44	0.442081	1.42174	0.05026	0.125642	0.0797313	10564	tags=50%, list=29%, signal=36%	PRKCB/NFATC4/PIK3CG/PRKCA/NFATC1/FOS/FYN/PIK3R1/PPP3CB/PIK3CA/ZAP70/NFATC2/JUN/SOS1/CD3G/PPP3CC/VAV1/NFKBIA/LAT/RASA1/CD247/CD3E
REACTOME_CASPASE_ACTIVATION_VIA_DEPENDENCE_RECEPTORS_IN_THE_ABSENCE_OF_LIGAND	REACTOME_CASPASE_ACTIVATION_VIA_DEPENDENCE_RECEPTORS_IN_THE_ABSENCE_OF_LIGAND	10	0.612108	1.42039	0.0728346	0.168005	0.106614	10603	tags=80%, list=29%, signal=57%	UNC5A/MAGED1/DAPK1/DCC/DAPK3/DAPK2/UNC5B/CASP9
WP_VITAMIN_DSENSITIVE_CALCIUM_SIGNALING_IN_DEPRESSION	WP_VITAMIN_DSENSITIVE_CALCIUM_SIGNALING_IN_DEPRESSION	40	0.446782	1.42028	0.074266	0.169904	0.107819	2842	tags=22%, list=8%, signal=21%	GRIN2A/TPH1/CACNA1C/ATP2B4/ATP2B3/ITPR1/SLC8A1/PVALB/BCL2
KEGG_GLYCOSAMINOGLYCAN_DEGRADATION	KEGG_GLYCOSAMINOGLYCAN_DEGRADATION	21	0.504431	1.41994	0.0734767	0.168865	0.10716	6726	tags=29%, list=18%, signal=23%	HPSE2/ARSB/HS3ST3B1/IDS/HGSNAT/GNS
REACTOME_NF_KB_IS_ACTIVATED_AND_SIGNALS_SURVIVAL	REACTOME_NF_KB_IS_ACTIVATED_AND_SIGNALS_SURVIVAL	13	0.567259	1.41947	0.0969582	0.206145	0.130817	2158	tags=15%, list=6%, signal=14%	NGFR/NGF
BIOCARTA_AGPCR_PATHWAY	BIOCARTA_AGPCR_PATHWAY	11	0.592899	1.41367	0.0957031	0.204024	0.129471	4073	tags=36%, list=11%, signal=32%	PRKCB/PRKAR2B/PRKACB/PRKCA
REACTOME_SYNTHESIS_OF_BILE_ACIDS_AND_BILE_SALTS_VIA_27_HYDROXYCHOLESTEROL	REACTOME_SYNTHESIS_OF_BILE_ACIDS_AND_BILE_SALTS_VIA_27_HYDROXYCHOLESTEROL	15	0.544588	1.41337	0.0971963	0.206282	0.130904	4949	tags=33%, list=13%, signal=29%	PTGIS/CYP7B1/AKR1C1/AKR1C2/CYP8B1
WP_22Q112_DELETION_SYNDROME	WP_22Q112_DELETION_SYNDROME	95	0.37676	1.41323	0.032	0.0919758	0.058367	4081	tags=20%, list=11%, signal=18%	HAND2/FGF10/SLC2A4/ACTA2/ACTC1/CLDN5/FGFR1/ALDH1A2/FOXC2/GP1BA/VWF/DRD2/CHRD/FGFR2/P2RX6/DGCR5/SCARF2/NKX2-5/CCDC188
REACTOME_SIGNALING_BY_HEDGEHOG	REACTOME_SIGNALING_BY_HEDGEHOG	150	0.350643	1.4121	0.0215385	0.069561	0.0441428	3550	tags=16%, list=10%, signal=15%	ADCY5/BOC/PTCH2/ADCY2/CDON/SCUBE2/HHIP/GLI3/GAS1/PRKAR2B/EVC/TUBA1A/DZIP1/DYNC2H1/DHH/GLI1/GLI2/PRKACB/TUBB6/EVC2/ADCY4/ADCY9/ADCY1/PTCH1
REACTOME_GABA_RECEPTOR_ACTIVATION	REACTOME_GABA_RECEPTOR_ACTIVATION	60	0.410982	1.41064	0.0553746	0.135977	0.0862895	7438	tags=43%, list=20%, signal=35%	ADCY5/ADCY2/GABBR2/GABRA5/GNAL/GNG7/GNAI1/GNB4/KCNJ5/ADCY4/GNG11/ADCY9/ADCY1/GABBR1/KCNJ6/GABRB3/GNG2/GNB5/GNB3/KCNJ12/GNG12/GABRR2/ARHGEF9/GNGT1/GNG8/KCNJ15
PID_RAC1_REG_PATHWAY	PID_RAC1_REG_PATHWAY	38	0.446811	1.40955	0.0759931	0.17187	0.109067	8330	tags=45%, list=23%, signal=35%	ARHGEF25/PREX2/CHN1/ARHGEF6/ELMO1/RASGRF2/MCF2/DOCK2/TIAM1/KALRN/PREX1/TRIO/TIAM2/ARHGAP9/DOCK1/ARHGAP1/SOS1
REACTOME_SIGNAL_ATTENUATION	REACTOME_SIGNAL_ATTENUATION	10	0.606677	1.40779	0.0807087	0.17963	0.113991	8511	tags=60%, list=23%, signal=46%	IRS2/INSR/IRS1/GRB10/SOS1/INS
PID_RHOA_PATHWAY	PID_RHOA_PATHWAY	45	0.434919	1.40679	0.0531732	0.131522	0.0834627	4951	tags=24%, list=13%, signal=21%	SH3GL2/ACTA1/CCN1/TLN1/VCL/F2RL2/MSN/RDX/FOS/PIP5K1C/PPP1R12A
WP_PDGFRBETA_PATHWAY	WP_PDGFRBETA_PATHWAY	29	0.468954	1.40645	0.0865724	0.189138	0.120025	10364	tags=48%, list=28%, signal=35%	PRKCB/PDGFRB/PRKCA/FOS/STAT5B/PIK3R1/PIK3CA/SRF/JAK1/JUN/SOS1/STAT5A/STAT3/RASA1
PID_TXA2PATHWAY	PID_TXA2PATHWAY	56	0.415744	1.40572	0.0643564	0.152822	0.0969796	9930	tags=46%, list=27%, signal=34%	PRKCB/BLK/PIK3CG/SELE/VCAM1/PTGIR/GNA14/PIK3R5/PRKCA/TBXA2R/PTGDR/GNG2/PRKCH/FYN/GNB5/PIK3R6/PRKCG/GNAQ/PLCB2/ROCK1/MAPK11/NOS3/PRKCE/GRK3/GNAI2/GNA13
REACTOME_SIGNALING_BY_FGFR1	REACTOME_SIGNALING_BY_FGFR1	50	0.424721	1.40513	0.0520134	0.128922	0.0818125	4579	tags=24%, list=12%, signal=21%	FGF10/FGF2/FLRT2/KL/FGF5/FGFR1/FLRT1/KRAS/GAB1/ANOS1/FGF1/FRS2
REACTOME_SEMA4D_IN_SEMAPHORIN_SIGNALING	REACTOME_SEMA4D_IN_SEMAPHORIN_SIGNALING	24	0.488498	1.40162	0.0895795	0.194457	0.123401	4838	tags=21%, list=13%, signal=18%	MYH11/MYL9/RHOB/MYH10/RND1
REACTOME_GABA_SYNTHESIS_RELEASE_REUPTAKE_AND_DEGRADATION	REACTOME_GABA_SYNTHESIS_RELEASE_REUPTAKE_AND_DEGRADATION	19	0.51312	1.39825	0.0949721	0.203377	0.129061	227	tags=11%, list=1%, signal=10%	SNAP25/RIMS1
BIOCARTA_NUCLEARRS_PATHWAY	BIOCARTA_NUCLEARRS_PATHWAY	34	0.450517	1.39821	0.0834783	0.184412	0.117026	5843	tags=41%, list=16%, signal=35%	CYP4A11/CYP3A4/ABCD2/RARB/ABCG5/NR0B2/ABCA1/CYP4A22/CYP2C9/ABCB4/CYP8B1/ABCG1/CYP2E1/CYP4B1
BIOCARTA_TCYTOTOXIC_PATHWAY	BIOCARTA_TCYTOTOXIC_PATHWAY	12	0.571624	1.39768	0.10325	0.216044	0.1371	13163	tags=83%, list=36%, signal=54%	CD28/PTPRC/THY1/ITGAL/CD3G/CD247/CD3E/CD2/CD8A/ITGB2
WP_ASSOCIATION_BETWEEN_PHYSICOCHEMICAL_FEATURES_AND_TOXICITY_ASSOCIATED_PATHWAYS	WP_ASSOCIATION_BETWEEN_PHYSICOCHEMICAL_FEATURES_AND_TOXICITY_ASSOCIATED_PATHWAYS	66	0.401031	1.39739	0.0633117	0.150793	0.0956921	4022	tags=18%, list=11%, signal=16%	MYLK/GRIA1/NOS1/NEFL/NEFM/FZD4/ACTA1/PIK3CG/FN1/FZD1/ERBB4/FZD8
WP_METABOLISM_OF_SPINGOLIPIDS_IN_ER_AND_GOLGI_APPARATUS	WP_METABOLISM_OF_SPINGOLIPIDS_IN_ER_AND_GOLGI_APPARATUS	20	0.504742	1.39603	0.100733	0.211895	0.134467	8889	tags=55%, list=24%, signal=42%	GALNT16/ST6GALNAC3/B3GALT1/SGMS2/B4GALNT1/B3GALT2/UGCG/CERK/SGPP1/B3GALNT1/CERS3
PID_IL8_CXCR1_PATHWAY	PID_IL8_CXCR1_PATHWAY	28	0.470984	1.39586	0.0971223	0.206282	0.130904	9991	tags=50%, list=27%, signal=36%	PRKCB/PIK3CG/GNA14/PRKCA/PLCB1/GNG2/CXCR1/PIK3R6/PRKCG/PLCB2/PLD1/PRKCE/GNAI2/ARRB1
BIOCARTA_SPPA_PATHWAY	BIOCARTA_SPPA_PATHWAY	16	0.534794	1.3949	0.107607	0.22184	0.140777	4135	tags=38%, list=11%, signal=33%	PRKCB/F2RL3/PTGS1/F2R/PRKCA/PLCB1
REACTOME_INTERLEUKIN_15_SIGNALING	REACTOME_INTERLEUKIN_15_SIGNALING	14	0.546246	1.39444	0.100189	0.2115	0.134216	11201	tags=71%, list=30%, signal=50%	STAT5B/GAB2/JAK3/JAK1/SOS1/SOS2/IL15/STAT5A/STAT3/SHC1
PID_NECTIN_PATHWAY	PID_NECTIN_PATHWAY	30	0.461144	1.39442	0.0899471	0.194722	0.123568	7270	tags=37%, list=20%, signal=29%	ITGB3/PTPRM/TLN1/PDGFRB/PIP5K1C/ITGAV/PIK3R1/RAP1B/PIK3CA/RAPGEF1/RAP1A
BIOCARTA_ACTINY_PATHWAY	BIOCARTA_ACTINY_PATHWAY	12	0.570164	1.39411	0.105163	0.218698	0.138783	4389	tags=33%, list=12%, signal=29%	WASF3/ACTA1/NTRK1/WASF1
KEGG_TRYPTOPHAN_METABOLISM	KEGG_TRYPTOPHAN_METABOLISM	40	0.438425	1.39372	0.0863558	0.188839	0.119835	3609	tags=20%, list=10%, signal=18%	TPH1/CYP1B1/AOX1/INMT/CYP1A1/OGDHL/MAOB/ALDH1B1
REACTOME_ARACHIDONIC_ACID_METABOLISM	REACTOME_ARACHIDONIC_ACID_METABOLISM	59	0.407312	1.39332	0.0649351	0.153643	0.0975005	6256	tags=34%, list=17%, signal=28%	CYP1B1/PTGIS/CYP1A1/CYP4A11/CYP2U1/CYP2C19/HPGDS/GGT5/PON3/PTGDS/PTGS1/CYP4A22/DPEP2/ALOX15B/CYP2C9/PON1/CYP8B1/HPGD/CYP4B1/LTC4S
KEGG_BASAL_CELL_CARCINOMA	KEGG_BASAL_CELL_CARCINOMA	55	0.414659	1.39246	0.0677686	0.158705	0.100713	4022	tags=27%, list=11%, signal=24%	PTCH2/WNT9A/HHIP/GLI3/WNT9B/WNT2B/GLI1/FZD4/GLI2/TCF7L1/WNT4/WNT7A/PTCH1/FZD1/FZD8
KEGG_ENDOCYTOSIS	KEGG_ENDOCYTOSIS	181	0.336646	1.39165	0.0277778	0.0831584	0.0527715	9719	tags=31%, list=26%, signal=23%	PSD/ADRB3/SH3GL2/RET/KIT/HSPA2/IQSEC3/ADRB2/PDGFRA/EHD2/CXCR4/NTRK1/EHD3/RAB31/FGFR2/GRK5/DNM3/CSF1R/F2R/ERBB4/KDR/DNAJC6/MDM2/PIP5K1C/ASAP3/FLT1/IGF1R/DAB2/CXCR1/IQSEC1/NEDD4/RAB11FIP2/SMAP2/GIT2/PSD3/RBSN/ASAP1/SMURF1/RABEP1/CBLB/ACAP1/PIKFYVE/PRKCI/RAB11FIP5/PLD1/IQSEC2/IL2RA/EPS15/ASAP2/EPN2/GRK4/MVB12B/GRK3/TRAF6/HSPA1A/SH3GLB1/RAB5B
WP_TOLLLIKE_RECEPTOR_SIGNALING_RELATED_TO_MYD88	WP_TOLLLIKE_RECEPTOR_SIGNALING_RELATED_TO_MYD88	31	0.455765	1.39145	0.0958188	0.204087	0.129512	7559	tags=32%, list=21%, signal=26%	TLR7/TLR1/TLR4/TLR6/TICAM2/TLR5/TLR8/TLR2/REL/TLR3
KEGG_PURINE_METABOLISM	KEGG_PURINE_METABOLISM	159	0.343447	1.39082	0.0273973	0.0823015	0.0522278	3677	tags=18%, list=10%, signal=16%	ADCY5/PDE7B/ADCY2/NT5C1A/PDE2A/PDE10A/PDE1C/PDE1A/PDE1B/GUCY1A1/AK5/PDE3A/NPR1/GUCY1B1/NME5/PDE5A/PDE8B/PDE4D/ADCY4/NPR2/PDE4B/GUCY1A2/ADCY9/ADCY1/PDE9A/AMPD1/POLR2J2/ENTPD1
WP_AMPACTIVATED_PROTEIN_KINASE_AMPK_SIGNALING	WP_AMPACTIVATED_PROTEIN_KINASE_AMPK_SIGNALING	68	0.397338	1.39016	0.0612903	0.147159	0.0933855	7780	tags=32%, list=21%, signal=26%	ADIPOQ/SLC2A4/LEPR/PRKAA2/ACACB/ADRA1A/CCNA1/PRKACB/PIK3CG/ADRA1B/CPT1C/PLCB1/INSR/PIK3R1/PIK3CD/PRKAB2/PIK3CA/PRKAG2/PRKAB1/LIPE/LEP/STRADA
BIOCARTA_LEPTIN_PATHWAY	BIOCARTA_LEPTIN_PATHWAY	11	0.582863	1.38974	0.107422	0.22183	0.140771	9834	tags=73%, list=27%, signal=53%	LEPR/PRKAA2/PRKAB2/PRKAG2/PRKAB1/LEP/PRKAA1/CPT1A
PID_IL5_PATHWAY	PID_IL5_PATHWAY	14	0.54361	1.38771	0.10586	0.219764	0.13946	6298	tags=43%, list=17%, signal=36%	IL5RA/CSF2RB/IL5/STAT5B/PIK3R1/PIK3CA
WP_SIGNALING_OF_HEPATOCYTE_GROWTH_FACTOR_RECEPTOR	WP_SIGNALING_OF_HEPATOCYTE_GROWTH_FACTOR_RECEPTOR	34	0.446907	1.38701	0.0886957	0.193067	0.122519	8330	tags=38%, list=23%, signal=30%	HGF/ITGA1/GAB1/FOS/MAP4K1/RAP1B/PIK3CA/RAPGEF1/ITGB1/RAP1A/DOCK1/JUN/SOS1
KEGG_GLIOMA	KEGG_GLIOMA	65	0.398529	1.38639	0.0695793	0.161672	0.102595	6621	tags=34%, list=18%, signal=28%	IGF1/AKT3/PRKCB/SHC4/CAMK2A/PDGFRA/PIK3CG/CAMK2B/KRAS/PDGFRB/SHC2/PLCG2/PIK3R5/PRKCA/MDM2/IGF1R/PIK3R1/PIK3CD/CAMK2G/PIK3CA/SHC3/PRKCG
PID_ANTHRAX_PATHWAY	PID_ANTHRAX_PATHWAY	18	0.515678	1.38569	0.11194	0.229184	0.145438	5107	tags=28%, list=14%, signal=24%	PGR/ANTXR2/ANTXR1/VCAM1/NLRP1
REACTOME_INTERLEUKIN_21_SIGNALING	REACTOME_INTERLEUKIN_21_SIGNALING	10	0.596691	1.38462	0.0905512	0.195141	0.123834	9752	tags=70%, list=26%, signal=51%	STAT5B/STAT4/JAK3/IL21/JAK1/STAT5A/STAT3
WP_CELL_MIGRATION_AND_INVASION_THROUGH_P75NTR	WP_CELL_MIGRATION_AND_INVASION_THROUGH_P75NTR	30	0.456901	1.38159	0.0952381	0.203397	0.129074	5224	tags=30%, list=14%, signal=26%	NGFR/NTRK2/AKT3/CDH11/MMP2/EFNA5/EFNB3/TIAM1/TWIST1
BIOCARTA_BCR_PATHWAY	BIOCARTA_BCR_PATHWAY	33	0.447351	1.37957	0.101933	0.214231	0.135949	8330	tags=36%, list=23%, signal=28%	PRKCB/NFATC4/CD79B/CD79A/PRKCA/NFATC1/FOS/BTK/PPP3CB/NFATC2/JUN/SOS1
REACTOME_NOTCH4_INTRACELLULAR_DOMAIN_REGULATES_TRANSCRIPTION	REACTOME_NOTCH4_INTRACELLULAR_DOMAIN_REGULATES_TRANSCRIPTION	20	0.498773	1.37952	0.106227	0.219949	0.139578	8059	tags=45%, list=22%, signal=35%	ACTA2/MAMLD1/KAT2B/NOTCH4/NOTCH2/FLT4/MAML2/CREBBP/HEY2
WP_CONTROL_OF_IMMUNE_TOLERANCE_BY_VASOACTIVE_INTESTINAL_PEPTIDE	WP_CONTROL_OF_IMMUNE_TOLERANCE_BY_VASOACTIVE_INTESTINAL_PEPTIDE	13	0.551218	1.37933	0.121673	0.243039	0.15423	5723	tags=31%, list=16%, signal=26%	VIP/CD28/IL5/IL10
BIOCARTA_AKT_PATHWAY	BIOCARTA_AKT_PATHWAY	22	0.485507	1.37898	0.0904159	0.195026	0.123762	11476	tags=55%, list=31%, signal=38%	GHR/PIK3CG/FOXO1/PIK3R1/PIK3CA/FOXO4/GH1/FOXO3/NFKBIA/CASP9/PDPK1/IKBKB
REACTOME_CELL_DEATH_SIGNALLING_VIA_NRAGE_NRIF_AND_NADE	REACTOME_CELL_DEATH_SIGNALLING_VIA_NRAGE_NRIF_AND_NADE	76	0.384469	1.37795	0.0594855	0.144136	0.0914671	8975	tags=42%, list=24%, signal=32%	NGFR/ARHGEF26/ARHGEF17/NGF/ARHGEF6/ARHGEF15/ARHGEF10/RASGRF2/BEX3/FGD2/FGD1/AKAP13/ARHGEF37/FGD4/MCF2/PLEKHG2/TIAM1/KALRN/PREX1/MAGED1/ARHGEF9/ARHGEF4/TRIO/ARHGEF33/TIAM2/ITSN1/SOS1/APH1B/ARHGEF12/ARHGEF40/MCF2L/SOS2
WP_SEROTONIN_RECEPTOR_467_AND_NR3C_SIGNALING	WP_SEROTONIN_RECEPTOR_467_AND_NR3C_SIGNALING	19	0.505499	1.37748	0.106145	0.219949	0.139578	9908	tags=53%, list=27%, signal=39%	HTR7/NR3C1/EGR1/RPS6KA5/ELK4/RAP1A/SRF/HTR4/HTR6/BRAF
REACTOME_MET_ACTIVATES_PTK2_SIGNALING	REACTOME_MET_ACTIVATES_PTK2_SIGNALING	30	0.453864	1.37241	0.0952381	0.203397	0.129074	7058	tags=47%, list=19%, signal=38%	LAMA2/HGF/LAMA4/COL3A1/COL11A2/COL24A1/FN1/LAMC1/LAMB2/COL1A2/COL5A1/COL5A2/LAMB1/ITGB1
REACTOME_METABOLISM_OF_CARBOHYDRATES	REACTOME_METABOLISM_OF_CARBOHYDRATES	292	0.315816	1.37061	0.0178082	0.0603854	0.03832	6817	tags=23%, list=18%, signal=19%	OGN/PYGM/HS6ST3/PRELP/KERA/OMD/HPSE2/DSEL/HAS1/CSPG4/LYVE1/PPP1R3C/FMOD/PCK1/DCN/B3GAT1/EPM2A/HSPG2/CSGALNACT1/HS3ST5/LUM/PRKACB/GPC6/VCAN/CHST7/ST3GAL3/B3GALT1/GCKR/NDST4/NDST3/SDC3/CHST3/ST6GALNAC6/CSGALNACT2/STAB2/FUT9/B3GNT7/ALDOB/XYLT1/PHKG1/HAS2/ARSB/ST3GAL4/CHST1/UST/HS3ST3B1/SDC2/HS3ST2/BGN/CHSY3/ABCC5/CHST2/CD44/DSE/CHST15/SLC25A12/G6PC/IDS/B3GALT2/ALDH1A1/HGSNAT/GAPDHS/CEMIP/GNS/GYG1/GN…
KEGG_COMPLEMENT_AND_COAGULATION_CASCADES	KEGG_COMPLEMENT_AND_COAGULATION_CASCADES	69	0.390347	1.37018	0.0695793	0.161672	0.102595	4527	tags=33%, list=12%, signal=29%	C7/F13A1/C6/F8/CR1/A2M/C4B/C4A/C8G/CR2/VWF/SERPINE1/C1S/CFH/THBD/C1R/MASP1/SERPINA5/F2R/SERPING1/CD55/C3/C5AR1
REACTOME_SCAVENGING_BY_CLASS_A_RECEPTORS	REACTOME_SCAVENGING_BY_CLASS_A_RECEPTORS	19	0.502498	1.3693	0.111732	0.228954	0.145292	6635	tags=53%, list=18%, signal=43%	SCARA5/COLEC12/SCGB3A2/MASP1/COL3A1/COL4A2/MSR1/COL1A2/COL4A1/APOB
PID_AVB3_OPN_PATHWAY	PID_AVB3_OPN_PATHWAY	31	0.448386	1.36892	0.102787	0.215265	0.136605	6314	tags=32%, list=17%, signal=27%	ITGB3/MMP2/GSN/ILK/FOS/ITGAV/PIK3R1/CD44/PIK3CA/MAP3K14
WP_WNT_SIGNALING	WP_WNT_SIGNALING	113	0.35608	1.36853	0.0455975	0.117173	0.074357	4202	tags=22%, list=11%, signal=20%	SFRP1/PRICKLE2/DAAM2/ROR2/PRKCB/SFRP2/CAMK2A/PRICKLE1/SFRP4/NFATC4/WNT2B/ROR1/SERPINF1/SFRP5/CAMK2B/SOX17/DKK2/TCF7L1/WNT4/WNT7A/FZD1/FZD8/PRKCA/PLCB1/NFATC1
REACTOME_ACTIVATION_OF_THE_AP_1_FAMILY_OF_TRANSCRIPTION_FACTORS	REACTOME_ACTIVATION_OF_THE_AP_1_FAMILY_OF_TRANSCRIPTION_FACTORS	10	0.589333	1.36754	0.102362	0.214753	0.13628	10604	tags=60%, list=29%, signal=43%	MAPK10/FOS/MAPK11/JUN/MAPK14/ATF2
WP_IMATINIB_AND_CHRONIC_MYELOID_LEUKEMIA	WP_IMATINIB_AND_CHRONIC_MYELOID_LEUKEMIA	20	0.493485	1.36489	0.115385	0.233421	0.148126	10904	tags=70%, list=30%, signal=49%	KIT/PDGFRA/PDGFRB/CSF1R/FLT1/ABL1/GAB2/ABCB1/LYL1/FOXO3/ABCG2/GADD45A/PIM1/PIM2
BIOCARTA_IL5_PATHWAY	BIOCARTA_IL5_PATHWAY	11	0.572004	1.36385	0.113281	0.231133	0.146675	9563	tags=55%, list=26%, signal=40%	IL5RA/CCL11/IL5/CD4/IL6/CCR3
REACTOME_SIGNALING_BY_NTRK2_TRKB_	REACTOME_SIGNALING_BY_NTRK2_TRKB_	25	0.470388	1.36229	0.0983607	0.208195	0.132119	8330	tags=44%, list=23%, signal=34%	NTRK2/DOCK3/KRAS/GAB1/FRS2/TIAM1/FYN/PIK3R1/PIK3CA/NTF3/SOS1
REACTOME_PEPTIDE_HORMONE_BIOSYNTHESIS	REACTOME_PEPTIDE_HORMONE_BIOSYNTHESIS	14	0.533597	1.36215	0.115312	0.233421	0.148126	1739	tags=29%, list=5%, signal=27%	CGA/PCSK1/TSHB/INHA
BIOCARTA_CFTR_PATHWAY	BIOCARTA_CFTR_PATHWAY	11	0.571033	1.36153	0.115234	0.233421	0.148126	3476	tags=36%, list=9%, signal=33%	PRKAR2B/ADRB2/PRKACB/ADCY1
REACTOME_SYNTHESIS_OF_PROSTAGLANDINS_PG_AND_THROMBOXANES_TX_	REACTOME_SYNTHESIS_OF_PROSTAGLANDINS_PG_AND_THROMBOXANES_TX_	15	0.524356	1.36086	0.117757	0.237344	0.150616	5590	tags=40%, list=15%, signal=34%	PTGIS/HPGDS/PTGDS/PTGS1/CYP8B1/HPGD
REACTOME_NEGATIVE_REGULATION_OF_MET_ACTIVITY	REACTOME_NEGATIVE_REGULATION_OF_MET_ACTIVITY	21	0.482328	1.35772	0.112903	0.230559	0.146311	3189	tags=14%, list=9%, signal=13%	SH3GL2/HGF/LRIG1
PID_P38_ALPHA_BETA_PATHWAY	PID_P38_ALPHA_BETA_PATHWAY	30	0.448846	1.35724	0.102293	0.214753	0.13628	5275	tags=20%, list=14%, signal=17%	PAK3/DUSP1/BLK/MAP3K12/MAP3K3/FYN
PID_RAS_PATHWAY	PID_RAS_PATHWAY	30	0.448578	1.35642	0.104056	0.217157	0.137806	10364	tags=63%, list=28%, signal=46%	PRKCB/RASGRP2/CAMK2B/RASA4/KRAS/RASGRF2/RASGRP4/PRKCA/PLCE1/SYNGAP1/RASGRP3/RASGRP1/SOS1/SOS2/PRKCE/NF1/RASA2/RRAS/RASA1
REACTOME_NUCLEOTIDE_LIKE_PURINERGIC_RECEPTORS	REACTOME_NUCLEOTIDE_LIKE_PURINERGIC_RECEPTORS	15	0.521606	1.35372	0.121495	0.242888	0.154135	4015	tags=40%, list=11%, signal=36%	P2RY14/GPR17/P2RY12/LPAR4/P2RY10/P2RY1
WP_LIPID_METABOLISM_PATHWAY	WP_LIPID_METABOLISM_PATHWAY	29	0.451361	1.35368	0.111307	0.228281	0.144865	2336	tags=17%, list=6%, signal=16%	PLIN1/AKT3/PRKAR2B/PRKAA2/PRKACB
REACTOME_DCC_MEDIATED_ATTRACTIVE_SIGNALING	REACTOME_DCC_MEDIATED_ATTRACTIVE_SIGNALING	14	0.529879	1.35265	0.128544	0.253358	0.160779	9187	tags=50%, list=25%, signal=38%	NTN1/ABLIM3/FYN/DCC/TRIO/DOCK1/ABLIM1
KEGG_NICOTINATE_AND_NICOTINAMIDE_METABOLISM	KEGG_NICOTINATE_AND_NICOTINAMIDE_METABOLISM	24	0.471136	1.3518	0.106033	0.21993	0.139566	4415	tags=21%, list=12%, signal=18%	AOX1/NT5C1A/NMNAT2/ENPP1/NNMT
KEGG_VIRAL_MYOCARDITIS	KEGG_VIRAL_MYOCARDITIS	68	0.386036	1.35062	0.0774194	0.174432	0.110693	5653	tags=21%, list=15%, signal=17%	MYH11/DMD/SGCA/SGCD/LAMA2/CAV1/CD28/MYH2/CD40LG/MYH10/CD55/FYN/SGCB/ABL1
REACTOME_CAMK_IV_MEDIATED_PHOSPHORYLATION_OF_CREB	REACTOME_CAMK_IV_MEDIATED_PHOSPHORYLATION_OF_CREB	10	0.581479	1.34932	0.11811	0.237344	0.150616	5903	tags=40%, list=16%, signal=34%	CAMK2A/CAMK4/CAMK2B/CAMK2G
KEGG_PROSTATE_CANCER	KEGG_PROSTATE_CANCER	89	0.363918	1.34762	0.0602606	0.145569	0.0923764	5662	tags=26%, list=15%, signal=22%	IGF1/AR/AKT3/PDGFD/FGFR1/PDGFRA/PIK3CG/INSRR/BCL2/KRAS/PDGFRB/FGFR2/TCF7L1/PIK3R5/CREB5/MDM2/FOXO1/CREB3L2/CREB3L3/PDGFC/IGF1R/PIK3R1/PIK3CD
BIOCARTA_CREB_PATHWAY	BIOCARTA_CREB_PATHWAY	22	0.474291	1.34712	0.112116	0.229345	0.14554	8330	tags=45%, list=23%, signal=35%	PRKCB/PRKAR2B/PRKACB/ADCY1/PRKCA/RPS6KA5/PIK3R1/PIK3CA/PRKAR1A/SOS1
WP_RETT_SYNDROME_CAUSING_GENES	WP_RETT_SYNDROME_CAUSING_GENES	48	0.407585	1.34572	0.0880399	0.191816	0.121724	7803	tags=38%, list=21%, signal=30%	GNAO1/GRIN2A/GABBR2/MEF2C/TCF4/SMARCA1/SHANK3/CDKL5/RHOBTB2/HIVEP2/SMARCA2/SYNGAP1/SCN8A/STXBP1/MECP2/HDAC5/TBL1X/ACTL6B
KEGG_WNT_SIGNALING_PATHWAY	KEGG_WNT_SIGNALING_PATHWAY	150	0.33386	1.34451	0.0384615	0.104603	0.0663801	4202	tags=18%, list=11%, signal=16%	SFRP1/PRICKLE2/WNT9A/MAPK10/DAAM2/PRKCB/WNT9B/SFRP2/CAMK2A/PRICKLE1/SFRP4/NFATC4/WNT2B/FZD4/PRKACB/SFRP5/CAMK2B/SOX17/DKK2/TCF7L1/WNT4/WNT7A/FZD1/FZD8/PRKCA/PLCB1/NFATC1
REACTOME_RAB_GEFS_EXCHANGE_GTP_FOR_GDP_ON_RABS	REACTOME_RAB_GEFS_EXCHANGE_GTP_FOR_GDP_ON_RABS	90	0.362608	1.34417	0.0568182	0.138805	0.088084	9719	tags=30%, list=26%, signal=22%	RAB9B/AKT3/DENND5A/RAB31/RAB6B/DENND2A/DENND5B/RAB39A/RAB7B/DENND2B/RAB39B/RAB27A/DENND3/DENND4A/RAB27B/RAB8B/RAB32/RIN3/RIC1/DENND4C/DENND6A/RAB12/ULK1/CHM/RAB3GAP1/SBF2/RAB5B
WP_TGFBETA_RECEPTOR_SIGNALLING_IN_SKELETAL_DYSPLASIAS	WP_TGFBETA_RECEPTOR_SIGNALLING_IN_SKELETAL_DYSPLASIAS	59	0.392345	1.34212	0.099026	0.209417	0.132894	4791	tags=29%, list=13%, signal=25%	LTBP1/SMAD9/FBN1/ZNF423/THBS1/TGFBR3/ADAMTS10/NOG/ZEB2/SERPINE1/FST/LEFTY2/TGFBR2/TGFBR1/LTBP3/FOS/ENG
WP_OMEGA3OMEGA6_FA_SYNTHESIS	WP_OMEGA3OMEGA6_FA_SYNTHESIS	14	0.525615	1.34177	0.132325	0.257395	0.16334	10877	tags=36%, list=30%, signal=25%	PLA2G5/ACOX1/ELOVL5/ELOVL2/ACSL1
WP_MAMMARY_GLAND_DEVELOPMENT_PATHWAY_EMBRYONIC_DEVELOPMENT_STAGE_1_OF_4	WP_MAMMARY_GLAND_DEVELOPMENT_PATHWAY_EMBRYONIC_DEVELOPMENT_STAGE_1_OF_4	18	0.499207	1.34143	0.132463	0.257452	0.163377	3896	tags=28%, list=11%, signal=25%	SFRP1/NRG3/ZEB2/ALPL/ERBB4
REACTOME_MET_PROMOTES_CELL_MOTILITY	REACTOME_MET_PROMOTES_CELL_MOTILITY	41	0.419935	1.34121	0.104631	0.218016	0.138351	7270	tags=44%, list=20%, signal=35%	LAMA2/HGF/LAMA4/COL3A1/COL11A2/COL24A1/FN1/LAMC1/LAMB2/GAB1/COL1A2/RAP1B/COL5A1/COL5A2/LAMB1/RAPGEF1/ITGB1/RAP1A
REACTOME_PROLONGED_ERK_ACTIVATION_EVENTS	REACTOME_PROLONGED_ERK_ACTIVATION_EVENTS	14	0.52503	1.34028	0.132325	0.257395	0.16334	7642	tags=43%, list=21%, signal=34%	NGF/NTRK1/FRS2/RAPGEF1/RAP1A/KIDINS220
REACTOME_ASSEMBLY_OF_ACTIVE_LPL_AND_LIPC_LIPASE_COMPLEXES	REACTOME_ASSEMBLY_OF_ACTIVE_LPL_AND_LIPC_LIPASE_COMPLEXES	19	0.491646	1.33973	0.126629	0.250832	0.159175	6464	tags=47%, list=18%, signal=39%	GPIHBP1/LPL/APOA4/APOA5/CIDEC/CREB3L3/PCSK5/ANGPTL4/LMF1
REACTOME_CIRCADIAN_CLOCK	REACTOME_CIRCADIAN_CLOCK	70	0.381103	1.33778	0.0800654	0.178532	0.113295	9870	tags=40%, list=27%, signal=29%	KLF15/PER1/PPARGC1A/MEF2C/SERPINE1/SIK1/RORA/NR3C1/BHLHE41/SMARCD3/MEF2D/CRTC3/CRY2/CHD9/CREM/NCOA1/CREBBP/SIRT1/TBL1X/PER2/BTRC/NRIP1/CLOCK/NFIL3/HIF1A/NCOA2/CPT1A/ARNTL
PID_P75_NTR_PATHWAY	PID_P75_NTR_PATHWAY	68	0.382335	1.33767	0.0903226	0.195002	0.123746	6298	tags=22%, list=17%, signal=18%	NGFR/MAPK10/BEX1/NDN/RHOB/NGF/PRKACB/NTRK1/OMG/MAGEH1/BEX3/PIK3R1/MAG/MAGED1/PIK3CA
REACTOME_HS_GAG_DEGRADATION	REACTOME_HS_GAG_DEGRADATION	22	0.470654	1.33679	0.122966	0.245209	0.155607	7367	tags=36%, list=20%, signal=29%	HPSE2/HSPG2/GPC6/SDC3/SDC2/IDS/HGSNAT/GPC4
PID_CD8_TCR_PATHWAY	PID_CD8_TCR_PATHWAY	52	0.402671	1.33611	0.0907563	0.195406	0.124002	11476	tags=56%, list=31%, signal=38%	PRKCB/RASGRP2/CD28/KRAS/PRKCA/PTPRC/FYN/MAP3K14/GRAP2/RAP1A/ZAP70/RASSF5/RASGRP1/SOS1/PRKCE/STIM1/CD3G/CD86/TRAF6/VAV1/LAT/CD247/CD3E/CARD11/LCP2/CBL/PDPK1/SHC1/IKBKB
REACTOME_FGFR2B_LIGAND_BINDING_AND_ACTIVATION	REACTOME_FGFR2B_LIGAND_BINDING_AND_ACTIVATION	10	0.574976	1.33423	0.133858	0.259105	0.164426	364	tags=30%, list=1%, signal=30%	FGF10/FGF2/FGF7
REACTOME_MET_ACTIVATES_RAP1_AND_RAC1	REACTOME_MET_ACTIVATES_RAP1_AND_RAC1	11	0.559518	1.33408	0.125	0.24864	0.157785	7270	tags=45%, list=20%, signal=37%	HGF/GAB1/RAP1B/RAPGEF1/RAP1A
REACTOME_SIGNALING_BY_CYTOSOLIC_FGFR1_FUSION_MUTANTS	REACTOME_SIGNALING_BY_CYTOSOLIC_FGFR1_FUSION_MUTANTS	17	0.504855	1.33333	0.142322	0.272602	0.172991	9968	tags=53%, list=27%, signal=39%	STAT5B/PIK3R1/PIK3CA/GAB2/MYO18A/STAT5A/FGFR1OP2/STAT3/CNTRL
WP_NEPHROTIC_SYNDROME	WP_NEPHROTIC_SYNDROME	45	0.41198	1.33259	0.106346	0.220005	0.139613	4700	tags=24%, list=13%, signal=21%	COL4A4/COL4A3/SYNPO/ARHGAP24/COL4A5/NPHS2/LAMB2/TRPC6/NPHS1/CUBN/PLCE1
REACTOME_FGFR1_LIGAND_BINDING_AND_ACTIVATION	REACTOME_FGFR1_LIGAND_BINDING_AND_ACTIVATION	16	0.509421	1.32872	0.144712	0.276069	0.17519	1155	tags=31%, list=3%, signal=30%	FGF10/FGF2/KL/FGF5/FGFR1
REACTOME_SYNTHESIS_OF_IP3_AND_IP4_IN_THE_CYTOSOL	REACTOME_SYNTHESIS_OF_IP3_AND_IP4_IN_THE_CYTOSOL	26	0.452477	1.32832	0.131206	0.256056	0.16249	9555	tags=46%, list=26%, signal=34%	ITPKB/PLCD4/PLCG2/PLCB1/PLCE1/INPP5B/PLCB2/SYNJ1/OCRL/PLCB4/PLD4/INPP5D
BIOCARTA_CCR3_PATHWAY	BIOCARTA_CCR3_PATHWAY	19	0.487398	1.32815	0.134078	0.25932	0.164562	4135	tags=26%, list=11%, signal=23%	PPP1R12B/PRKCB/CCL11/PRKCA/PLCB1
WP_OXIDATION_BY_CYTOCHROME_P450	WP_OXIDATION_BY_CYTOCHROME_P450	62	0.385723	1.32757	0.0955519	0.203884	0.129383	5843	tags=29%, list=16%, signal=24%	CYP1B1/CYP1A1/CYP4A11/CYP7B1/CYP3A4/CYP2U1/CYP2C19/CYP3A7/CYP4A22/CYP46A1/CYP11A1/CYP27C1/CYP2C9/CYP2C18/CYP3A5/CYP8B1/CYP2E1/CYP4B1
REACTOME_PI3K_EVENTS_IN_ERBB2_SIGNALING	REACTOME_PI3K_EVENTS_IN_ERBB2_SIGNALING	16	0.50842	1.32611	0.148423	0.280893	0.178252	6298	tags=56%, list=17%, signal=47%	NRG3/NRG2/NRG4/ERBB4/GAB1/PIK3R1/BTC/HBEGF/PIK3CA
REACTOME_SHC_MEDIATED_CASCADE_FGFR1	REACTOME_SHC_MEDIATED_CASCADE_FGFR1	21	0.470415	1.32419	0.132616	0.25754	0.163433	1155	tags=24%, list=3%, signal=23%	FGF10/FGF2/KL/FGF5/FGFR1
PID_RHOA_REG_PATHWAY	PID_RHOA_REG_PATHWAY	46	0.405279	1.32074	0.107509	0.22183	0.140771	8947	tags=37%, list=24%, signal=28%	ARHGEF25/DLC1/ARHGEF17/ARHGEF15/ARHGEF10/ARHGAP6/AKAP13/ARHGEF28/MCF2/OPHN1/FARP1/TRIO/ARHGAP9/SRGAP1/MYO9B/ARHGEF12/MCF2L
REACTOME_IRS_MEDIATED_SIGNALLING	REACTOME_IRS_MEDIATED_SIGNALLING	48	0.399713	1.31973	0.104651	0.218016	0.138351	6328	tags=35%, list=17%, signal=29%	FGF10/FGF2/FGF7/KL/FGF5/FGFR1/FLT3/IRS2/KRAS/FGFR2/GAB1/FGF1/FRS2/PIK3R1/PDE3B/PIK3CA/IRS1
WP_HEMATOPOIETIC_STEM_CELL_DIFFERENTIATION	WP_HEMATOPOIETIC_STEM_CELL_DIFFERENTIATION	61	0.38467	1.31942	0.10396	0.217148	0.1378	6598	tags=36%, list=18%, signal=30%	TNXB/ITGB3/TPO/ZNF835/FOSB/KCNH2/CXCR4/CBFA2T3/FLI1/CD34/IKZF1/TRAF3IP3/MIR150/IL5/FOS/NCKAP1L/GATA2/GATA1/LMO2/THRB/MIR128-1/RHOH
PID_IL8_CXCR2_PATHWAY	PID_IL8_CXCR2_PATHWAY	34	0.424845	1.31854	0.130435	0.25518	0.161935	7620	tags=32%, list=21%, signal=26%	PRKCB/PIK3CG/ELMO1/GNA14/PRKCA/PLCB1/DOCK2/GNG2/PIK3R6/PRKCG/PLCB2
WP_TYPE_2_PAPILLARY_RENAL_CELL_CARCINOMA	WP_TYPE_2_PAPILLARY_RENAL_CELL_CARCINOMA	34	0.424472	1.31738	0.130435	0.25518	0.161935	3740	tags=21%, list=10%, signal=19%	CADM2/COL21A1/TGFB3/ARNT2/TGFB2/EPAS1/CTSK
WP_MET_IN_TYPE_1_PAPILLARY_RENAL_CELL_CARCINOMA	WP_MET_IN_TYPE_1_PAPILLARY_RENAL_CELL_CARCINOMA	59	0.384888	1.31661	0.11039	0.226986	0.144043	8330	tags=31%, list=23%, signal=24%	PAK3/AKT3/HGF/ALK/KRAS/GAB1/ETS1/PIK3R1/PIK3CD/C8orf34/RAP1B/PIK3CA/RAPGEF1/JAK3/RAP1A/PAK5/JUN/SOS1
BIOCARTA_AKAPCENTROSOME_PATHWAY	BIOCARTA_AKAPCENTROSOME_PATHWAY	14	0.51573	1.31653	0.143667	0.274295	0.174065	2336	tags=21%, list=6%, signal=20%	PRKAR2B/MAP2/PRKACB
REACTOME_HORMONE_LIGAND_BINDING_RECEPTORS	REACTOME_HORMONE_LIGAND_BINDING_RECEPTORS	12	0.538292	1.31618	0.139579	0.268431	0.170343	1466	tags=25%, list=4%, signal=24%	CGA/LHCGR/TSHB
WP_SOMATIC_SEX_DETERMINATION	WP_SOMATIC_SEX_DETERMINATION	14	0.515284	1.3154	0.143667	0.274295	0.174065	3781	tags=36%, list=10%, signal=32%	RSPO1/DHH/PTGDS/WNT4/SOX8
BIOCARTA_NTHI_PATHWAY	BIOCARTA_NTHI_PATHWAY	23	0.460218	1.31517	0.127469	0.251864	0.159831	7984	tags=35%, list=22%, signal=27%	DUSP1/NR3C1/TGFBR2/TGFBR1/MAP3K14/SMAD4/CREBBP/MAPK11
WP_MAPK_CASCADE	WP_MAPK_CASCADE	33	0.425685	1.31276	0.130053	0.25518	0.161935	10560	tags=42%, list=29%, signal=30%	MAPK10/MAP2/MAP3K12/KRAS/MAP3K3/RASA3/MAP3K2/JUN/SOS1/SOS2/BRAF/RRAS/MBP/MAPK14
REACTOME_FRS_MEDIATED_FGFR1_SIGNALING	REACTOME_FRS_MEDIATED_FGFR1_SIGNALING	23	0.459187	1.31222	0.131059	0.25598	0.162443	4579	tags=35%, list=12%, signal=30%	FGF10/FGF2/KL/FGF5/FGFR1/KRAS/FGF1/FRS2
WP_MATRIX_METALLOPROTEINASES	WP_MATRIX_METALLOPROTEINASES	30	0.433917	1.31209	0.126984	0.251325	0.159488	5867	tags=37%, list=16%, signal=31%	MMP16/TIMP3/MMP21/MMP24/TIMP2/MMP19/MMP2/MMP28/TIMP4/MMP23B/MMP1
BIOCARTA_GCR_PATHWAY	BIOCARTA_GCR_PATHWAY	17	0.49644	1.3111	0.161049	0.297909	0.18905	6298	tags=35%, list=17%, signal=29%	ADRB2/NR3C1/PIK3CG/CORIN/PIK3R1/PIK3CA
REACTOME_PI_3K_CASCADE_FGFR1	REACTOME_PI_3K_CASCADE_FGFR1	21	0.465565	1.31053	0.145161	0.276703	0.175593	5328	tags=43%, list=14%, signal=37%	FGF10/FGF2/KL/FGF5/FGFR1/GAB1/FGF1/FRS2/PIK3R1
REACTOME_CREB1_PHOSPHORYLATION_THROUGH_THE_ACTIVATION_OF_ADENYLATE_CYCLASE	REACTOME_CREB1_PHOSPHORYLATION_THROUGH_THE_ACTIVATION_OF_ADENYLATE_CYCLASE	12	0.535575	1.30954	0.145315	0.276775	0.175639	3476	tags=25%, list=9%, signal=23%	PRKAR2B/PRKACB/ADCY1
PID_PTP1B_PATHWAY	PID_PTP1B_PATHWAY	51	0.39666	1.30946	0.102694	0.215258	0.136601	6328	tags=31%, list=17%, signal=26%	LEPR/ITGB3/BLK/CSN2/CAV1/CDH2/PDGFRB/CSF1R/STAT5B/FER/FYN/INSR/PIK3R1/NOX4/PIK3CA/IRS1
WP_MAMMALIAN_DISORDER_OF_SEXUAL_DEVELOPMENT	WP_MAMMALIAN_DISORDER_OF_SEXUAL_DEVELOPMENT	25	0.451969	1.30895	0.142077	0.272351	0.172832	3781	tags=32%, list=10%, signal=29%	RSPO1/PBX1/DHH/PTGDS/FST/FGFR2/WNT4/SOX8
REACTOME_ACTIVATED_NTRK2_SIGNALS_THROUGH_FRS2_AND_FRS3	REACTOME_ACTIVATED_NTRK2_SIGNALS_THROUGH_FRS2_AND_FRS3	11	0.548936	1.30884	0.142578	0.272873	0.173163	4579	tags=27%, list=12%, signal=24%	NTRK2/KRAS/FRS2
WP_EGFEGFR_SIGNALING_PATHWAY	WP_EGFEGFR_SIGNALING_PATHWAY	161	0.322634	1.30841	0.0515933	0.128148	0.0813213	8673	tags=30%, list=24%, signal=23%	MAPK4/SH3GL2/PTPN5/PRKCB/CAMK2A/FOSB/CAV1/MEF2C/GJA1/KRAS/MEF2A/RPS6KA2/GAB1/PRKCA/MAP3K3/MEF2D/PXDN/REPS2/RPS6KA5/PLCE1/FOS/ERRFI1/FOXO1/STAT5B/TWIST1/PIK3R1/IQSEC1/ABL1/MAP4K1/NEDD4/ELK4/RICTOR/FOXO4/ASAP1/STXBP1/GAB2/RAP1A/JAK1/ROCK1/CBLB/SYNJ1/GRB10/PRKCI/MAP3K2/JUN/SOS1/NOS3/PLD1/EPS15
REACTOME_CLASS_C_3_METABOTROPIC_GLUTAMATE_PHEROMONE_RECEPTORS_	REACTOME_CLASS_C_3_METABOTROPIC_GLUTAMATE_PHEROMONE_RECEPTORS_	39	0.411672	1.30726	0.12116	0.242627	0.153969	8531	tags=56%, list=23%, signal=43%	GABBR2/CASR/TAS2R41/TAS2R30/GRM6/GABBR1/TAS2R43/TAS2R3/TAS2R20/TAS2R10/TAS2R9/TAS2R50/TAS2R13/GPRC6A/TAS2R19/GRM5/GRM3/GRM2/TAS2R5/TAS2R31/TAS1R1/TAS2R46
REACTOME_INSULIN_RECEPTOR_SIGNALLING_CASCADE	REACTOME_INSULIN_RECEPTOR_SIGNALLING_CASCADE	54	0.389116	1.30687	0.107261	0.221703	0.140691	6328	tags=33%, list=17%, signal=28%	FGF10/FGF2/FGF7/KL/FGF5/FGFR1/FLT3/IRS2/KRAS/FGFR2/GAB1/FGF1/FRS2/INSR/PIK3R1/PDE3B/PIK3CA/IRS1
WP_MIRNA_REGULATION_OF_PROSTATE_CANCER_SIGNALING_PATHWAYS	WP_MIRNA_REGULATION_OF_PROSTATE_CANCER_SIGNALING_PATHWAYS	47	0.400378	1.30353	0.119863	0.240231	0.152448	9363	tags=36%, list=25%, signal=27%	AR/AKT3/MIR603/PLCL2/BCL2/KRAS/PDGFRB/MDM2/FOXO1/MIR4311/PIK3CA/CREBBP/SOS1/MIR1299/MIR337/PDGFA/MIR3149
REACTOME_DOWNSTREAM_SIGNALING_OF_ACTIVATED_FGFR2	REACTOME_DOWNSTREAM_SIGNALING_OF_ACTIVATED_FGFR2	30	0.431049	1.30342	0.132275	0.257395	0.16334	5328	tags=33%, list=14%, signal=29%	FGF10/FGF2/FGF7/FGF5/KRAS/FGFR2/GAB1/FGF1/FRS2/PIK3R1
WNT_SIGNALING	WNT_SIGNALING	88	0.351879	1.3018	0.076175	0.171954	0.109121	4022	tags=19%, list=11%, signal=17%	SFRP1/DIXDC1/WNT9A/FRZB/SFRP4/WNT2B/PYGO1/TBXT/FZD4/SOX17/CCN4/RHOU/TCF7L1/WNT4/WNT7A/FZD1/FZD8
BIOCARTA_LYM_PATHWAY	BIOCARTA_LYM_PATHWAY	14	0.509604	1.3009	0.1569	0.29297	0.185916	7058	tags=64%, list=19%, signal=52%	PECAM1/SELL/CD34/VCAM1/ITGA4/ICAM2/MADCAM1/ITGAL/ITGB1
REACTOME_ERK_MAPK_TARGETS	REACTOME_ERK_MAPK_TARGETS	22	0.457553	1.29958	0.15009	0.283535	0.179928	4656	tags=23%, list=13%, signal=20%	MEF2C/MEF2A/RPS6KA2/DUSP3/RPS6KA5
WP_TYPE_II_DIABETES_MELLITUS	WP_TYPE_II_DIABETES_MELLITUS	22	0.456382	1.29625	0.155515	0.2913	0.184856	157	tags=9%, list=0%, signal=9%	ADIPOQ/SLC2A4
WP_GASTRIN_SIGNALING_PATHWAY	WP_GASTRIN_SIGNALING_PATHWAY	114	0.336128	1.29587	0.0800628	0.178532	0.113295	8330	tags=30%, list=23%, signal=23%	CHGA/KIT/PRKD1/HDC/RHOB/MEF2C/TFF2/SERPINE1/CCKBR/TCF4/KRAS/EGR1/PRKCA/MEF2D/ARHGEF28/FOS/FOXO1/PRKCH/FYN/PIK3R1/CD44/PIK3CA/IRS1/BMP2/TJP1/ITGB1/PTGS2/GAST/GNAQ/KLF4/ROCK1/IL2/JUN/SOS1
REACTOME_BLOOD_GROUP_SYSTEMS_BIOSYNTHESIS	REACTOME_BLOOD_GROUP_SYSTEMS_BIOSYNTHESIS	21	0.460119	1.2952	0.15233	0.286009	0.181499	11315	tags=57%, list=31%, signal=40%	ST3GAL3/B3GALT1/ST6GALNAC6/FUT9/ST3GAL4/B3GALT2/RHD/FUT11/B4GALNT2/FUT6/ST3GAL6/B3GALT4
REACTOME_NEGATIVE_REGULATION_OF_FGFR1_SIGNALING	REACTOME_NEGATIVE_REGULATION_OF_FGFR1_SIGNALING	33	0.419706	1.29432	0.149385	0.282488	0.179264	1155	tags=15%, list=3%, signal=15%	FGF10/FGF2/KL/FGF5/FGFR1
PID_TCR_RAS_PATHWAY	PID_TCR_RAS_PATHWAY	14	0.506946	1.29411	0.15879	0.294648	0.186981	4735	tags=29%, list=13%, signal=25%	PRKCB/KRAS/PRKCA/FOS
REACTOME_TRIGLYCERIDE_CATABOLISM	REACTOME_TRIGLYCERIDE_CATABOLISM	24	0.450847	1.29359	0.160878	0.297824	0.188996	2336	tags=17%, list=6%, signal=16%	FABP4/PLIN1/CAV1/PRKACB
PID_FGF_PATHWAY	PID_FGF_PATHWAY	55	0.38484	1.29232	0.11405	0.232302	0.147416	5471	tags=27%, list=15%, signal=23%	FGF2/NCAM1/FGFR1/CAMK2A/HGF/CDH2/FGFR2/GAB1/FGF1/FRS2/SDC2/FOS/STAT5B/PIK3R1/IL17RD
WP_SELECTIVE_EXPRESSION_OF_CHEMOKINE_RECEPTORS_DURING_TCELL_POLARIZATION	WP_SELECTIVE_EXPRESSION_OF_CHEMOKINE_RECEPTORS_DURING_TCELL_POLARIZATION	29	0.430586	1.29138	0.150177	0.283535	0.179928	8191	tags=48%, list=22%, signal=38%	TGFB3/CXCR4/CCR7/CD28/CCR4/CD40LG/TGFB2/CCR2/IL5/IL12B/IL4R/CD4/IL18R1/IL2
REACTOME_NICOTINAMIDE_SALVAGING	REACTOME_NICOTINAMIDE_SALVAGING	19	0.473511	1.29031	0.156425	0.292312	0.185499	7582	tags=37%, list=21%, signal=29%	PTGIS/RNLS/NNMT/CYP8B1/PARP8/PTGS2/PARP6
REACTOME_REGULATION_OF_GENE_EXPRESSION_IN_BETA_CELLS	REACTOME_REGULATION_OF_GENE_EXPRESSION_IN_BETA_CELLS	21	0.458337	1.29019	0.155914	0.291817	0.185184	4839	tags=29%, list=13%, signal=25%	NKX2-2/AKT3/RFX6/NKX6-1/FOXO1/NEUROD1
REACTOME_SIGNALING_BY_RETINOIC_ACID	REACTOME_SIGNALING_BY_RETINOIC_ACID	42	0.404533	1.28848	0.123909	0.246884	0.15667	2647	tags=17%, list=7%, signal=15%	CRABP1/ALDH1A2/ADH1A/ALDH1A3/ADH4/RARB/RXRG
PID_TCR_JNK_PATHWAY	PID_TCR_JNK_PATHWAY	14	0.504178	1.28705	0.15879	0.294648	0.186981	12882	tags=57%, list=35%, signal=37%	PRKCB/MAP4K1/GRAP2/JUN/LAT/LCP2/MAP3K1/MAPK8
REACTOME_PI_3K_CASCADE_FGFR2	REACTOME_PI_3K_CASCADE_FGFR2	23	0.449912	1.28571	0.156194	0.292111	0.185371	5328	tags=39%, list=14%, signal=33%	FGF10/FGF2/FGF7/FGF5/FGFR2/GAB1/FGF1/FRS2/PIK3R1
WP_COPPER_HOMEOSTASIS	WP_COPPER_HOMEOSTASIS	53	0.383543	1.28536	0.118421	0.237742	0.150869	10655	tags=45%, list=29%, signal=32%	MAPT/STEAP4/MT1JP/SOD3/BACE1/MT1L/PRNP/MDM2/FOXO1/MT3/STEAP2/PIK3CA/MT1G/APC/MT1F/MT1H/ATP7A/JUN/XAF1/FOXO3/MT1A/MT1X/MT2A/MTF1
REACTOME_SIGNALING_BY_MET	REACTOME_SIGNALING_BY_MET	79	0.357432	1.28388	0.100329	0.211502	0.134217	7270	tags=30%, list=20%, signal=24%	SH3GL2/LAMA2/HGF/LAMA4/KRAS/COL3A1/COL11A2/LRIG1/COL24A1/FN1/LAMC1/LAMB2/GAB1/HPN/PIK3R1/COL1A2/RAP1B/COL5A1/COL5A2/PIK3CA/LAMB1/RAPGEF1/ITGB1/RAP1A
WP_NONGENOMIC_ACTIONS_OF_125_DIHYDROXYVITAMIN_D3	WP_NONGENOMIC_ACTIONS_OF_125_DIHYDROXYVITAMIN_D3	71	0.361937	1.28006	0.11254	0.230016	0.145966	8609	tags=37%, list=23%, signal=28%	PRKCB/CAMK2A/CAV1/CAMK2B/RXRG/KRAS/TLR4/DEFB4A/CD40LG/PLCG2/ETS1/PRKCA/PLCB1/PLCE1/PRKCH/TLR8/TLR2/CAMK2G/PRKCG/RSAD2/JAK1/PLCB2/IL6/MAPK11/JUN/PLCB4
PID_INSULIN_PATHWAY	PID_INSULIN_PATHWAY	44	0.397673	1.27892	0.15078	0.284447	0.180508	11201	tags=48%, list=30%, signal=33%	SORBS1/CAV1/SGK1/F2RL2/RHOQ/INSR/PIK3R1/PIK3CA/IRS1/RAPGEF1/GRB10/PRKCI/SOS1/INS/FOXO3/EXOC7/RASA1/CBL/PTPN11/PDPK1/SHC1
WP_ENDOPLASMIC_RETICULUM_STRESS_RESPONSE_IN_CORONAVIRUS_INFECTION	WP_ENDOPLASMIC_RETICULUM_STRESS_RESPONSE_IN_CORONAVIRUS_INFECTION	46	0.39212	1.27786	0.141638	0.271785	0.172472	4951	tags=22%, list=13%, signal=19%	PPP1R12B/PPP1R1A/PPP1R3C/PPP1R14A/PPP1R9A/BCL2/PPP1R16B/PPP1R12C/PPP1R3F/PPP1R12A
WP_METAPATHWAY_BIOTRANSFORMATION_PHASE_I_AND_II	WP_METAPATHWAY_BIOTRANSFORMATION_PHASE_I_AND_II	184	0.308025	1.27598	0.0668605	0.157156	0.0997294	5045	tags=23%, list=14%, signal=20%	HS6ST3/CYP1B1/INMT/GSTM5/UGT2B15/CYP1A1/CYP7B1/CYP3A4/FMO2/CHST8/CYP2U1/CYP2C19/UGT2B17/KCNAB1/HS3ST5/GPX3/CHST7/AKR1C1/FMO1/AKR1C2/SULT1B1/NDST4/CYP3A7/NDST3/GSTM2/CYP46A1/CHST3/CYP11A1/CYP27C1/CYP2C9/GSTT2B/CHST10/CYP2C18/CYP3A5/NNMT/CYP21A2/CHST1/HS3ST3B1/AKR1B10/HS3ST2/CYP8B1/CHST2
REACTOME_NR1H3_NR1H2_REGULATE_GENE_EXPRESSION_LINKED_TO_CHOLESTEROL_TRANSPORT_AND_EFFLUX	REACTOME_NR1H3_NR1H2_REGULATE_GENE_EXPRESSION_LINKED_TO_CHOLESTEROL_TRANSPORT_AND_EFFLUX	37	0.40541	1.27184	0.152249	0.286009	0.181499	8584	tags=35%, list=23%, signal=27%	APOD/ABCG8/ABCG5/ABCA1/TNRC6C/AGO4/ABCG1/AGO3/CETP/NCOA1/TBL1X/TNRC6B/TNRC6A
WP_CARDIAC_PROGENITOR_DIFFERENTIATION	WP_CARDIAC_PROGENITOR_DIFFERENTIATION	53	0.377637	1.26556	0.133224	0.258297	0.163913	2626	tags=26%, list=7%, signal=25%	FGF2/NCAM1/IGF1/KIT/ROR2/ACTC1/NOG/ANPEP/ISL1/PDGFRA/TBXT/MEF2C/CXCR4/SOX17
WP_CARDIAC_HYPERTROPHIC_RESPONSE	WP_CARDIAC_HYPERTROPHIC_RESPONSE	55	0.376156	1.26316	0.13719	0.264475	0.167833	7996	tags=27%, list=22%, signal=21%	FGF2/IGF1/PRKG1/PRKD1/MEF2A/FGFR2/TGFBR1/PRKCA/HDAC4/MAP4K1/MAP3K14/HDAC5/HDAC9/NFATC2/NRG1
WP_HUMAN_THYROID_STIMULATING_HORMONE_TSH_SIGNALING_PATHWAY	WP_HUMAN_THYROID_STIMULATING_HORMONE_TSH_SIGNALING_PATHWAY	66	0.361618	1.26005	0.137987	0.265583	0.168536	7521	tags=30%, list=20%, signal=24%	GNAO1/CGA/ADCY2/TSHB/GNAI1/PDE4D/EGR1/PLCB1/FOS/GNG2/TSHR/IGF1R/PIK3R1/KCNIP3/RAP1B/PIK3CA/RBL2/RAP1A/GNAQ/JAK1
REACTOME_RAB_REGULATION_OF_TRAFFICKING	REACTOME_RAB_REGULATION_OF_TRAFFICKING	122	0.320439	1.25637	0.108527	0.22335	0.141736	11014	tags=31%, list=30%, signal=22%	RAB9B/AKT3/TBC1D3/DENND5A/RAB31/RAB6B/DENND2A/DENND5B/RAB39A/RAB7B/DENND2B/RAB39B/RAB27A/DENND3/DENND4A/RAB27B/RAB8B/RAB32/RABEP1/RABGAP1/RIN3/RIC1/DENND4C/DENND6A/TSC2/RAB12/ULK1/CHM/RAB3GAP1/SBF2/RAB5B/TBC1D10C/TBC1D15/MADD/DENND2C/TBC1D25/RAB21/TRAPPC8
REACTOME_CELL_JUNCTION_ORGANIZATION	REACTOME_CELL_JUNCTION_ORGANIZATION	91	0.336706	1.25474	0.118123	0.237344	0.150616	3311	tags=21%, list=9%, signal=19%	FLNC/CADM3/CADM2/FLNA/LIMS2/FERMT2/CDH10/CLDN11/CLDN5/CLDN10/ARHGEF6/PARVA/CDH11/CDH2/CLDN23/CDH5/DST/ACTN1/ILK
KEGG_ARACHIDONIC_ACID_METABOLISM	KEGG_ARACHIDONIC_ACID_METABOLISM	58	0.369249	1.25056	0.141667	0.271785	0.172472	4351	tags=29%, list=12%, signal=26%	PTGIS/PLA2G1B/CYP4A11/PLA2G5/CYP2U1/CYP2C19/HPGDS/PLA2G2C/GGT5/PTGDS/GPX3/PTGS1/PLA2G10/CYP4A22/ALOX15B/CYP2C9/CYP2C18
REACTOME_HEDGEHOG_ON_STATE	REACTOME_HEDGEHOG_ON_STATE	86	0.337671	1.24729	0.119163	0.239029	0.151686	2645	tags=14%, list=7%, signal=13%	BOC/PTCH2/CDON/HHIP/GLI3/GAS1/EVC/DZIP1/DHH/GLI1/GLI2/EVC2
REACTOME_HSP90_CHAPERONE_CYCLE_FOR_STEROID_HORMONE_RECEPTORS_SHR_	REACTOME_HSP90_CHAPERONE_CYCLE_FOR_STEROID_HORMONE_RECEPTORS_SHR_	57	0.368683	1.24719	0.145937	0.277736	0.176249	2613	tags=16%, list=7%, signal=15%	PGR/AR/DYNC1I1/HSPA2/TUBA1A/FKBP5/NR3C1/TUBB6/NR3C2
REACTOME_TRANSCRIPTIONAL_REGULATION_BY_MECP2	REACTOME_TRANSCRIPTIONAL_REGULATION_BY_MECP2	62	0.361647	1.24471	0.140033	0.269085	0.170759	7065	tags=32%, list=19%, signal=26%	GRIN2A/GRIA2/CAMK2A/FKBP5/MEF2C/CAMK4/PVALB/TRPC3/CAMK2B/SST/RBFOX1/TNRC6C/SGK1/AGO4/CAMK2G/HIPK2/AGO3/MIR132/MECP2/DLL1
WP_MELANOMA	WP_MELANOMA	68	0.355571	1.24403	0.151613	0.285566	0.181217	6466	tags=28%, list=18%, signal=23%	GRIN2A/KIT/AKT3/PREX2/MITF/GADD45B/KRAS/VCL/SHC2/ERBB4/ETS1/KDR/FOS/MDM2/POLK/PIK3R1/PIK3CD/PIK3CA/GRM3
REACTOME_METABOLISM_OF_FAT_SOLUBLE_VITAMINS	REACTOME_METABOLISM_OF_FAT_SOLUBLE_VITAMINS	48	0.376223	1.24217	0.157807	0.293674	0.186363	4758	tags=27%, list=13%, signal=24%	PNLIP/CLPS/GPIHBP1/LPL/APOA4/HSPG2/GPC6/AKR1C1/LRP1/LRP12/SDC3/SDC2/AKR1B10
REACTOME_INOSITOL_PHOSPHATE_METABOLISM	REACTOME_INOSITOL_PHOSPHATE_METABOLISM	48	0.376044	1.24158	0.159468	0.295445	0.187487	8773	tags=40%, list=24%, signal=30%	NUDT10/ITPKB/NUDT11/PLCD4/PLCG2/PLCB1/IP6K3/MTMR7/PLCE1/MTMR9/INPP5A/INPP4A/INPP5B/INPP4B/PLCB2/SYNJ1/OCRL/PLCB4/PLD4
WP_VIRAL_ACUTE_MYOCARDITIS	WP_VIRAL_ACUTE_MYOCARDITIS	86	0.335958	1.24096	0.127214	0.251571	0.159644	8330	tags=34%, list=23%, signal=26%	DMD/SGCA/SGCD/LAMA2/NOS1/CAV1/CXCR4/BCL2/TLR4/ILK/CD40LG/CD55/TLR5/FYN/PIK3R1/SGCB/ABL1/IL10/EDN1/ITGAL/BNIP2/ABL2/IL12B/JAK1/TLR3/CD4/IL6/IL2/SOS1
REACTOME_INTERLEUKIN_4_AND_INTERLEUKIN_13_SIGNALING	REACTOME_INTERLEUKIN_4_AND_INTERLEUKIN_13_SIGNALING	111	0.321229	1.23786	0.11094	0.227921	0.144636	7246	tags=32%, list=20%, signal=25%	FGF2/FCER2/LBP/ZEB1/CD36/F13A1/S1PR1/HGF/NDN/IGHE/RORA/ITGAM/MMP2/BCL2/VCAM1/RHOU/FN1/CCL11/VIM/FOS/FOXO1/BCL6/TWIST1/PIK3R1/COL1A2/IL10/SOCS5/MMP1/IRF4/IL12B/ITGAX/ITGB1/JAK3/IL4R/PTGS2
KEGG_CYTOKINE_CYTOKINE_RECEPTOR_INTERACTION	KEGG_CYTOKINE_CYTOKINE_RECEPTOR_INTERACTION	263	0.286898	1.23021	0.0793872	0.17752	0.112652	5972	tags=26%, list=16%, signal=22%	NGFR/GHR/KIT/VEGFD/LEPR/EDA2R/CXCL12/CCL19/TPO/LIFR/HGF/CX3CR1/TSLP/TNFSF8/CCL14/TGFB3/CCL21/IL1R1/PDGFRA/IL6ST/IL7R/FLT3/TNFRSF13C/TNFRSF13B/CXCR4/IL5RA/CXCR5/CCR7/TNFSF12/BMPR1B/CSF2RB/PDGFRB/CCR4/CXCL13/CSF1R/IL17B/CD40LG/XCR1/VEGFC/TGFBR2/TGFB2/GDF5/IL24/OSMR/IL11RA/TGFBR1/CSF2RA/CCR2/CCL11/MPL/FLT4/IL5/KDR/BMPR2/FLT1/CTF1/IFNW1/PDGFC/TNFSF18/TNFRSF17/CCL23/IL19/CD27/CXCR1/BMPR1A/IL10/CCL16/I…
REACTOME_P75_NTR_RECEPTOR_MEDIATED_SIGNALLING	REACTOME_P75_NTR_RECEPTOR_MEDIATED_SIGNALLING	97	0.326224	1.2262	0.128411	0.253305	0.160745	8975	tags=36%, list=24%, signal=27%	NGFR/ARHGEF26/ARHGEF17/NGF/ARHGEF6/ARHGEF15/ARHGEF10/OMG/RASGRF2/BEX3/FGD2/FGD1/AKAP13/ARHGEF37/FGD4/MCF2/PLEKHG2/TIAM1/KALRN/MAG/PREX1/MAGED1/ARHGEF9/ARHGEF4/TRIO/ARHGEF33/TIAM2/ITSN1/PRKCI/SOS1/APH1B/ARHGEF12/ARHGEF40/MCF2L/SOS2
REACTOME_BIOLOGICAL_OXIDATIONS	REACTOME_BIOLOGICAL_OXIDATIONS	216	0.291181	1.22487	0.0916784	0.197212	0.125149	4507	tags=19%, list=12%, signal=17%	ADH1B/AOC3/CYP1B1/ADH7/PTGIS/GSTM5/UGT2B15/CYP1A1/CYP4A11/CYP7B1/CYP3A4/FMO2/ADH1A/CYP2U1/CYP2C19/ARNT2/HPGDS/UGT2B17/ACSM5/GGT5/ADH4/AS3MT/MAOB/PTGS1/FMO1/AADAC/SULT1B1/CYP3A7/CYP4A22/DPEP2/ALDH1B1/GSTM2/CYP46A1/CYP11A1/CYP2C9/TPST1/GSTT2B/CYP2C18/CYP3A5/NNMT/CYP21A2
WP_ENDOMETRIAL_CANCER	WP_ENDOMETRIAL_CANCER	63	0.354386	1.22286	0.157025	0.292973	0.185918	5662	tags=24%, list=15%, signal=20%	CTNNA3/FGF2/AKT3/FGFR1/CTNNA2/GADD45B/KRAS/FGFR2/ILK/TCF7L1/FGF1/FOS/POLK/PIK3R1/PIK3CD
REACTOME_TOLL_LIKE_RECEPTOR_TLR1_TLR2_CASCADE	REACTOME_TOLL_LIKE_RECEPTOR_TLR1_TLR2_CASCADE	97	0.32272	1.21303	0.146067	0.277762	0.176265	6177	tags=20%, list=17%, signal=16%	MAPK10/CD36/SFTPD/IRAK3/MEF2C/SFTPA1/PELI2/TLR1/MEF2A/TLR4/RPS6KA2/DUSP3/TLR6/RPS6KA5/FOS/BTK/S100B/TLR2/PELI3
WP_BREAST_CANCER_PATHWAY	WP_BREAST_CANCER_PATHWAY	154	0.298529	1.20218	0.12983	0.25518	0.161935	5328	tags=21%, list=14%, signal=18%	FGF10/PGR/FGF2/IGF1/FGF7/KIT/AKT3/FGF5/ESR1/HEYL/SHC4/FGFR1/SFRP4/WNT2B/GADD45B/KRAS/SHC2/NOTCH4/TCF7L1/WNT4/WNT7A/ATM/FZD1/FZD8/NOTCH2/FLT4/FGF1/FOS/FZD7/POLK/IGF1R/PIK3R1
REACTOME_TOLL_LIKE_RECEPTOR_CASCADES	REACTOME_TOLL_LIKE_RECEPTOR_CASCADES	153	0.298241	1.20072	0.126543	0.250832	0.159175	5744	tags=22%, list=16%, signal=18%	MAPK10/LBP/CD36/SFTPD/TLR10/TLR7/IRAK3/MEF2C/SFTPA1/CD180/ITGAM/PELI2/TLR1/S100A1/MEF2A/DNM3/TLR4/RPS6KA2/PLCG2/CTSK/SARM1/DUSP3/BPI/TLR6/LY86/TICAM2/RPS6KA5/FOS/TLR5/TLR8/BTK/S100B/TLR2
WP_NRF2_PATHWAY	WP_NRF2_PATHWAY	145	0.294409	1.17994	0.157252	0.293167	0.186041	3613	tags=12%, list=10%, signal=11%	SLC5A7/SLC2A4/ADH7/EPHA3/SLC6A17/GSTM5/SLC5A5/CYP4A11/HGF/SOD3/GPX3/FGF13/SLC6A16/SLC6A19/EGR1/TGFBR2/TGFB2/GSTM2
REACTOME_METABOLISM_OF_VITAMINS_AND_COFACTORS	REACTOME_METABOLISM_OF_VITAMINS_AND_COFACTORS	189	0.282813	1.17589	0.146552	0.27846	0.176708	5141	tags=16%, list=14%, signal=14%	PNLIP/CTRB1/CTRB2/CLPS/AOX1/PTGIS/GPIHBP1/NMNAT2/ACACB/ENPP2/PRSS1/LPL/FOLR2/APOA4/HSPG2/GPC6/AKR1C1/RNLS/LRP1/LRP12/SDC3/CBLIF/ENPP1/NNMT/CUBN/SDC2/NMRK2/AKR1B10/ALDH1L2/CYP8B1/VNN2
WP_IL18_SIGNALING_PATHWAY	WP_IL18_SIGNALING_PATHWAY	273	0.263842	1.13903	0.157895	0.293674	0.186363	5961	tags=18%, list=16%, signal=15%	DES/ADIPOQ/HSPB8/TACR1/ACTA2/CNTN2/SPON1/CD36/PTX3/PRKCB/CCL19/SYT10/ACACB/PTPRZ1/NFATC4/NR4A1/TIMP3/CSN2/KCNH2/BTG2/ACTA1/CDK5R2/FOXN3/MMP2/NR0B2/SEMA6D/BCL2/MEF2A/COL3A1/CCN4/ARL4D/FN1/PRKCA/TSHZ1/TICAM2/RASA3/KLF2/FOS/SEMA6C/ATF3/TNFAIP3/PIK3R1/ADAMTS5/COL1A2/RND2/IL10/MMP1/GATA1/IL18RAP
REACTOME_SIGNALING_BY_RHO_GTPASES	REACTOME_SIGNALING_BY_RHO_GTPASES	451	-0.219786	-1.09979	0.154206	0.289075	0.183444	9011	tags=32%, list=24%, signal=25%	H3C4/MYH14/NUDC/TUBA4B/H4C6/PLEKHG5/CIT/RAC1/ARHGEF16/ARHGEF10L/MYL12B/H2BC12/H2BC15/H4C4/H2BC4/KIF2B/CTNNB1/S100A8/LIMK1/NOXO1/ARPC3/H4C15/H2AJ/SPDL1/SEH1L/SKA2/H3C14/H2BC3/DYNLL1/ARHGEF35/KDM1A/TUBB2B/KNL1/H2BU1/H3-3A/ARPC4/H2BC10/PRKCZ/RCC2/PFN1/ZWILCH/H3C13/DVL1/DSN1/ITGB3BP/YWHAE/CFL1/KIF14/H4C11/CENPL/TUBA1B/NOX3/BUB3/ECT2/YWHAZ/TUBB3/PRC1/MEN1/CENPU/NOXA1/CENPO/S100A9/H3C1/INCENP/CYBA/ROPN…
REACTOME_SIGNALING_BY_WNT	REACTOME_SIGNALING_BY_WNT	328	-0.227527	-1.10768	0.162162	0.299502	0.190061	9029	tags=33%, list=24%, signal=25%	PSMC3/H3C4/H4C6/RAC1/H2BC12/RPS27A/H2BC15/H4C4/H2BC4/PSMA5/PSMD1/PSMD8/PSMC1/CTNNB1/WNT8B/UBA52/WNT10B/PSMF1/PSMB7/RBX1/HDAC1/PLCB3/H4C15/PSMD13/H2AJ/FRAT2/PSMD11/H3C14/H2BC3/PSMD14/PSMA7/PSMA1/PSMA4/WNT8A/H2BU1/PSMB2/H3-3A/H2BC10/SOX13/GNG5/PFN1/H3C13/DVL1/PSMA3/CLTA/PSMB5/H4C11/GNG13/SRY/MYC/YWHAZ/PSMB1/MEN1/PSMB6/LGR5/AP2S1/PSME1/SCRIB/RUVBL1/SOX4/H3C1/CSNK2B/H2BS1/H2BC7/PSMA2/WNT7B/H4C5/H2BC1…
REACTOME_ESR_MEDIATED_SIGNALING	REACTOME_ESR_MEDIATED_SIGNALING	219	-0.240756	-1.12679	0.152318	0.286009	0.181499	10207	tags=36%, list=28%, signal=26%	H4C14/H3C8/H2BC6/FOXA1/H2BC11/RAD21/POLR2D/HSP90AB1/H2AC8/H3C4/H4C6/H2BC12/CXXC5/SPHK1/H2BC15/H4C4/H2BC4/PTGES3/HSP90AA1/EBAG9/HDAC1/H4C15/H2AJ/POLR2E/CBFB/POLR2K/H3C14/H2BC3/POLR2G/KDM1A/H2BU1/MMP7/H3-3A/H2BC10/PRKCZ/GNG5/H3C13/FKBP4/H4C11/GNG13/TFF3/MYC/POLR2J/GTF2F2/PRMT1/POLR2H/GTF2A2/AREG/H3C1/H2BS1/PIK3R2/HRAS/CITED1/CCND1/POLR2L/H2BC7/POLR2I/H4C5/H2BC14/H3C15/H2AZ1/H2BC13/H2BC17/H3C12/H2BC…
REACTOME_INTERLEUKIN_1_FAMILY_SIGNALING	REACTOME_INTERLEUKIN_1_FAMILY_SIGNALING	139	-0.264785	-1.15542	0.15896	0.294732	0.187034	11802	tags=45%, list=32%, signal=30%	PSMD2/IL1RN/PTPN6/PSMD4/IL18/IRAK1/PSMD12/PTPN7/PSMD7/PSMB11/PSMD9/IL1RL2/NOD2/PSMC6/PSMA6/PSMC4/PSME3/PSMB4/PSMC3/RPS27A/IL13/PSMA5/PSMD1/PSMD8/PSMC1/UBA52/PSMF1/PSMB7/RBX1/UBE2N/PSMD13/NFKBIB/PSMD11/SIGIRR/PSMD14/PSMA7/RIPK2/PSMA1/PSMA4/PSMB2/PSMA3/CASP1/PSMB5/PSMB1/PSMB6/PSME1/HMGB1/IL1A/PSMA2/PSMB8/PSMB10/PSMB3/PSME2/IL37/PSMB9/PSMD3/IL36B/IL1R2/IL1F10/IL36G/SAA1/IL36RN
REACTOME_GOLGI_TO_ER_RETROGRADE_TRANSPORT	REACTOME_GOLGI_TO_ER_RETROGRADE_TRANSPORT	134	-0.277738	-1.20178	0.124638	0.248127	0.157459	6368	tags=25%, list=17%, signal=20%	KDELR1/KIF2B/COPE/KIF9/DYNLL1/TUBB2B/KIF4B/TUBA1B/TUBB3/ARF5/KIF20B/TUBA4A/TUBA1C/KIF11/KIF22/KIFC2/KIF4A/RACGAP1/KIF23/TUBB4B/KIF25/KIF15/KIF20A/KIF18B/KIF2C/CENPE/KIF18A/TUBA3C/KIFC1/PAFAH1B3/KLC3/TUBB8B/TUBAL3
REACTOME_DEUBIQUITINATION	REACTOME_DEUBIQUITINATION	284	-0.250575	-1.20322	0.0690909	0.161009	0.102175	12452	tags=39%, list=34%, signal=26%	BABAM1/PSMA8/FOXK2/H2BC18/PSMC2/VDAC2/USP10/TRIM25/BRCC3/VDAC1/PSMD2/PSMD4/USP14/USP5/JOSD2/DDB2/H2AC18/PSMD12/RAD23B/NEDD8/PSMD7/PSMB11/PSMD9/H2BC6/NOD2/H2BC11/OTUB2/PSMC6/MCRS1/PSMA6/PSMC4/PSME3/KDM1B/PSMB4/POLB/H2AC8/TRAF2/PSMC3/BARD1/H2BC12/RPS27A/H2BC15/OTUB1/H2BC4/UCHL5/PSMA5/PSMD1/PSMD8/PSMC1/INO80C/UFD1/UBA52/PSMF1/PSMB7/H2AC11/VDAC3/PSMD13/PSMD11/H2BC3/PSMD14/PTRH2/PSMA7/RIPK2/PSMA1/PSMA…
REACTOME_METABOLISM_OF_STEROIDS	REACTOME_METABOLISM_OF_STEROIDS	151	-0.271037	-1.20801	0.0977654	0.20712	0.131436	5649	tags=23%, list=15%, signal=20%	HSD11B2/FABP6/MSMO1/FDX2/SLC27A2/RAN/FDXR/NSDHL/MVD/INSIG1/SREBF1/MVK/SQLE/TSPO/FASN/LHB/VDR/SLC27A5/ACAT2/CYP11B2/AKR1D1/AMACR/DHCR7/TM7SF2/EBP/SLCO1B1/BAAT/SCD/STARD3/SLCO1A2/SLCO1B3/CYP24A1/LRP2/ALB/HSD3B1
REACTOME_INTERFERON_ALPHA_BETA_SIGNALING	REACTOME_INTERFERON_ALPHA_BETA_SIGNALING	71	-0.315726	-1.21518	0.136842	0.264021	0.167545	10420	tags=34%, list=28%, signal=24%	IFI35/IFNA10/IP6K2/OAS1/HLA-C/IFNA14/HLA-A/HLA-B/IFNA2/HLA-H/IRF3/IFI6/HLA-F/IRF1/SOCS1/IFITM3/BST2/ISG15/IFNA17/IFI27/PSMB8/IFITM1/IFNA6/IFNA13
REACTOME_REGULATION_OF_TP53_ACTIVITY_THROUGH_PHOSPHORYLATION	REACTOME_REGULATION_OF_TP53_ACTIVITY_THROUGH_PHOSPHORYLATION	92	-0.300719	-1.22386	0.0928382	0.199346	0.126503	9039	tags=50%, list=25%, signal=38%	TAF11/MAPKAPK5/TAF4/TBP/TAF3/RPA2/STK11/TAF9/CSNK2A1/RMI1/TAF15/RHNO1/TP53RK/CDK2/BARD1/RPS27A/UBA52/TAF12/SSRP1/TAF5/RAD9B/BLM/BRCA1/TAF10/RFC5/DNA2/NOC2L/BRIP1/TP53/PRKAG3/CSNK2B/RAD9A/TAF7L/AURKA/EXO1/CDK5/RFC4/CHEK1/RPA3/RFC3/RFC2/RMI2/CHEK2/TPX2/CCNA2/AURKB
PID_TAP63_PATHWAY	PID_TAP63_PATHWAY	53	-0.338315	-1.23769	0.13198	0.257355	0.163315	5334	tags=32%, list=14%, signal=27%	SSRP1/BAX/BBC3/ADA/PMAIP1/NOC2L/SERPINB5/GPX2/TP63/FDXR/EVPL/PERP/VDR/TFAP2C/PLK1/CDKN2A/S100A2
WP_PARKINUBIQUITIN_PROTEASOMAL_SYSTEM_PATHWAY	WP_PARKINUBIQUITIN_PROTEASOMAL_SYSTEM_PATHWAY	70	-0.322188	-1.24405	0.105128	0.218698	0.138783	12599	tags=56%, list=34%, signal=37%	HSPA14/UBA1/PSMC2/TUBB1/PSMD2/PSMD4/PSMD12/UBE2J2/TUBB8/PSMD7/CASP8/PSMD9/PSMC6/TUBA3E/PSMC4/UBE2L3/PSMC3/PSMD1/PSMD8/PSMC1/PSMD13/PSMD11/PSMD14/HSPA1B/TUBB2B/TUBB/CASP1/TUBA1B/TUBB3/TUBA4A/UBE2L6/TUBA1C/TUBB4B/PSMD3/TUBA3C/GPR37/TUBAL3/SNCAIP/CCNE1
REACTOME_ACTIVATION_OF_GENE_EXPRESSION_BY_SREBF_SREBP_	REACTOME_ACTIVATION_OF_GENE_EXPRESSION_BY_SREBF_SREBP_	42	-0.356584	-1.24688	0.158508	0.294585	0.186941	10364	tags=43%, list=28%, signal=31%	CARM1/LSS/TGS1/IDI1/HMGCS1/SC5D/HMGCR/FDFT1/ELOVL6/FDPS/MVD/SREBF1/MVK/SQLE/FASN/DHCR7/TM7SF2/SCD
PID_ATM_PATHWAY	PID_ATM_PATHWAY	34	-0.375198	-1.25349	0.152225	0.286009	0.181499	7895	tags=32%, list=21%, signal=25%	UBE2N/BLM/BRCA1/TRIM28/FANCD2/RAD9A/BID/CHEK2/CDC25C/H2AX/CDC25A
REACTOME_CELL_CELL_JUNCTION_ORGANIZATION	REACTOME_CELL_CELL_JUNCTION_ORGANIZATION	64	-0.331007	-1.25827	0.0897436	0.194571	0.123473	5068	tags=27%, list=14%, signal=23%	CLDN14/JUP/CLDN15/CLDN4/CLDN7/CDH17/CLDN2/CLDN19/CLDN3/CDH7/CLDN17/CDH3/CLDN9/CLDN8/CDH9/CDH12/CLDN6
REACTOME_SUMOYLATION_OF_DNA_DAMAGE_RESPONSE_AND_REPAIR_PROTEINS	REACTOME_SUMOYLATION_OF_DNA_DAMAGE_RESPONSE_AND_REPAIR_PROTEINS	77	-0.32043	-1.26339	0.0833333	0.184264	0.116932	15505	tags=55%, list=42%, signal=32%	MDC1/NSMCE4A/RNF2/PIAS4/RING1/RPA1/SMC3/TDG/PARP1/NUP155/NSMCE2/NUP50/SEC13/SMC1A/NUP205/NUP58/SUMO3/NUP54/UBE2I/NUP88/NUP188/NUP85/NUP43/RAD21/SUMO2/NUP42/SUMO1/NUP62/PCGF2/NUP93/SEH1L/AAAS/NDC1/BLM/BRCA1/NUP35/CBX4/RAE1/NUP37/CBX8/CDKN2A/CBX2
REACTOME_PYRUVATE_METABOLISM	REACTOME_PYRUVATE_METABOLISM	30	-0.386832	-1.26377	0.154023	0.28896	0.183371	16741	tags=70%, list=45%, signal=38%	PDHX/PPARD/ME1/DLD/MPC2/PDK1/MPC1/PDHB/PDHA1/VDAC1/DLAT/PDP2/GLO1/PDP1/LDHAL6A/BSG/SLC16A3/GSTZ1/PDHA2/LDHA/LDHC
REACTOME_AURKA_ACTIVATION_BY_TPX2	REACTOME_AURKA_ACTIVATION_BY_TPX2	71	-0.328528	-1.26446	0.0894737	0.194405	0.123367	12432	tags=42%, list=34%, signal=28%	CEP250/HAUS2/ODF2/CKAP5/PPP2R1A/HAUS4/CENPJ/CEP78/HAUS6/HSP90AA1/CEP131/HAUS5/DYNLL1/TUBB/YWHAE/HAUS1/TUBG1/HAUS8/TUBA4A/HAUS7/AURKA/SSNA1/TUBB4B/PLK4/CEP72/CDK1/PLK1/HMMR/NEK2/TPX2
REACTOME_TRANSCRIPTIONAL_REGULATION_BY_RUNX3	REACTOME_TRANSCRIPTIONAL_REGULATION_BY_RUNX3	96	-0.308073	-1.26534	0.0839895	0.184855	0.117307	9801	tags=45%, list=27%, signal=33%	PSMC6/PSMA6/PSMC4/PSME3/PSMB4/PSMC3/RPS27A/PSMA5/PSMD1/PSMD8/PSMC1/CTNNB1/UBA52/PSMF1/PSMB7/PSMD13/CBFB/PSMD11/PSMD14/PSMA7/HES1/TEAD4/PSMA1/PSMA4/PSMB2/PSMA3/PSMB5/MYC/PSMB1/PSMB6/PSME1/TP53/KAT2A/CCND1/PSMA2/PSMB8/PSMB10/PSMB3/PSME2/SPP1/PSMB9/PSMD3/CDKN2A
KEGG_ALZHEIMERS_DISEASE	KEGG_ALZHEIMERS_DISEASE	159	-0.283306	-1.26788	0.0405797	0.108055	0.0685703	9884	tags=47%, list=27%, signal=35%	APOE/NDUFA8/ATP5F1B/NDUFA2/NDUFA4/UQCRB/NDUFA6/UQCR11/ATP5MC2/NDUFB8/ATP5PD/NDUFA1/NDUFB1/ATP5PF/UQCRH/CAPN1/COX7B/COX7A2/PLCB3/NDUFS5/ATP5PO/GRIN2D/SDHB/NDUFB6/NDUFB7/NDUFV2/NAE1/NDUFS7/ATP5F1E/NDUFB2/NDUFC1/NDUFAB1/ATP2A1/NDUFV1/CALML3/NDUFC2/UQCRQ/UQCRFS1/ATP5F1C/NDUFB4/NDUFS3/NDUFB3/COX4I1/COX6C/ATP5MC3/NDUFA9/NDUFB9/PSENEN/CYCS/GRIN2C/UQCRHL/HSD17B10/COX6B2/NDUFA3/UQCR10/NDUFA4L2/COX8A/NDUFA…
WP_FERROPTOSIS	WP_FERROPTOSIS	40	-0.368017	-1.26956	0.1513	0.285203	0.180987	12105	tags=45%, list=33%, signal=30%	VDAC2/PCBP1/SLC39A8/GPX4/SLC11A2/FTL/PCBP2/HMOX1/STEAP3/TFRC/VDAC3/ACSL5/FTH1/TP53/SLC3A2/GSS/TF/ALOX15
REACTOME_TP53_REGULATES_TRANSCRIPTION_OF_CELL_DEATH_GENES	REACTOME_TP53_REGULATES_TRANSCRIPTION_OF_CELL_DEATH_GENES	44	-0.36005	-1.27337	0.129412	0.254646	0.161596	9700	tags=45%, list=26%, signal=34%	TNFRSF10A/BCL2L14/STEAP3/CASP2/PIDD1/BAX/PRELID3A/TRIAP1/BBC3/CASP1/TP73/PRELID1/PMAIP1/TP53/TP53AIP1/TP63/CASP6/BID/PERP/BIRC5
KEGG_GLUTATHIONE_METABOLISM	KEGG_GLUTATHIONE_METABOLISM	49	-0.353724	-1.28041	0.117936	0.237344	0.150616	11312	tags=57%, list=31%, signal=40%	GSTM1/TXNDC12/GPX5/GPX4/PGD/GSR/ODC1/GPX1/GSTO1/SMS/G6PD/GSTK1/RRM1/OPLAH/GSTO2/IDH2/IDH1/GSTZ1/MGST2/GPX2/GSTP1/SRM/GGT6/GSS/MGST1/GGCT/GPX6/RRM2
WP_VITAMIN_D_RECEPTOR_PATHWAY	WP_VITAMIN_D_RECEPTOR_PATHWAY	183	-0.281921	-1.28384	0.0349206	0.0971971	0.0616804	2258	tags=16%, list=6%, signal=15%	SPP1/KRT71/KRT34/CYP2B6/HILPDA/CEBPA/KRTAP10-7/KRTAP10-9/LCE1F/CDX2/SALL4/CDKN2A/KRTAP12-2/KRTAP4-1/CASP5/LCE1D/IL25/KRTAP10-2/NOX1/CYP24A1/KRT38/KNG1/KRT16/KLK6/S100A2/FGF23/CCNE1/SPRR1B/SULT2A1/CASP14
REACTOME_CITRIC_ACID_CYCLE_TCA_CYCLE_	REACTOME_CITRIC_ACID_CYCLE_TCA_CYCLE_	22	-0.42481	-1.28817	0.135857	0.262547	0.16661	15149	tags=73%, list=41%, signal=43%	SUCLG2/DLST/DLD/IDH3A/FAHD1/SUCLA2/CS/SDHD/FH/SDHA/SUCLG1/IDH3G/IDH3B/MDH2/SDHB/IDH2
BIOCARTA_EFP_PATHWAY	BIOCARTA_EFP_PATHWAY	16	-0.468586	-1.28973	0.157667	0.293674	0.186363	5297	tags=44%, list=14%, signal=37%	CDK4/TP53/CDK5/CDK1/CCNB2/CCNB1/SFN
WP_PROXIMAL_TUBULE_TRANSPORT	WP_PROXIMAL_TUBULE_TRANSPORT	57	-0.348011	-1.2898	0.0902256	0.194969	0.123726	7657	tags=32%, list=21%, signal=25%	SLC26A6/SLC5A8/SLC6A18/SLC36A2/CLTRN/SLC3A2/SLC9A3/ATP6V1F/SLC22A8/SLC22A6/SLC2A2/SLC13A3/ATP6V0A4/SLC2A1/ABCC2/SLC34A3/CA4/SLC22A11
REACTOME_PEROXISOMAL_PROTEIN_IMPORT	REACTOME_PEROXISOMAL_PROTEIN_IMPORT	63	-0.339834	-1.29056	0.0831234	0.183971	0.116746	13059	tags=40%, list=35%, signal=26%	EPHX2/MPV17/ACAA1/HMGCL/TYSND1/PEX10/PEX5/AGXT/ACOT4/PEX14/PEX7/RPS27A/DHRS4/UBA52/GSTK1/DECR2/NUDT19/IDH1/SLC27A2/HAO2/HAO1/AMACR/PIPOX/NOS2/BAAT
REACTOME_RHO_GTPASES_ACTIVATE_IQGAPS	REACTOME_RHO_GTPASES_ACTIVATE_IQGAPS	32	-0.390283	-1.29058	0.1373	0.264475	0.167833	10905	tags=53%, list=30%, signal=37%	CDH1/TUBB8/TUBA3E/TUBA4B/RAC1/CTNNB1/TUBB2B/TUBA1B/TUBB3/MEN1/IQGAP3/TUBA4A/TUBA1C/TUBB4B/TUBA3C/TUBB8B/TUBAL3
KEGG_PEROXISOME	KEGG_PEROXISOME	78	-0.325164	-1.29111	0.0848329	0.186366	0.118266	13059	tags=42%, list=35%, signal=27%	EPHX2/MPV17/ACAA1/HMGCL/PRDX1/PEX3/PEX10/PEX5/AGXT/PXMP2/SLC25A17/PEX14/PEX7/ABCD1/DHRS4/XDH/GSTK1/PEX16/DECR2/ACSL5/SOD1/PRDX5/IDH2/NUDT19/IDH1/SLC27A2/MVK/HAO2/HAO1/AMACR/PIPOX/NOS2/BAAT
REACTOME_PCP_CE_PATHWAY	REACTOME_PCP_CE_PATHWAY	92	-0.318089	-1.29455	0.0583554	0.142122	0.0901891	10256	tags=49%, list=28%, signal=35%	PSMB11/CLTB/PSMD9/PSMC6/PSMA6/PSMC4/PSME3/FZD5/PSMB4/PSMC3/RAC1/RPS27A/PSMA5/PSMD1/PSMD8/PSMC1/UBA52/PSMF1/PSMB7/PSMD13/PSMD11/PSMD14/PSMA7/PSMA1/PSMA4/PSMB2/PFN1/DVL1/PSMA3/CLTA/PSMB5/PSMB1/PSMB6/AP2S1/PSME1/SCRIB/PSMA2/PSMB8/PSMB10/PSMB3/PSME2/PSMB9/PSMD3/RAC3/WNT11
PID_RB_1PATHWAY	PID_RB_1PATHWAY	65	-0.340384	-1.2966	0.0729167	0.168005	0.106614	7513	tags=32%, list=20%, signal=26%	MYOD1/SMARCB1/E2F4/PPP2R3B/AATF/CBX4/CDK4/TFDP1/CCND1/SUV39H1/SKP2/E2F2/CKM/CEBPA/E2F1/CCNA2/CDKN2A/CSF2/RBP2/PAX3/CCNE1
BIOCARTA_INTRINSIC_PATHWAY	BIOCARTA_INTRINSIC_PATHWAY	23	-0.42434	-1.30216	0.121348	0.242799	0.154078	1369	tags=26%, list=4%, signal=25%	F2/F12/KNG1/FGA/FGG/FGB
REACTOME_PHOSPHOLIPASE_C_MEDIATED_CASCADE_FGFR4	REACTOME_PHOSPHOLIPASE_C_MEDIATED_CASCADE_FGFR4	15	-0.484635	-1.30392	0.147752	0.280292	0.17787	3176	tags=33%, list=9%, signal=30%	FGF6/FGF19/FGF8/FGF20/FGF23
PID_AURORA_B_PATHWAY	PID_AURORA_B_PATHWAY	39	-0.381775	-1.30585	0.117788	0.237344	0.150616	5617	tags=49%, list=15%, signal=41%	NPM1/SMC4/NCAPD2/INCENP/AURKA/RACGAP1/KIF23/BUB1/STMN1/CDCA8/NDC80/SGO1/KIF20A/KIF2C/NCAPG/NCAPH/CENPA/BIRC5/AURKB
REACTOME_LDL_CLEARANCE	REACTOME_LDL_CLEARANCE	19	-0.445271	-1.30799	0.148387	0.280893	0.178252	6464	tags=26%, list=18%, signal=22%	CLTA/AP2S1/CES3/PCSK9/SOAT2
PID_P38_MK2_PATHWAY	PID_P38_MK2_PATHWAY	21	-0.440359	-1.30952	0.132883	0.257847	0.163627	6610	tags=33%, list=18%, signal=27%	TCF3/MAPKAPK3/YWHAE/YWHAZ/CDC25B/SFN/TH
REACTOME_SYNTHESIS_OF_ACTIVE_UBIQUITIN_ROLES_OF_E1_AND_E2_ENZYMES	REACTOME_SYNTHESIS_OF_ACTIVE_UBIQUITIN_ROLES_OF_E1_AND_E2_ENZYMES	30	-0.400918	-1.30978	0.114943	0.233121	0.147937	12417	tags=73%, list=34%, signal=49%	OTULIN/UBE2R2/UBE2W/UBE2Z/UBE2D1/UBE2K/UBE2E3/UBA6/UBB/UBE2D2/UBA1/USP5/UBE2A/UBE2E1/UBE2L3/RPS27A/UBA52/CDC34/UCHL3/UBE2T/UBE2S/UBE2C
REACTOME_RNA_POLYMERASE_III_TRANSCRIPTION_INITIATION_FROM_TYPE_3_PROMOTER	REACTOME_RNA_POLYMERASE_III_TRANSCRIPTION_INITIATION_FROM_TYPE_3_PROMOTER	28	-0.408736	-1.31203	0.11435	0.232514	0.147551	16113	tags=57%, list=44%, signal=32%	BRF2/SNAPC1/POLR3B/POU2F1/POLR3H/TBP/POLR3F/SNAPC4/POLR1D/POLR2E/POLR2K/POLR3K/POLR1C/POLR2H/POLR2L/POLR3G
KEGG_PROTEIN_EXPORT	KEGG_PROTEIN_EXPORT	24	-0.419534	-1.31214	0.114286	0.232514	0.147551	15760	tags=62%, list=43%, signal=36%	SRP72/SRP68/SRP19/SRP14/HSPA5/IMMP2L/SRP9/SEC11A/OXA1L/SRPRB/SPCS1/SPCS2/IMMP1L/SEC61B/SEC61G
REACTOME_ACTIVATION_OF_BH3_ONLY_PROTEINS	REACTOME_ACTIVATION_OF_BH3_ONLY_PROTEINS	30	-0.401852	-1.31284	0.114943	0.233121	0.147937	7281	tags=40%, list=20%, signal=32%	DYNLL1/BBC3/YWHAE/TP73/YWHAZ/PMAIP1/TP53/TFDP1/TP63/BID/E2F1/SFN
REACTOME_MRNA_DECAY_BY_3_TO_5_EXORIBONUCLEASE	REACTOME_MRNA_DECAY_BY_3_TO_5_EXORIBONUCLEASE	16	-0.477552	-1.3144	0.146868	0.278839	0.176948	15920	tags=88%, list=43%, signal=50%	NT5C3B/SKIV2L/HBS1L/DIS3/EXOSC6/EXOSC1/DCPS/EXOSC9/EXOSC2/EXOSC3/EXOSC7/EXOSC5/EXOSC8/EXOSC4
WP_TP53_NETWORK	WP_TP53_NETWORK	19	-0.448936	-1.31875	0.133333	0.258299	0.163914	7078	tags=53%, list=19%, signal=43%	BAX/BBC3/TP73/MYC/PMAIP1/TP53/OTX2/TP63/BID/CDKN2A
WP_BLADDER_CANCER	WP_BLADDER_CANCER	40	-0.382277	-1.31876	0.111111	0.228075	0.144734	6386	tags=32%, list=17%, signal=27%	TYMP/MYC/CDK4/TP53/FGFR3/PIK3R2/HRAS/CCND1/E2F1/CDKN2A/ERBB2/EGF/UPK3A
REACTOME_INTERCONVERSION_OF_NUCLEOTIDE_DI_AND_TRIPHOSPHATES	REACTOME_INTERCONVERSION_OF_NUCLEOTIDE_DI_AND_TRIPHOSPHATES	29	-0.406819	-1.31882	0.114679	0.232984	0.14785	7515	tags=38%, list=20%, signal=30%	AK8/DCTPP1/AK2/RRM1/DUT/NME2/TXN/TYMS/DTYMK/RRM2/NME1
REACTOME_FACTORS_INVOLVED_IN_MEGAKARYOCYTE_DEVELOPMENT_AND_PLATELET_PRODUCTION	REACTOME_FACTORS_INVOLVED_IN_MEGAKARYOCYTE_DEVELOPMENT_AND_PLATELET_PRODUCTION	168	-0.293186	-1.31966	0.0181269	0.0608582	0.03862	9039	tags=33%, list=25%, signal=25%	CDK2/H3C4/TUBA4B/RAC1/KIF2B/IFNA14/HDAC1/IFNA2/KIF9/H3C14/KDM1A/TUBB2B/H3-3A/H3C13/KIF4B/TUBA1B/TUBB3/IRF1/PRKAR1B/HDAC2/TP53/H3C1/KIF20B/TUBA4A/TUBA1C/KIF11/CDK5/IFNA17/HBG1/KIF22/KIFC2/HBE1/KIF4A/RACGAP1/KIF23/TUBB4B/H3C15/KIF25/KIF15/KIF20A/KIF18B/KIF2C/H3C12/CENPE/KIF18A/TUBA3C/MYB/KIFC1/H3C7/NFE2/KLC3/H3C11/TUBB8B/IFNA6/TUBAL3/IFNA13
WP_DISORDERS_OF_FOLATE_METABOLISM_AND_TRANSPORT	WP_DISORDERS_OF_FOLATE_METABOLISM_AND_TRANSPORT	13	-0.510253	-1.32516	0.161765	0.299001	0.189743	7558	tags=54%, list=21%, signal=43%	GART/MTHFD1/ATIC/DHFR/SHMT2/TYMS/FTCD
REACTOME_REGULATION_OF_INNATE_IMMUNE_RESPONSES_TO_CYTOSOLIC_DNA	REACTOME_REGULATION_OF_INNATE_IMMUNE_RESPONSES_TO_CYTOSOLIC_DNA	14	-0.500101	-1.32583	0.147992	0.280523	0.178017	11198	tags=50%, list=30%, signal=35%	DTX4/DDX41/TRIM21/RPS27A/UBA52/IRF3/NLRP4
REACTOME_COMMON_PATHWAY_OF_FIBRIN_CLOT_FORMATION	REACTOME_COMMON_PATHWAY_OF_FIBRIN_CLOT_FORMATION	22	-0.437399	-1.32635	0.11804	0.237344	0.150616	2649	tags=27%, list=7%, signal=25%	F13B/F2/PF4V1/FGA/FGG/FGB
REACTOME_TNFR2_NON_CANONICAL_NF_KB_PATHWAY	REACTOME_TNFR2_NON_CANONICAL_NF_KB_PATHWAY	100	-0.320563	-1.32928	0.0452128	0.116651	0.0740257	11802	tags=51%, list=32%, signal=35%	PSMD2/TNF/PSMD4/PSMD12/LTBR/TNFRSF4/PSMD7/PSMB11/PSMD9/PSMC6/PSMA6/PSMC4/PSME3/FASLG/PSMB4/TRAF2/PSMC3/RPS27A/PSMA5/PSMD1/PSMD8/PSMC1/UBA52/PSMF1/PSMB7/PSMD13/UBE2M/PSMD11/PSMD14/PSMA7/PSMA1/PSMA4/PSMB2/PSMA3/PSMB5/PSMB1/PSMB6/PSME1/EDAR/TNFRSF12A/PSMA2/TNFRSF25/PSMB8/PSMB10/PSMB3/CD70/PSME2/PSMB9/PSMD3/TNFSF9/TNFRSF18
KEGG_ANTIGEN_PROCESSING_AND_PRESENTATION	KEGG_ANTIGEN_PROCESSING_AND_PRESENTATION	81	-0.33335	-1.33462	0.046875	0.119937	0.0761111	11316	tags=35%, list=31%, signal=24%	KIR2DL4/HLA-DMA/CALR/PDIA3/IFNA10/PSME3/HSP90AB1/KIR3DL3/HLA-C/TAP2/IFI30/KIR2DL3/HSP90AA1/IFNA14/HLA-A/HLA-B/IFNA2/HSPA1B/HLA-F/RFXANK/PSME1/CD8B/IFNA17/TAP1/PSME2/KLRC2/IFNA6/IFNA13
BIOCARTA_41BB_PATHWAY	BIOCARTA_41BB_PATHWAY	18	-0.462861	-1.33524	0.130901	0.255882	0.16238	960	tags=17%, list=3%, signal=16%	TRAF2/TNFSF9/IFNG
WP_SULFATION_BIOTRANSFORMATION_REACTION	WP_SULFATION_BIOTRANSFORMATION_REACTION	18	-0.464169	-1.33901	0.126609	0.250832	0.159175	5244	tags=28%, list=14%, signal=24%	SULT1A2/SULT1C3/SULT6B1/SULT2B1/SULT2A1
REACTOME_APOPTOTIC_CLEAVAGE_OF_CELL_ADHESION_PROTEINS	REACTOME_APOPTOTIC_CLEAVAGE_OF_CELL_ADHESION_PROTEINS	11	-0.54823	-1.34149	0.142857	0.273187	0.173362	13332	tags=73%, list=36%, signal=46%	CASP3/DSP/CDH1/CTNNB1/DSG2/DSG3/DSG1/PKP1
REACTOME_ABC_TRANSPORTER_DISORDERS	REACTOME_ABC_TRANSPORTER_DISORDERS	77	-0.34046	-1.34237	0.0442708	0.115133	0.0730624	11802	tags=60%, list=32%, signal=41%	PSMD2/PSMD4/PSMD12/ABCB6/PSMD7/PSMB11/PSMD9/RNF5/PSMC6/PSMA6/PSMC4/PSME3/PSMB4/PSMC3/RPS27A/ABCD1/PSMA5/PSMD1/PSMD8/PSMC1/UBA52/PSMF1/PSMB7/PSMD13/PSMD11/KCNJ11/PSMD14/PSMA7/PSMA1/PSMA4/PSMB2/PSMA3/PSMB5/PSMB1/PSMB6/PSME1/PSMA2/APOA1/PSMB8/PSMB10/PSMB3/PSME2/PSMB9/PSMD3/ABCC2/ABCA12
KEGG_CYTOSOLIC_DNA_SENSING_PATHWAY	KEGG_CYTOSOLIC_DNA_SENSING_PATHWAY	54	-0.365753	-1.34303	0.0707071	0.163812	0.103953	12518	tags=44%, list=34%, signal=29%	IFNA8/CCL5/IFNA4/PYCARD/POLR3F/IL18/IFNA10/CCL4/CCL4L2/IFNA14/POLR1D/IFNA2/NFKBIB/IRF3/IKBKE/CASP1/POLR3K/POLR1C/IFNA17/AIM2/POLR3G/IFNA6/CXCL10/IFNA13
REACTOME_TRANSLESION_SYNTHESIS_BY_POLK	REACTOME_TRANSLESION_SYNTHESIS_BY_POLK	17	-0.475016	-1.34305	0.130342	0.25518	0.161935	8772	tags=53%, list=24%, signal=40%	RPS27A/UBA52/MAD2L2/RFC5/RFC4/RPA3/RFC3/RFC2/PCNA
REACTOME_SIGNALING_BY_NOTCH	REACTOME_SIGNALING_BY_NOTCH	245	-0.283741	-1.34413	0.0102389	0.040767	0.0258703	10307	tags=42%, list=28%, signal=31%	HDAC10/H4C14/E2F3/PSMD9/H3C8/DTX2/H2BC6/H2BC11/PSMC6/PSMA6/PSMC4/PSME3/SIRT6/PSMB4/H2AC8/PSMC3/H3C4/H4C6/YBX1/H2BC12/RPS27A/H2BC15/H4C4/H2BC4/PSMA5/PSMD1/PSMD8/PSMC1/MIB2/UBA52/PSMF1/PSMB7/RBX1/HDAC1/H4C15/PSMD13/H2AJ/PSMD11/H3C14/H2BC3/PSMD14/PSMA7/HES1/PSMA1/PSMA4/H2BU1/PSMB2/H3-3A/ATP2A1/H2BC10/H3C13/PSMA3/PSMB5/H4C11/MYC/YWHAZ/PSMB1/PSENEN/PSMB6/HDAC2/PSME1/TP53/H3C1/TFDP1/KAT2A/H2BS1/FABP7/C…
REACTOME_FORMATION_OF_FIBRIN_CLOT_CLOTTING_CASCADE_	REACTOME_FORMATION_OF_FIBRIN_CLOT_CLOTTING_CASCADE_	38	-0.393924	-1.34418	0.115839	0.234141	0.148584	3979	tags=32%, list=11%, signal=28%	SERPINC1/F9/C1QBP/F13B/F7/F2/PF4V1/F12/KNG1/FGA/FGG/FGB
WP_HOMOLOGOUS_RECOMBINATION	WP_HOMOLOGOUS_RECOMBINATION	13	-0.517785	-1.34472	0.136555	0.26368	0.167329	5482	tags=38%, list=15%, signal=33%	POLD1/BRCA2/POLD2/RAD51/RAD54B
REACTOME_METABOLISM_OF_PORPHYRINS	REACTOME_METABOLISM_OF_PORPHYRINS	26	-0.426404	-1.34544	0.100457	0.211502	0.134217	4501	tags=23%, list=12%, signal=20%	CPOX/HMBS/SLCO1B1/ABCC2/SLCO1B3/ALB
REACTOME_INTRINSIC_PATHWAY_FOR_APOPTOSIS	REACTOME_INTRINSIC_PATHWAY_FOR_APOPTOSIS	53	-0.368142	-1.34681	0.0736041	0.168865	0.10716	7281	tags=34%, list=20%, signal=27%	DYNLL1/BAX/BAK1/BBC3/YWHAE/TP73/YWHAZ/CYCS/PMAIP1/TP53/TFDP1/TP63/BID/C1QBP/E2F1/GZMB/SFN/CDKN2A
WP_UREA_CYCLE_AND_ASSOCIATED_PATHWAYS	WP_UREA_CYCLE_AND_ASSOCIATED_PATHWAYS	21	-0.453174	-1.34763	0.108108	0.22268	0.141311	10700	tags=57%, list=29%, signal=41%	FH/ASL/SLC25A15/GOT1/MDH2/GOT2/PYCR1/NAGS/GLS2/ALDH4A1/ASS1/NOS2
REACTOME_EARLY_PHASE_OF_HIV_LIFE_CYCLE	REACTOME_EARLY_PHASE_OF_HIV_LIFE_CYCLE	14	-0.508442	-1.34795	0.128964	0.253975	0.16117	4225	tags=36%, list=11%, signal=32%	BANF1/LIG1/PPIA/FEN1/HMGA1
REACTOME_PROCESSING_OF_INTRONLESS_PRE_MRNAS	REACTOME_PROCESSING_OF_INTRONLESS_PRE_MRNAS	19	-0.458964	-1.34821	0.113978	0.232302	0.147416	13946	tags=58%, list=38%, signal=36%	FIP1L1/NUDT21/CPSF4/NCBP2/CSTF1/CSTF3/CLP1/CPSF3/CPSF1/PABPN1/CSTF2
REACTOME_DISEASES_ASSOCIATED_WITH_N_GLYCOSYLATION_OF_PROTEINS	REACTOME_DISEASES_ASSOCIATED_WITH_N_GLYCOSYLATION_OF_PROTEINS	17	-0.477598	-1.35035	0.128205	0.253109	0.160621	16147	tags=71%, list=44%, signal=40%	MGAT2/ALG2/ALG1/MAN1B1/ALG6/MOGS/RFT1/ALG14/DPAGT1/MPDU1/ALG8/ALG3
REACTOME_TRANSCRIPTIONAL_REGULATION_BY_E2F6	REACTOME_TRANSCRIPTIONAL_REGULATION_BY_E2F6	34	-0.404304	-1.35073	0.0936768	0.200966	0.127531	8005	tags=35%, list=22%, signal=28%	PCGF2/UXT/EHMT2/BRCA1/CBX3/TFDP1/CDC7/CHEK1/EZH2/RAD51/E2F1/RRM2
REACTOME_MITOTIC_TELOPHASE_CYTOKINESIS	REACTOME_MITOTIC_TELOPHASE_CYTOKINESIS	13	-0.520425	-1.35158	0.130252	0.25518	0.161935	3137	tags=46%, list=9%, signal=42%	SMC3/SMC1A/RAD21/KIF23/KIF20A/PLK1
WP_TRANSLATION_FACTORS	WP_TRANSLATION_FACTORS	51	-0.370446	-1.35288	0.0857843	0.188108	0.119372	13243	tags=57%, list=36%, signal=36%	EIF3F/EIF3CL/EIF3G/EIF2B5/EIF5/EIF2B4/EIF2S1/EIF1AX/EIF2AK1/EEF1D/EIF3J/EIF3D/EIF5B/PAIP1/EIF2B2/EIF4E/EIF3H/EIF1/CLUH/EEF1B2/EIF3E/EIF3I/EIF2S2/EIF3B/PABPC1/EIF6/EEF1G/EIF5A/EIF4EBP1
REACTOME_RETINOID_CYCLE_DISEASE_EVENTS	REACTOME_RETINOID_CYCLE_DISEASE_EVENTS	13	-0.52108	-1.35328	0.130252	0.25518	0.161935	2873	tags=31%, list=8%, signal=28%	RBP1/RBP4/TTR/STRA6
REACTOME_PHASE_II_CONJUGATION_OF_COMPOUNDS	REACTOME_PHASE_II_CONJUGATION_OF_COMPOUNDS	107	-0.324173	-1.35331	0.0391061	0.105511	0.0669563	5544	tags=25%, list=15%, signal=22%	ACSM2A/SULT1A2/TRMT112/GSTZ1/MGST2/GSTP1/AHCY/PODXL2/UGT1A8/GLYATL1/GGT6/GSS/MGST1/CHAC2/SULT6B1/NAT2/GGCT/UGT2A1/UGT2B4/UGT2A2/UGT3A2/UGT2B10/ACSM2B/MAT1A/SULT2B1/UGT3A1/SULT2A1
REACTOME_CYTOSOLIC_IRON_SULFUR_CLUSTER_ASSEMBLY	REACTOME_CYTOSOLIC_IRON_SULFUR_CLUSTER_ASSEMBLY	13	-0.521792	-1.35513	0.12605	0.250311	0.158845	13905	tags=92%, list=38%, signal=58%	RTEL1/MMS19/NUBP1/CIAO3/CIAO1/ERCC2/CIAPIN1/NDOR1/NUBP2/POLD1/BRIP1/CIAO2B
REACTOME_TRANSCRIPTIONAL_REGULATION_BY_RUNX1	REACTOME_TRANSCRIPTIONAL_REGULATION_BY_RUNX1	237	-0.28784	-1.3557	0.0171821	0.0591912	0.0375622	10256	tags=43%, list=28%, signal=31%	PSMB11/H4C14/PSMD9/H3C8/H2BC6/H2BC11/PSMC6/PSMA6/PSMC4/PSME3/PSMB4/H2AC8/PSMC3/H3C4/H4C6/H2BC12/RPS27A/H2BC15/H4C4/H2BC4/PSMA5/PSMD1/PSMD8/PSMC1/UBA52/PSMF1/PSMB7/HDAC1/MNAT1/H4C15/PSMD13/H2AJ/CBFB/PSMD11/H3C14/SMARCD2/H2BC3/PSMD14/SMARCB1/PSMA7/PSMA1/PSMA4/H2BU1/PSMB2/H3-3A/H2BC10/PF4/TCF3/H3C13/PSMA3/ACTL6A/PSMB5/H4C11/DPY30/TP73/PSMB1/WDR5/PSMB6/CBX4/PRMT1/PSME1/H3C1/CSNK2B/H2BS1/CCND1/H2BC7/P…
KEGG_SYSTEMIC_LUPUS_ERYTHEMATOSUS	KEGG_SYSTEMIC_LUPUS_ERYTHEMATOSUS	134	-0.315034	-1.36315	0.0347826	0.0971971	0.0616804	9164	tags=43%, list=25%, signal=33%	H2AC8/H3C4/H4C6/TRIM21/H2BC12/H2BC15/H4C4/H2BC4/H2AC11/H2AB3/H4C15/H2AJ/MACROH2A1/H3C14/H2BC3/H2BU1/H3-3A/H2BC10/SNRPD3/H3C13/H3Y1/H4C11/H2ACP1/C8B/H3C1/SNRPD1/H2BC7/GRIN2B/H4C5/H2BC14/H2BW1/H3C15/H2AC16/H2AZ1/H2BC13/H2AC17/H2BC17/C8A/H3C12/H2BC9/SNRPB/C2/H3C7/H2AC12/H2AX/H2AC21/H2AC20/H3C11/H3Y2/IFNG/H2AC14/H4C1/H4C3/H4C2/H4C13/H2AC4/H2AB1/H2BW2
PID_DELTA_NP63_PATHWAY	PID_DELTA_NP63_PATHWAY	47	-0.379127	-1.3644	0.0861244	0.188506	0.119624	6113	tags=32%, list=17%, signal=27%	ADRM1/ADA/GPX2/TP63/HELLS/IL1A/BRCA2/FASN/PERP/VDR/CCNB2/SFN/CDKN2A/TOP2A/KRT14
REACTOME_NUCLEAR_ENVELOPE_BREAKDOWN	REACTOME_NUCLEAR_ENVELOPE_BREAKDOWN	53	-0.373108	-1.36498	0.0736041	0.168865	0.10716	13167	tags=57%, list=36%, signal=36%	NUP155/NUP50/SEC13/NUP205/LPIN3/NUP58/LEMD2/NUP54/TMPO/NUP88/NUP188/NUP85/NUP43/NUP42/NUP62/EMD/NUP93/SEH1L/AAAS/NDC1/NUP35/BANF1/RAE1/NUP37/VRK1/CDK1/LMNB1/PLK1/CCNB2/CCNB1
WP_FLUOROPYRIMIDINE_ACTIVITY	WP_FLUOROPYRIMIDINE_ACTIVITY	33	-0.411989	-1.37061	0.0900693	0.194809	0.123624	10706	tags=58%, list=29%, signal=41%	CES1/UPP1/FPGS/SMUG1/ERCC2/CES2/UMPS/RRM1/XRCC3/TYMP/PPAT/UCK2/TP53/DHFR/TYMS/RRM2/TK1/GGH/CDA
REACTOME_SEALING_OF_THE_NUCLEAR_ENVELOPE_NE_BY_ESCRT_III	REACTOME_SEALING_OF_THE_NUCLEAR_ENVELOPE_NE_BY_ESCRT_III	32	-0.414516	-1.37071	0.0823799	0.182495	0.115809	11963	tags=56%, list=32%, signal=38%	LEMD2/TUBB1/CHMP4A/TUBB8/VPS4A/CHMP4B/TUBA3E/TUBA4B/TUBB2B/TUBA1B/TUBB3/CHMP4C/TUBA4A/TUBA1C/TUBB4B/TUBA3C/TUBB8B/TUBAL3
BIOCARTA_RACCYCD_PATHWAY	BIOCARTA_RACCYCD_PATHWAY	26	-0.434822	-1.372	0.0890411	0.193642	0.122883	5297	tags=31%, list=14%, signal=26%	CDK2/RAC1/CDK4/TFDP1/HRAS/CCND1/E2F1/CCNE1
WP_EUKARYOTIC_TRANSCRIPTION_INITIATION	WP_EUKARYOTIC_TRANSCRIPTION_INITIATION	42	-0.39276	-1.37337	0.0745921	0.17006	0.107918	15306	tags=64%, list=42%, signal=38%	GTF2E1/POLR3B/POLR1A/GTF2B/POLR3H/POLR1E/POLR2C/TBP/CDK7/TAF9/GTF2E2/POLR1B/ERCC2/GTF2H3/TAF12/POLR1D/MNAT1/POLR2E/POLR2K/TAF5/POLR2G/POLR3K/POLR2J/GTF2F2/POLR2H/GTF2A2/POLR2I
REACTOME_REGULATION_OF_RUNX2_EXPRESSION_AND_ACTIVITY	REACTOME_REGULATION_OF_RUNX2_EXPRESSION_AND_ACTIVITY	73	-0.352297	-1.37512	0.0311688	0.0904619	0.0574063	10256	tags=55%, list=28%, signal=40%	PSMB11/PSMD9/PSMC6/PSMA6/PSMC4/PSME3/PSMB4/PSMC3/RPS27A/PSMA5/PSMD1/PSMD8/PSMC1/ESRRA/UBA52/PSMF1/PSMB7/RBX1/PSMD13/CBFB/PSMD11/PSMD14/PSMA7/PSMA1/PSMA4/PSMB2/PSMA3/PSMB5/PSMB1/PSMB6/PSME1/PSMA2/SKP2/MSX2/PSMB8/PSMB10/PSMB3/PSME2/PSMB9/PSMD3
REACTOME_INTEGRIN_SIGNALING	REACTOME_INTEGRIN_SIGNALING	27	-0.432923	-1.37521	0.0837104	0.184582	0.117134	227	tags=11%, list=1%, signal=11%	FGA/FGG/FGB
REACTOME_RNA_POLYMERASE_II_TRANSCRIBES_SNRNA_GENES	REACTOME_RNA_POLYMERASE_II_TRANSCRIBES_SNRNA_GENES	80	-0.345728	-1.37605	0.0365535	0.101032	0.0641141	16494	tags=60%, list=45%, signal=33%	INTS12/NCBP1/INTS6/GTF2E1/INTS2/SNAPC1/RPRD1B/GTF2B/POU2F1/INTS9/GTF2F1/INTS14/INTS10/ZC3H8/TAF11/POLR2C/TBP/NCBP2/INTS5/RNU2-1/INTS1/SUPT4H1/RNU1-1/CDK7/TAF9/INTS7/INTS11/SSU72/GTF2E2/SNAPC4/ELL3/POLR2D/RNU4ATAC/INTS8/SRRT/NABP2/POLR2E/POLR2K/TAF5/POLR2G/POLR2J/GTF2F2/POLR2H/GTF2A2/POLR2L/RNU5A-1/POLR2I/RNU4-1
REACTOME_FGFR2_ALTERNATIVE_SPLICING	REACTOME_FGFR2_ALTERNATIVE_SPLICING	27	-0.433242	-1.37623	0.0837104	0.184582	0.117134	12612	tags=63%, list=34%, signal=41%	POLR2C/NCBP2/HNRNPM/POLR2D/HNRNPF/ESRP1/PTBP1/POLR2E/POLR2K/POLR2G/ESRP2/HNRNPA1/POLR2J/GTF2F2/POLR2H/POLR2L/POLR2I
WP_BIOMARKERS_FOR_UREA_CYCLE_DISORDERS	WP_BIOMARKERS_FOR_UREA_CYCLE_DISORDERS	12	-0.544539	-1.37647	0.125261	0.248951	0.157982	10088	tags=50%, list=27%, signal=36%	ASL/GOT1/NAGS/GLS2/ASS1/F7
REACTOME_ZINC_INFLUX_INTO_CELLS_BY_THE_SLC39_GENE_FAMILY	REACTOME_ZINC_INFLUX_INTO_CELLS_BY_THE_SLC39_GENE_FAMILY	10	-0.581197	-1.3767	0.117409	0.237112	0.150469	777	tags=70%, list=2%, signal=69%	SLC39A1/SLC39A10/SLC39A8/SLC39A3/SLC39A5/SLC39A4/SLC39A2
WP_HAIR_FOLLICLE_DEVELOPMENT_CYTODIFFERENTIATION_PART_3_OF_3	WP_HAIR_FOLLICLE_DEVELOPMENT_CYTODIFFERENTIATION_PART_3_OF_3	87	-0.343029	-1.38083	0.0336788	0.0951895	0.0604064	3475	tags=24%, list=9%, signal=22%	PERP/MSX2/MSX1/KRT19/FOXN1/BMP4/KRT15/DSG1/ADAMTS20/KRTAP3-3/DKK4/KLK4/IFNG/HOXC12/WIF1/KLK6/SOX2/GSDMA/CASP14/DLX3/KLK5
WP_CHOLESTEROL_METABOLISM_INCLUDES_BOTH_BLOCH_AND_KANDUTSCHRUSSELL_PATHWAYS	WP_CHOLESTEROL_METABOLISM_INCLUDES_BOTH_BLOCH_AND_KANDUTSCHRUSSELL_PATHWAYS	46	-0.386648	-1.38102	0.0745192	0.17006	0.107918	10811	tags=52%, list=29%, signal=37%	LBR/NR1H3/LSS/IDI1/HMGCS1/SC5D/HMGCR/HSD17B7/DHCR24/FDFT1/FDPS/MSMO1/NSDHL/MVD/SREBF1/MVK/SQLE/FASN/DHCR7/TM7SF2/EBP/SCD/ELOVL3/SOAT2
REACTOME_PIWI_INTERACTING_RNA_PIRNA_BIOGENESIS	REACTOME_PIWI_INTERACTING_RNA_PIRNA_BIOGENESIS	29	-0.426181	-1.38159	0.087156	0.190238	0.120723	9725	tags=48%, list=26%, signal=36%	POLR2D/TDRD1/HSP90AA1/DDX4/POLR2E/POLR2K/POLR2G/POLR2J/ASZ1/POLR2H/POLR2L/FKBP6/POLR2I/TDRD12
REACTOME_BUTYRATE_RESPONSE_FACTOR_1_BRF1_BINDS_AND_DESTABILIZES_MRNA	REACTOME_BUTYRATE_RESPONSE_FACTOR_1_BRF1_BINDS_AND_DESTABILIZES_MRNA	17	-0.489703	-1.38458	0.100427	0.211502	0.134217	14914	tags=65%, list=40%, signal=39%	DIS3/YWHAB/EXOSC6/EXOSC1/EXOSC9/EXOSC2/EXOSC3/EXOSC7/EXOSC5/EXOSC8/EXOSC4
REACTOME_FORMATION_OF_RNA_POL_II_ELONGATION_COMPLEX_	REACTOME_FORMATION_OF_RNA_POL_II_ELONGATION_COMPLEX_	58	-0.371275	-1.38508	0.0472637	0.120543	0.0764952	14072	tags=71%, list=38%, signal=44%	CCNH/CTDP1/ELOA/EAF2/EAF1/CDK9/GTF2H1/WDR61/IWS1/GTF2H4/NCBP1/LEO1/CTR9/GTF2F1/RTF1/SUPT16H/GTF2H5/POLR2C/NCBP2/SUPT4H1/CDK7/ELOB/TCEA1/ERCC2/GTF2H3/POLR2D/NELFCD/NELFB/MNAT1/SSRP1/POLR2E/POLR2K/POLR2G/NELFA/NELFE/POLR2J/GTF2F2/POLR2H/ELOC/POLR2L/POLR2I
WP_INTEGRATED_CANCER_PATHWAY	WP_INTEGRATED_CANCER_PATHWAY	44	-0.392228	-1.38718	0.0729412	0.168005	0.106614	9039	tags=41%, list=25%, signal=31%	CDK2/BARD1/MSH2/BAX/BLM/BRCA1/BBC3/MYC/NOXA1/CDK4/TP53/CHEK1/CDC25B/CDK1/CHEK2/PLK1/E2F1/CDC25A
REACTOME_CLEC7A_DECTIN_1_SIGNALING	REACTOME_CLEC7A_DECTIN_1_SIGNALING	100	-0.334796	-1.3883	0.0292553	0.0864214	0.0548422	12412	tags=48%, list=34%, signal=32%	PSMA8/PSMC2/PYCARD/SYK/PSMD2/PSMD4/PSMD12/PSMD7/CASP8/PSMB11/PSMD9/PSMC6/PSMA6/PSMC4/PSME3/CARD9/PSMB4/PSMC3/RPS27A/PSMA5/PSMD1/PSMD8/PSMC1/UBA52/PSMF1/PSMB7/UBE2N/PSMD13/UBE2M/PSMD11/PSMD14/PSMA7/PSMA1/PSMA4/PSMB2/PSMA3/PSMB5/PSMB1/PSMB6/PSME1/CDC34/PSMA2/PSMB8/PSMB10/PSMB3/PSME2/PSMB9/PSMD3
PID_INTEGRIN2_PATHWAY	PID_INTEGRIN2_PATHWAY	28	-0.432881	-1.38954	0.0852018	0.187003	0.118671	423	tags=14%, list=1%, signal=14%	KNG1/FGA/FGG/FGB
BIOCARTA_EPONFKB_PATHWAY	BIOCARTA_EPONFKB_PATHWAY	11	-0.568052	-1.39	0.122449	0.244384	0.155084	2271	tags=18%, list=6%, signal=17%	GRIN1/EPO
WP_CYTOSOLIC_DNASENSING_PATHWAY	WP_CYTOSOLIC_DNASENSING_PATHWAY	72	-0.357585	-1.39005	0.0288714	0.0854636	0.0542344	12518	tags=46%, list=34%, signal=30%	IFNA8/CCL5/IFNA4/PYCARD/TRIM25/POLR3F/IL18/FADD/CASP8/IFNA10/CCL4/CCL4L2/CGAS/IFNA14/POLR1D/IFNA2/POLR2E/NFKBIB/POLR2K/IRF3/IKBKE/CASP1/POLR3K/POLR1C/POLR2H/POLR2L/ISG15/IFNA17/AIM2/POLR3G/IFNA6/CXCL10/IFNA13
WP_METABOLIC_PATHWAY_OF_LDL_HDL_AND_TG_INCLUDING_DISEASES	WP_METABOLIC_PATHWAY_OF_LDL_HDL_AND_TG_INCLUDING_DISEASES	16	-0.505093	-1.39021	0.103672	0.216735	0.137538	3470	tags=31%, list=9%, signal=28%	APOA1/SCARB1/LIPC/PCSK9/APOA2
WP_TCA_CYCLE_AKA_KREBS_OR_CITRIC_ACID_CYCLE	WP_TCA_CYCLE_AKA_KREBS_OR_CITRIC_ACID_CYCLE	18	-0.482709	-1.39249	0.0944206	0.202379	0.128427	12490	tags=61%, list=34%, signal=40%	SUCLA2/CS/SDHD/FH/SDHA/SUCLG1/IDH3G/IDH3B/MDH2/SDHB/IDH2
REACTOME_REGULATION_OF_GLUCOKINASE_BY_GLUCOKINASE_REGULATORY_PROTEIN	REACTOME_REGULATION_OF_GLUCOKINASE_BY_GLUCOKINASE_REGULATORY_PROTEIN	32	-0.421258	-1.393	0.0663616	0.156334	0.0992083	13167	tags=59%, list=36%, signal=38%	NUP155/NUP50/SEC13/NUP205/NUP58/NUP54/NUP88/NUP188/NUP85/NUP43/NUP42/NUP62/NUP93/SEH1L/AAAS/NDC1/NUP35/RAE1/NUP37
REACTOME_SUMOYLATION_OF_UBIQUITINYLATION_PROTEINS	REACTOME_SUMOYLATION_OF_UBIQUITINYLATION_PROTEINS	39	-0.407458	-1.3937	0.0745192	0.17006	0.107918	13167	tags=54%, list=36%, signal=35%	NUP155/NUP50/SEC13/NUP205/NUP58/NUP54/UBE2I/NUP88/NUP188/NUP85/NUP43/NUP42/SUMO1/NUP62/NUP93/SEH1L/AAAS/NDC1/NUP35/RAE1/NUP37
WP_ONE_CARBON_METABOLISM	WP_ONE_CARBON_METABOLISM	30	-0.427222	-1.39572	0.0781609	0.175629	0.111452	8745	tags=47%, list=24%, signal=36%	SHMT1/DNMT1/GART/MTHFD1/MTHFD2/MTHFD1L/ATIC/AHCY/DHFR/SHMT2/TYMS/DNMT3B/MAT1A/FTCD
REACTOME_FORMATION_OF_INCISION_COMPLEX_IN_GG_NER	REACTOME_FORMATION_OF_INCISION_COMPLEX_IN_GG_NER	43	-0.397319	-1.39657	0.063981	0.152083	0.0965104	13371	tags=60%, list=36%, signal=39%	RPA1/ERCC1/PARP1/ERCC5/CHD1L/GTF2H5/RAD23A/RPA2/DDB2/UBE2V2/CDK7/RAD23B/SUMO3/UBE2I/CUL4A/PARP2/ERCC2/GTF2H3/SUMO2/SUMO1/RPS27A/UBA52/RBX1/UBE2N/MNAT1/RPA3
REACTOME_GLUCONEOGENESIS	REACTOME_GLUCONEOGENESIS	33	-0.421436	-1.40203	0.0669746	0.157156	0.0997294	10766	tags=64%, list=29%, signal=45%	G6PC3/G6PC2/SLC25A11/PGK2/ENO3/GOT1/MDH2/PGK1/PGAM1/SLC37A4/PCK2/GOT2/ALDOA/SLC37A1/GPI/SLC25A1/ENO1/ALDOC/TPI1/GAPDH/SLC25A10
REACTOME_ANTIGEN_PROCESSING_CROSS_PRESENTATION	REACTOME_ANTIGEN_PROCESSING_CROSS_PRESENTATION	99	-0.339272	-1.40241	0.0266667	0.0807473	0.0512415	10698	tags=49%, list=29%, signal=35%	PSMD7/CALR/PDIA3/PSMB11/PSMD9/PSMC6/PSMA6/PSMC4/PSME3/PSMB4/PSMC3/RPS27A/HLA-C/TAP2/VAMP8/PSMA5/PSMD1/PSMD8/PSMC1/UBA52/PSMF1/PSMB7/HLA-A/HLA-B/SEC61B/PSMD13/PSMD11/PSMD14/PSMA7/PSMA1/PSMA4/PSMB2/PSMA3/PSMB5/HLA-F/SEC61G/PSMB1/PSMB6/PSME1/CYBA/PSMA2/PSMB8/TAP1/PSMB10/PSMB3/PSME2/CTSV/PSMB9/PSMD3
PID_EPHRINB_REV_PATHWAY	PID_EPHRINB_REV_PATHWAY	30	-0.430378	-1.40603	0.0689655	0.160874	0.102089	227	tags=13%, list=1%, signal=13%	EPHB2/FGA/FGG/FGB
BIOCARTA_CASPASE_PATHWAY	BIOCARTA_CASPASE_PATHWAY	22	-0.464263	-1.40781	0.0846325	0.186098	0.118096	13845	tags=59%, list=38%, signal=37%	DFFB/PARP1/CASP3/DFFA/PRF1/CASP8/CASP4/CASP2/CASP1/CASP6/LMNB2/LMNB1/GZMB
REACTOME_DNA_DAMAGE_RECOGNITION_IN_GG_NER	REACTOME_DNA_DAMAGE_RECOGNITION_IN_GG_NER	38	-0.413891	-1.41231	0.0685579	0.160081	0.101586	17348	tags=68%, list=47%, signal=36%	TFPT/NFRKB/COPS7A/CETN2/YY1/UBB/INO80E/COPS7B/PARP1/RAD23A/COPS3/DDB2/RAD23B/CUL4A/PARP2/GPS1/MCRS1/RPS27A/INO80C/UBA52/RBX1/COPS5/ACTL6A/INO80B/ACTR5/RUVBL1
REACTOME_KSRP_KHSRP_BINDS_AND_DESTABILIZES_MRNA	REACTOME_KSRP_KHSRP_BINDS_AND_DESTABILIZES_MRNA	17	-0.499567	-1.41247	0.0876068	0.191047	0.121237	9701	tags=59%, list=26%, signal=43%	EXOSC1/EXOSC9/EXOSC2/KHSRP/EXOSC3/YWHAZ/EXOSC7/EXOSC5/EXOSC8/EXOSC4
BIOCARTA_CYTOKINE_PATHWAY	BIOCARTA_CYTOKINE_PATHWAY	19	-0.482462	-1.41723	0.083871	0.184765	0.11725	1345	tags=26%, list=4%, signal=25%	IL1A/IL3/IFNG/IL17A/IL9
BIOCARTA_SKP2E2F_PATHWAY	BIOCARTA_SKP2E2F_PATHWAY	10	-0.59841	-1.41748	0.105263	0.218715	0.138795	5009	tags=50%, list=14%, signal=43%	TFDP1/CDC34/SKP2/E2F1/CCNE1
REACTOME_INTERACTION_WITH_CUMULUS_CELLS_AND_THE_ZONA_PELLUCIDA	REACTOME_INTERACTION_WITH_CUMULUS_CELLS_AND_THE_ZONA_PELLUCIDA	11	-0.581084	-1.42188	0.0959184	0.204116	0.12953	12419	tags=73%, list=34%, signal=48%	SPAM1/ADAM21/ADAM30/ADAM20/OVGP1/ZP3/ZP4/ADAM2
REACTOME_CONVERSION_FROM_APC_C_CDC20_TO_APC_C_CDH1_IN_LATE_ANAPHASE	REACTOME_CONVERSION_FROM_APC_C_CDC20_TO_APC_C_CDH1_IN_LATE_ANAPHASE	20	-0.479133	-1.42243	0.0723684	0.167334	0.106189	15888	tags=65%, list=43%, signal=37%	ANAPC10/CDC26/CDC23/ANAPC2/FZR1/CDC16/ANAPC15/UBE2E1/ANAPC7/ANAPC11/UBE2S/CDC20/UBE2C
REACTOME_GLUCOSE_METABOLISM	REACTOME_GLUCOSE_METABOLISM	91	-0.350221	-1.42655	0.015625	0.0555166	0.0352303	11214	tags=48%, list=30%, signal=34%	NUP54/PPP2R1A/G6PC3/NUP88/G6PC2/PFKL/HK3/SLC25A11/NUP188/PGK2/NUP85/NUP43/NUP42/NUP62/GNPDA1/ENO3/GOT1/MDH2/PGK1/PGAM1/SLC37A4/NUP93/SEH1L/PFKP/AAAS/NDC1/PCK2/GOT2/NUP35/ALDOA/PGP/SLC37A1/GPI/PFKFB4/PKLR/RAE1/NUP37/SLC25A1/PKM/ENO1/ALDOC/TPI1/GAPDH/SLC25A10
WP_NONALCOHOLIC_FATTY_LIVER_DISEASE	WP_NONALCOHOLIC_FATTY_LIVER_DISEASE	149	-0.322098	-1.42674	0.00852273	0.0357293	0.0226735	9524	tags=51%, list=26%, signal=38%	NDUFB10/SDHD/COX7A2L/EIF2S1/SDHA/CASP8/NR1H3/COX7C/NDUFA8/NDUFA2/FASLG/NDUFA4/UQCRB/TRAF2/NDUFA6/UQCR11/RAC1/NDUFB8/NDUFA11/NDUFA1/NDUFB1/UQCRH/CXCL8/COX7B/NDUFB11/COX7A2/NDUFS5/SDHB/NDUFB6/NDUFB7/NDUFV2/NDUFS7/NDUFB2/BAX/NDUFC1/NDUFAB1/NDUFA13/NDUFV1/BAK1/NDUFA12/NDUFC2/UQCRQ/UQCRFS1/BBC3/NDUFB4/NDUFS3/NDUFB3/COX4I1/COX6C/NDUFA9/NDUFB9/CYCS/UQCRHL/COX6B2/NDUFA3/UQCR10/PRKAG3/NDUFA4L2/COX8A/PIK3R…
REACTOME_RECRUITMENT_OF_NUMA_TO_MITOTIC_CENTROSOMES	REACTOME_RECRUITMENT_OF_NUMA_TO_MITOTIC_CENTROSOMES	94	-0.349049	-1.42707	0.0157068	0.0555587	0.035257	12432	tags=45%, list=34%, signal=30%	CEP250/HAUS2/ODF2/TUBGCP3/TUBB1/CKAP5/PPP2R1A/TUBB8/HAUS4/CENPJ/TUBA3E/CEP78/HAUS6/TUBA4B/HSP90AA1/CEP131/HAUS5/DYNLL1/TUBB2B/TUBB/YWHAE/HAUS1/TUBA1B/TUBB3/TUBG1/HAUS8/TUBA4A/HAUS7/TUBA1C/MZT2B/SSNA1/TUBB4B/PLK4/MZT1/CEP72/CDK1/MZT2A/PLK1/NEK2/TUBA3C/TUBB8B/TUBAL3
REACTOME_RNA_POLYMERASE_I_TRANSCRIPTION_INITIATION	REACTOME_RNA_POLYMERASE_I_TRANSCRIPTION_INITIATION	47	-0.39722	-1.42952	0.0526316	0.130318	0.0826985	14012	tags=60%, list=38%, signal=37%	RBBP4/RBBP7/POLR1E/GTF2H5/TBP/MTA1/CDK7/GATAD2A/TAF1D/MTA2/POLR1B/ERCC2/GTF2H3/TWISTNB/MBD3/HDAC1/POLR1D/MNAT1/EHMT2/POLR2E/POLR2K/HDAC2/POLR1C/ZNRD1/POLR2H/KAT2A/POLR2L/CD3EAP
REACTOME_TYPE_I_HEMIDESMOSOME_ASSEMBLY	REACTOME_TYPE_I_HEMIDESMOSOME_ASSEMBLY	11	-0.584403	-1.43001	0.0897959	0.194571	0.123473	9724	tags=64%, list=26%, signal=47%	ITGB4/KRT5/LAMB3/LAMA3/LAMC2/COL17A1/KRT14
KEGG_RNA_POLYMERASE	KEGG_RNA_POLYMERASE	29	-0.442145	-1.43334	0.0619266	0.148247	0.0940762	10121	tags=62%, list=27%, signal=45%	POLR3H/POLR1E/POLR2C/POLR3F/POLR1B/POLR2D/POLR1D/POLR2E/POLR2K/POLR2G/POLR3K/POLR2J/POLR1C/ZNRD1/POLR2H/POLR2L/POLR2I/POLR3G
PID_HIF1A_PATHWAY	PID_HIF1A_PATHWAY	19	-0.488267	-1.43429	0.0752688	0.170557	0.108234	8303	tags=47%, list=23%, signal=37%	HSP90AA1/RBX1/COPS5/RACK1/EGLN3/TP53/ELOC/NAA10/CDKN2A
BIOCARTA_CPSF_PATHWAY	BIOCARTA_CPSF_PATHWAY	10	-0.606008	-1.43547	0.0951417	0.203397	0.129074	13040	tags=80%, list=35%, signal=52%	CPSF4/CSTF1/CSTF3/CPSF3/BCL2L2-PABPN1/CPSF1/PABPN1/CSTF2
REACTOME_METAL_ION_SLC_TRANSPORTERS	REACTOME_METAL_ION_SLC_TRANSPORTERS	26	-0.455293	-1.43659	0.06621	0.156132	0.09908	2537	tags=38%, list=7%, signal=36%	SLC39A10/SLC39A8/SLC11A2/SLC39A3/SLC30A10/SLC39A5/SLC30A2/SLC30A3/SLC39A4/SLC39A2
PID_P73PATHWAY	PID_P73PATHWAY	79	-0.361411	-1.43721	0.0228426	0.073078	0.0463746	7363	tags=30%, list=20%, signal=24%	HSF1/BAX/BAK1/BBC3/TP73/MYC/BUB3/ADA/TP53AIP1/TP63/CCNE2/BRCA2/FASN/CHEK1/BUB1/CDK1/RAD51/PLK1/CCNA2/CCNB1/SFN/RNF43/S100A2/AFP
KEGG_OTHER_GLYCAN_DEGRADATION	KEGG_OTHER_GLYCAN_DEGRADATION	16	-0.523699	-1.44142	0.0820734	0.182156	0.115594	1411	tags=19%, list=4%, signal=18%	FUCA2/NEU2/NEU4
REACTOME_GLYCOLYSIS	REACTOME_GLYCOLYSIS	71	-0.374535	-1.44153	0.0210526	0.0686713	0.0435781	13167	tags=55%, list=36%, signal=35%	NUP155/NUP50/SEC13/NUP205/PPP2R1B/NUP58/NUP54/PPP2R1A/NUP88/PFKL/HK3/NUP188/PGK2/NUP85/NUP43/NUP42/NUP62/GNPDA1/ENO3/PGK1/PGAM1/NUP93/SEH1L/PFKP/AAAS/NDC1/NUP35/ALDOA/PGP/GPI/PFKFB4/PKLR/RAE1/NUP37/PKM/ENO1/ALDOC/TPI1/GAPDH
BIOCARTA_G1_PATHWAY	BIOCARTA_G1_PATHWAY	28	-0.449699	-1.44352	0.058296	0.142122	0.0901891	5297	tags=39%, list=14%, signal=34%	CDK4/TP53/TFDP1/CCND1/DHFR/SKP2/CDK1/E2F1/CDKN2A/CDC25A/CCNE1
WP_IRON_METABOLISM_IN_PLACENTA	WP_IRON_METABOLISM_IN_PLACENTA	12	-0.571424	-1.44442	0.0793319	0.17752	0.112652	10862	tags=58%, list=29%, signal=41%	SLC11A2/TFR2/STEAP3/TFRC/FTH1/HEPHL1/TF
REACTOME_SIGNALING_BY_NOTCH4	REACTOME_SIGNALING_BY_NOTCH4	82	-0.361874	-1.44744	0.0208333	0.0681167	0.0432262	10176	tags=50%, list=28%, signal=36%	PSMD9/PSMC6/PSMA6/PSMC4/PSME3/PSMB4/PSMC3/RPS27A/PSMA5/PSMD1/PSMD8/PSMC1/UBA52/PSMF1/PSMB7/RBX1/PSMD13/PSMD11/PSMD14/PSMA7/HES1/PSMA1/PSMA4/PSMB2/PSMA3/PSMB5/YWHAZ/PSMB1/PSENEN/PSMB6/PSME1/KAT2A/PSMA2/PSMB8/PSMB10/PSMB3/PSME2/TACC3/PSMB9/PSMD3/HES5
REACTOME_UB_SPECIFIC_PROCESSING_PROTEASES	REACTOME_UB_SPECIFIC_PROCESSING_PROTEASES	207	-0.312942	-1.44913	0.0101695	0.0406267	0.0257813	10256	tags=37%, list=28%, signal=27%	PSMB11/PSMD9/H2BC6/H2BC11/PSMC6/PSMA6/PSMC4/PSME3/PSMB4/POLB/H2AC8/TRAF2/PSMC3/H2BC12/RPS27A/H2BC15/OTUB1/H2BC4/PSMA5/PSMD1/PSMD8/PSMC1/UFD1/UBA52/PSMF1/PSMB7/H2AC11/VDAC3/PSMD13/PSMD11/H2BC3/PSMD14/PTRH2/PSMA7/PSMA1/PSMA4/H2BU1/PSMB2/H2BC10/TAF10/PSMA3/RCE1/PSMB5/ADRM1/MYC/PSMB1/PSMB6/PSME1/RUVBL1/TP53/KAT2A/CLSPN/H2BC7/PSMA2/H2BC14/SKP2/PSMB8/PSMB10/PSMB3/PSME2/H2AC16/H2BC13/H2AC17/H2BC17/H2BC9…
REACTOME_COPI_DEPENDENT_GOLGI_TO_ER_RETROGRADE_TRAFFIC	REACTOME_COPI_DEPENDENT_GOLGI_TO_ER_RETROGRADE_TRAFFIC	100	-0.350069	-1.45163	0.018617	0.0621526	0.0394414	6368	tags=31%, list=17%, signal=26%	KDELR1/KIF2B/COPE/KIF9/TUBB2B/KIF4B/TUBA1B/TUBB3/ARF5/KIF20B/TUBA4A/TUBA1C/KIF11/KIF22/KIFC2/KIF4A/RACGAP1/KIF23/TUBB4B/KIF25/KIF15/KIF20A/KIF18B/KIF2C/CENPE/KIF18A/TUBA3C/KIFC1/KLC3/TUBB8B/TUBAL3
REACTOME_INTERLEUKIN_12_SIGNALING	REACTOME_INTERLEUKIN_12_SIGNALING	47	-0.403594	-1.45246	0.0406699	0.108055	0.0685703	9430	tags=43%, list=26%, signal=32%	TCP1/SERPINB2/GSTO1/HNRNPF/SNRPA1/CNN2/RALA/ANXA2/HNRNPA2B1/MTAP/SOD1/TALDO1/CFL1/RPLP0/BOLA2B/PPIA/PSME2/LMNB1/MIF/IFNG
REACTOME_E3_UBIQUITIN_LIGASES_UBIQUITINATE_TARGET_PROTEINS	REACTOME_E3_UBIQUITIN_LIGASES_UBIQUITINATE_TARGET_PROTEINS	59	-0.391878	-1.45301	0.0233161	0.0737733	0.0468158	11520	tags=46%, list=31%, signal=32%	UBE2V2/RAD18/UBE2A/UBE2J2/PEX10/PEX5/UBE2E1/H2BC6/H2BC11/UBE2L3/PEX14/H2BC12/RPS27A/H2BC15/H2BC4/UBA52/HLA-A/UBE2N/H2BC3/RNF181/H2BC10/H2BC7/H2BC14/H2BC13/H2BC17/H2BC9/PCNA
REACTOME_TP53_REGULATES_TRANSCRIPTION_OF_GENES_INVOLVED_IN_CYTOCHROME_C_RELEASE	REACTOME_TP53_REGULATES_TRANSCRIPTION_OF_GENES_INVOLVED_IN_CYTOCHROME_C_RELEASE	20	-0.490271	-1.45549	0.0592105	0.143909	0.0913235	7078	tags=60%, list=19%, signal=49%	STEAP3/BAX/PRELID3A/TRIAP1/BBC3/TP73/PRELID1/PMAIP1/TP53/TP53AIP1/TP63/BID
REACTOME_MISMATCH_REPAIR	REACTOME_MISMATCH_REPAIR	15	-0.541994	-1.45824	0.0706638	0.163812	0.103953	5482	tags=80%, list=15%, signal=68%	MSH6/PMS2/RPA1/POLD4/RPA2/MSH2/POLD1/LIG1/EXO1/RPA3/POLD2/PCNA
REACTOME_INTERLEUKIN_1_SIGNALING	REACTOME_INTERLEUKIN_1_SIGNALING	102	-0.351755	-1.45874	0.016129	0.0565256	0.0358706	11802	tags=49%, list=32%, signal=33%	PSMD2/IL1RN/PSMD4/IRAK1/PSMD12/PSMD7/PSMB11/PSMD9/NOD2/PSMC6/PSMA6/PSMC4/PSME3/PSMB4/PSMC3/RPS27A/PSMA5/PSMD1/PSMD8/PSMC1/UBA52/PSMF1/PSMB7/RBX1/UBE2N/PSMD13/NFKBIB/PSMD11/PSMD14/PSMA7/RIPK2/PSMA1/PSMA4/PSMB2/PSMA3/PSMB5/PSMB1/PSMB6/PSME1/HMGB1/IL1A/PSMA2/PSMB8/PSMB10/PSMB3/PSME2/PSMB9/PSMD3/IL1R2/SAA1
REACTOME_PROGRAMMED_CELL_DEATH	REACTOME_PROGRAMMED_CELL_DEATH	180	-0.321394	-1.45973	0.0031348	0.0181742	0.0115332	9801	tags=39%, list=27%, signal=29%	PSMC6/TNFRSF10A/PSMA6/PSMC4/PSME3/FASLG/PSMB4/TRAF2/PSMC3/RPS27A/BCL2L1/H1-0/PSMA5/PSMD1/PSMD8/PSMC1/CTNNB1/UBA52/PSMF1/PSMB7/PSMD13/PSMD11/PSMD14/DYNLL1/PSMA7/BAX/PSMA1/PSMA4/PSMB2/BAK1/PSMA3/BCAP31/BBC3/YWHAE/PSMB5/TP73/YWHAZ/PSMB1/PSMB6/CYCS/DSG2/PMAIP1/PSME1/TP53/TFDP1/TP63/HMGB1/CASP6/CLSPN/BID/PSMA2/DSG3/GAS2/PSMB8/PSMB10/PSMB3/HMGB2/PSME2/C1QBP/H1-1/H1-4/LMNB1/PSMB9/E2F1/PSMD3/DSG1/GZMB/SF…
WP_PURINE_METABOLISM	WP_PURINE_METABOLISM	13	-0.564543	-1.46616	0.0756303	0.171212	0.10865	10170	tags=77%, list=28%, signal=56%	ADSL/PNP/IMPDH1/XDH/DGUOK/ADA/ATIC/HPRT1/ITPA/APRT
WP_ATM_SIGNALING_PATHWAY	WP_ATM_SIGNALING_PATHWAY	40	-0.425575	-1.46812	0.0425532	0.111643	0.0708478	6686	tags=45%, list=18%, signal=37%	CDK2/CASP2/PIDD1/BRCA1/TP73/FANCD2/TP53/RAD9A/BID/CHEK1/CDK1/RAD51/CHEK2/CCNB1/CDC25C/H2AX/CDC25A/CCNE1
REACTOME_RNA_POLYMERASE_III_TRANSCRIPTION_INITIATION_FROM_TYPE_1_PROMOTER	REACTOME_RNA_POLYMERASE_III_TRANSCRIPTION_INITIATION_FROM_TYPE_1_PROMOTER	28	-0.457516	-1.46862	0.0515695	0.128148	0.0813213	8170	tags=57%, list=22%, signal=45%	POLR3H/BRF1/TBP/POLR3F/GTF3C2/GTF3C6/POLR1D/POLR2E/POLR2K/POLR3K/GTF3C5/POLR1C/POLR2H/GTF3A/POLR2L/POLR3G
KEGG_PENTOSE_PHOSPHATE_PATHWAY	KEGG_PENTOSE_PHOSPHATE_PATHWAY	27	-0.464502	-1.47553	0.0497738	0.125331	0.0795337	11196	tags=63%, list=30%, signal=44%	RPE/PGD/PFKL/DERA/RPEL1/TKTL1/G6PD/PFKP/PGLS/PRPS1L1/TALDO1/ALDOA/TKTL2/GPI/RPIA/TKT/ALDOC
REACTOME_TP53_REGULATES_TRANSCRIPTION_OF_DNA_REPAIR_GENES	REACTOME_TP53_REGULATES_TRANSCRIPTION_OF_DNA_REPAIR_GENES	62	-0.3906	-1.47639	0.0177215	0.0602633	0.0382425	12729	tags=56%, list=35%, signal=37%	GTF2F1/FANCC/SUPT16H/GTF2H5/POLR2C/SUPT4H1/CDK12/DDB2/CDK7/ELOB/TCEA1/ERCC2/GTF2H3/POLR2D/NELFCD/MSH2/NELFB/MNAT1/SSRP1/POLR2E/POLR2K/POLR2G/NELFA/FANCI/BRCA1/NELFE/POLR2J/GTF2F2/FANCD2/TP53/POLR2H/ELOC/POLR2L/POLR2I/CHEK1
REACTOME_RHO_GTPASES_ACTIVATE_PKNS	REACTOME_RHO_GTPASES_ACTIVATE_PKNS	92	-0.363136	-1.47788	0.0132626	0.0485003	0.0307778	9164	tags=51%, list=25%, signal=38%	H2AC8/H3C4/MYH14/H4C6/RAC1/MYL12B/H2BC12/H2BC15/H4C4/H2BC4/H4C15/H2AJ/H3C14/H2BC3/KDM1A/H2BU1/H3-3A/H2BC10/H3C13/YWHAE/H4C11/YWHAZ/H3C1/H2BS1/H2BC7/H4C5/H2BC14/H3C15/H2AZ1/H2BC13/H2BC17/H3C12/H2BC9/KLK2/SFN/H3C7/CDC25C/H2AX/H2AC20/H3C11/H2AC14/H4C1/H4C3/H4C2/H4C13/H2AC4/H2AB1
REACTOME_FORMATION_OF_TUBULIN_FOLDING_INTERMEDIATES_BY_CCT_TRIC	REACTOME_FORMATION_OF_TUBULIN_FOLDING_INTERMEDIATES_BY_CCT_TRIC	26	-0.469091	-1.48013	0.0502283	0.125642	0.0797313	9727	tags=65%, list=26%, signal=48%	TUBA3E/TCP1/CCT6A/CCT3/TUBA4B/CCT4/TUBB2B/CCT5/TUBA1B/CCT7/TUBB3/CCT8/TUBA4A/TUBA1C/TUBB4B/TUBA3C/TUBAL3
REACTOME_METALLOPROTEASE_DUBS	REACTOME_METALLOPROTEASE_DUBS	36	-0.441137	-1.48324	0.0411622	0.109052	0.0692034	9164	tags=39%, list=25%, signal=29%	H2AC8/BARD1/RPS27A/UBA52/H2AC11/PSMD14/BRCA1/H2AC16/H2AC17/H2AC12/H2AC21/H2AC20/H2AC14/H2AC4
REACTOME_INHIBITION_OF_REPLICATION_INITIATION_OF_DAMAGED_DNA_BY_RB1_E2F1	REACTOME_INHIBITION_OF_REPLICATION_INITIATION_OF_DAMAGED_DNA_BY_RB1_E2F1	13	-0.574187	-1.4912	0.0735294	0.168865	0.10716	6612	tags=62%, list=18%, signal=51%	PPP2R1B/PPP2R1A/PPP2R3B/POLA2/PRIM2/TFDP1/PRIM1/E2F1
PID_AURORA_A_PATHWAY	PID_AURORA_A_PATHWAY	31	-0.456243	-1.49411	0.0397196	0.106441	0.0675467	5143	tags=39%, list=14%, signal=33%	TP53/RAN/AURKA/AURKAIP1/AJUBA/CDC25B/DLGAP5/TACC3/TPX2/CENPA/BIRC5/AURKB
WP_ATM_SIGNALING_NETWORK_IN_DEVELOPMENT_AND_DISEASE	WP_ATM_SIGNALING_NETWORK_IN_DEVELOPMENT_AND_DISEASE	45	-0.420708	-1.49485	0.0357995	0.0991789	0.0629379	3785	tags=20%, list=10%, signal=18%	CDK5/HMGN1/CHEK1/BUB1/CDK1/CHEK2/H2AX/AURKB/RASGRF1
SA_G1_AND_S_PHASES	SA_G1_AND_S_PHASES	15	-0.556406	-1.49702	0.0620985	0.14849	0.0942304	6190	tags=53%, list=17%, signal=44%	CFL1/CDK4/TP53/NXT1/CCND1/E2F2/E2F1/CDKN2A
BIOCARTA_PTC1_PATHWAY	BIOCARTA_PTC1_PATHWAY	11	-0.611841	-1.49715	0.0612245	0.147149	0.0933795	2718	tags=45%, list=7%, signal=42%	CDC25B/CDK1/CCNB1/CDC25C/CDC25A
WP_FIBRIN_COMPLEMENT_RECEPTOR_3_SIGNALING_PATHWAY	WP_FIBRIN_COMPLEMENT_RECEPTOR_3_SIGNALING_PATHWAY	41	-0.431512	-1.49766	0.0357995	0.0991789	0.0629379	483	tags=15%, list=1%, signal=14%	CXCL3/NOS2/CXCL10/FGA/FGG/FGB
REACTOME_GLUCURONIDATION	REACTOME_GLUCURONIDATION	25	-0.471701	-1.49833	0.0485651	0.122984	0.0780443	1800	tags=28%, list=5%, signal=27%	UGT1A8/UGT2A1/UGT2B4/UGT2A2/UGT3A2/UGT2B10/UGT3A1
REACTOME_HDR_THROUGH_SINGLE_STRAND_ANNEALING_SSA_	REACTOME_HDR_THROUGH_SINGLE_STRAND_ANNEALING_SSA_	37	-0.44068	-1.50056	0.0330189	0.0941812	0.0597665	7280	tags=65%, list=20%, signal=52%	RPA1/NBN/ERCC1/TOP3A/RAD1/TOPBP1/RPA2/RMI1/RHNO1/BARD1/RAD9B/BLM/BRCA1/RFC5/DNA2/BRIP1/RAD9A/EXO1/RFC4/RPA3/RFC3/RFC2/RMI2/RAD51
WP_IL17_SIGNALING_PATHWAY	WP_IL17_SIGNALING_PATHWAY	32	-0.453987	-1.50123	0.0389016	0.105318	0.0668337	1081	tags=12%, list=3%, signal=12%	IL17F/IL25/IL17C/IL17A
REACTOME_TRANSCRIPTION_OF_E2F_TARGETS_UNDER_NEGATIVE_CONTROL_BY_P107_RBL1_AND_P130_RBL2_IN_COMPLEX_WITH_HDAC1	REACTOME_TRANSCRIPTION_OF_E2F_TARGETS_UNDER_NEGATIVE_CONTROL_BY_P107_RBL1_AND_P130_RBL2_IN_COMPLEX_WITH_HDAC1	16	-0.545676	-1.50191	0.0647948	0.153643	0.0975005	9629	tags=62%, list=26%, signal=46%	RBL1/HDAC1/LIN9/E2F4/TFDP1/E2F5/CDK1/E2F1/CCNA2/MYBL2
REACTOME_MITOCHONDRIAL_IRON_SULFUR_CLUSTER_BIOGENESIS	REACTOME_MITOCHONDRIAL_IRON_SULFUR_CLUSTER_BIOGENESIS	13	-0.579299	-1.50448	0.0693277	0.161403	0.102424	10383	tags=69%, list=28%, signal=50%	FXN/HSCB/NFS1/LYRM4/FDX1/ISCA2/GLRX5/FDX2/FDXR
REACTOME_ABERRANT_REGULATION_OF_MITOTIC_EXIT_IN_CANCER_DUE_TO_RB1_DEFECTS	REACTOME_ABERRANT_REGULATION_OF_MITOTIC_EXIT_IN_CANCER_DUE_TO_RB1_DEFECTS	20	-0.506994	-1.50514	0.0482456	0.122521	0.0777507	15888	tags=65%, list=43%, signal=37%	ANAPC10/CDC26/CDC23/ANAPC2/FZR1/CDC16/ANAPC15/UBE2E1/ANAPC7/ANAPC11/SKP2/UBE2S/UBE2C
BIOCARTA_FIBRINOLYSIS_PATHWAY	BIOCARTA_FIBRINOLYSIS_PATHWAY	12	-0.596936	-1.50891	0.0563674	0.138129	0.0876555	1369	tags=33%, list=4%, signal=32%	F2/FGA/FGG/FGB
WP_H19_ACTION_RBE2F1_SIGNALING_AND_CDKBETACATENIN_ACTIVITY	WP_H19_ACTION_RBE2F1_SIGNALING_AND_CDKBETACATENIN_ACTIVITY	15	-0.561364	-1.51036	0.0535332	0.132232	0.0839131	8405	tags=53%, list=23%, signal=41%	CTNNB1/MACROH2A1/PMAIP1/CDK4/SOX4/CCND1/E2F1/H19
REACTOME_REGULATION_OF_PTEN_STABILITY_AND_ACTIVITY	REACTOME_REGULATION_OF_PTEN_STABILITY_AND_ACTIVITY	69	-0.392316	-1.51071	0.0104167	0.0411987	0.0261443	12412	tags=62%, list=34%, signal=41%	PSMA8/PSMC2/PSMD2/PSMD4/PSMD12/CSNK2A1/PSMD7/PSMB11/PSMD9/PSMC6/PSMA6/PSMC4/PSME3/PSMB4/PSMC3/RPS27A/PSMA5/PSMD1/PSMD8/PSMC1/UBA52/PSMF1/PSMB7/PSMD13/PSMD11/PSMD14/PSMA7/PSMA1/PSMA4/PSMB2/PSMA3/PSMB5/PSMB1/PSMB6/PSME1/CSNK2B/PSMA2/PSMB8/PSMB10/PSMB3/PSME2/PSMB9/PSMD3
WP_TYPE_II_INTERFERON_SIGNALING_IFNG	WP_TYPE_II_INTERFERON_SIGNALING_IFNG	37	-0.445289	-1.51626	0.0283019	0.0841458	0.0533981	10207	tags=43%, list=28%, signal=31%	H4C14/IFNGR2/OAS1/GBP1/HLA-B/IFNA2/IFI6/IRF1/SOCS1/CXCL9/ISG15/TAP1/NOS2/PSMB9/IFNG/CXCL10
REACTOME_DOWNSTREAM_SIGNALING_EVENTS_OF_B_CELL_RECEPTOR_BCR_	REACTOME_DOWNSTREAM_SIGNALING_EVENTS_OF_B_CELL_RECEPTOR_BCR_	81	-0.379579	-1.5197	0.0104167	0.0411987	0.0261443	12532	tags=57%, list=34%, signal=38%	NFKBIE/PSMA8/PSMC2/PSMD2/PSMD4/PSMD12/PSMD7/PSMB11/PSMD9/PSMC6/PSMA6/PSMC4/PSME3/PSMB4/PSMC3/RPS27A/PSMA5/PSMD1/PSMD8/PSMC1/UBA52/PSMF1/PSMB7/FKBP1A/PSMD13/NFKBIB/PSMD11/PSMD14/PSMA7/PSMA1/PSMA4/PSMB2/PSMA3/PSMB5/PSMB1/PSMB6/PSME1/HRAS/PSMA2/PPIA/PSMB8/PSMB10/PSMB3/PSME2/PSMB9/PSMD3
REACTOME_FOLDING_OF_ACTIN_BY_CCT_TRIC	REACTOME_FOLDING_OF_ACTIN_BY_CCT_TRIC	10	-0.64419	-1.52592	0.048583	0.122984	0.0780443	9430	tags=70%, list=26%, signal=52%	TCP1/CCT6A/CCT3/CCT4/CCT5/CCT7/CCT8
PID_MYC_PATHWAY	PID_MYC_PATHWAY	25	-0.481127	-1.52827	0.0419426	0.110725	0.070265	8110	tags=36%, list=22%, signal=28%	TAF12/TAF10/ACTL6A/MYC/RUVBL1/KAT2A/SKP2/RUVBL2/CDKN2A
REACTOME_PURINE_RIBONUCLEOSIDE_MONOPHOSPHATE_BIOSYNTHESIS	REACTOME_PURINE_RIBONUCLEOSIDE_MONOPHOSPHATE_BIOSYNTHESIS	12	-0.604691	-1.52852	0.0501044	0.125642	0.0797313	10872	tags=75%, list=29%, signal=53%	GMPS/ADSL/PFAS/IMPDH1/GART/PPAT/IMPDH2/ATIC/PAICS
REACTOME_ANTIMICROBIAL_PEPTIDES	REACTOME_ANTIMICROBIAL_PEPTIDES	94	-0.374012	-1.52913	0.0104712	0.0413456	0.0262375	3399	tags=24%, list=9%, signal=22%	DEFB118/DEFB133/RNASE7/PGLYRP3/GNLY/EPPIN-WFDC6/EPPIN/REG3A/PLA2G2A/PRSS3/DEFB123/SEMG1/HTN3/DEFB116/LCN2/PGLYRP4/DEFB126/DEFA6/PI3/DEFB121/BPIFA1/S100A7/S100A7A
REACTOME_TRANSPORT_OF_VITAMINS_NUCLEOSIDES_AND_RELATED_MOLECULES	REACTOME_TRANSPORT_OF_VITAMINS_NUCLEOSIDES_AND_RELATED_MOLECULES	44	-0.433194	-1.53206	0.0211765	0.0687657	0.043638	4967	tags=32%, list=13%, signal=28%	SLC29A2/SLCO4A1/SLC28A1/LCN12/SLC28A3/SLC5A6/SLCO1B1/SLC29A4/SLCO1A2/AVP/SLCO1B3/LCN9/ALB/LCN15
REACTOME_METABOLISM_OF_NUCLEOTIDES	REACTOME_METABOLISM_OF_NUCLEOTIDES	99	-0.37091	-1.53319	0.008	0.0340789	0.0216261	11105	tags=54%, list=30%, signal=38%	NT5C3A/AK6/DHODH/UCKL1/GMPS/UPP1/ENTPD6/DCK/GSR/ADSL/ADK/GUK1/GPX1/UMPS/CAD/PFAS/PNP/IMPDH1/XDH/DGUOK/GART/AK8/DCTPP1/AK2/RRM1/NT5C/PUDP/DUT/NUDT5/TYMP/PPAT/IMPDH2/NUDT15/UCK2/ADA/ENTPD8/NME2/ATIC/HPRT1/ITPA/DNPH1/PAICS/APRT/TXN/TYMS/DTYMK/ENTPD2/RRM2/NUDT1/NME1/TK1/AGXT2/CDA
KEGG_PYRIMIDINE_METABOLISM	KEGG_PYRIMIDINE_METABOLISM	98	-0.370885	-1.53382	0.00795756	0.0340789	0.0216261	11868	tags=52%, list=32%, signal=35%	NT5C3A/POLR3F/DHODH/UCKL1/TXNRD2/UPP1/NUDT2/ENTPD6/POLE/DCK/POLR1B/PNPT1/POLR2D/UMPS/CAD/PNP/POLR1D/POLR2E/POLR2K/POLE3/RRM1/POLR2G/NT5C/DUT/TYMP/POLR3K/POLR2J/UCK2/POLD1/POLA2/PRIM2/POLR1C/ZNRD1/ENTPD8/POLR2H/NME2/POLE4/PRIM1/POLR2L/POLR2I/ITPA/NME1-NME2/POLD2/POLE2/TYMS/DTYMK/RRM2/POLR3G/NME1/TK1/CDA
WP_DRUG_INDUCTION_OF_BILE_ACID_PATHWAY	WP_DRUG_INDUCTION_OF_BILE_ACID_PATHWAY	17	-0.54251	-1.53389	0.0448718	0.116129	0.0736943	3398	tags=29%, list=9%, signal=27%	VDR/SLCO1B1/BAAT/ABCC2/SULT2A1
REACTOME_GRB2_SOS_PROVIDES_LINKAGE_TO_MAPK_SIGNALING_FOR_INTEGRINS_	REACTOME_GRB2_SOS_PROVIDES_LINKAGE_TO_MAPK_SIGNALING_FOR_INTEGRINS_	15	-0.570345	-1.53452	0.0449679	0.116183	0.0737288	227	tags=20%, list=1%, signal=20%	FGA/FGG/FGB
REACTOME_COOPERATION_OF_PREFOLDIN_AND_TRIC_CCT_IN_ACTIN_AND_TUBULIN_FOLDING	REACTOME_COOPERATION_OF_PREFOLDIN_AND_TRIC_CCT_IN_ACTIN_AND_TUBULIN_FOLDING	33	-0.462049	-1.53715	0.0415704	0.109914	0.0697505	9727	tags=61%, list=26%, signal=45%	TUBA3E/TCP1/CCT6A/CCT3/TUBA4B/CCT4/TUBB2B/CCT5/PFDN4/TUBA1B/CCT7/TUBB3/CCT8/PFDN2/TUBA4A/TUBA1C/PFDN6/TUBB4B/TUBA3C/TUBAL3
REACTOME_TIGHT_JUNCTION_INTERACTIONS	REACTOME_TIGHT_JUNCTION_INTERACTIONS	29	-0.475179	-1.54043	0.0366972	0.101312	0.0642914	5068	tags=38%, list=14%, signal=33%	CLDN14/CLDN15/CLDN4/CLDN7/CLDN2/CLDN19/CLDN3/CLDN17/CLDN9/CLDN8/CLDN6
REACTOME_PROTEIN_UBIQUITINATION	REACTOME_PROTEIN_UBIQUITINATION	79	-0.387449	-1.54076	0.0101523	0.0406262	0.025781	11633	tags=42%, list=32%, signal=29%	USP5/UBE2V2/RAD18/UBE2A/UBE2J2/PEX10/PEX5/UBE2E1/H2BC6/H2BC11/UBE2L3/PEX14/H2BC12/RPS27A/H2BC15/H2BC4/UBA52/HLA-A/UBE2N/H2BC3/RNF181/H2BC10/CDC34/H2BC7/H2BC14/H2BC13/H2BC17/H2BC9/UCHL3/UBE2T/PCNA/UBE2S/UBE2C
REACTOME_DEADENYLATION_DEPENDENT_MRNA_DECAY	REACTOME_DEADENYLATION_DEPENDENT_MRNA_DECAY	56	-0.416437	-1.54305	0.0151515	0.0539957	0.0342652	10761	tags=39%, list=29%, signal=28%	DCPS/PATL1/EXOSC9/CNOT10/CNOT9/PAIP1/EIF4E/EXOSC2/EIF4A3/CNOT11/EXOSC3/LSM3/EXOSC7/LSM6/PABPC1/LSM2/EXOSC5/LSM7/EXOSC8/LSM5/LSM4/EXOSC4
REACTOME_RESOLUTION_OF_D_LOOP_STRUCTURES_THROUGH_SYNTHESIS_DEPENDENT_STRAND_ANNEALING_SDSA_	REACTOME_RESOLUTION_OF_D_LOOP_STRUCTURES_THROUGH_SYNTHESIS_DEPENDENT_STRAND_ANNEALING_SDSA_	26	-0.49031	-1.54708	0.0319635	0.0919758	0.058367	7257	tags=42%, list=20%, signal=34%	XRCC3/BLM/BRCA1/DNA2/BRIP1/EXO1/BRCA2/RAD51AP1/RMI2/RAD51/XRCC2
WP_DEGRADATION_PATHWAY_OF_SPHINGOLIPIDS_INCLUDING_DISEASES	WP_DEGRADATION_PATHWAY_OF_SPHINGOLIPIDS_INCLUDING_DISEASES	10	-0.654651	-1.5507	0.034413	0.0965757	0.061286	1411	tags=30%, list=4%, signal=29%	GLA/NEU2/NEU4
REACTOME_ASSOCIATION_OF_TRIC_CCT_WITH_TARGET_PROTEINS_DURING_BIOSYNTHESIS	REACTOME_ASSOCIATION_OF_TRIC_CCT_WITH_TARGET_PROTEINS_DURING_BIOSYNTHESIS	39	-0.45346	-1.55105	0.0192308	0.0636651	0.0404012	9430	tags=38%, list=26%, signal=29%	TCP1/CCT6A/CCT3/SPHK1/CCT4/FBXW9/CCT5/FBXO6/CCT7/WRAP53/CCT8/TP53/CCNE2/NOP56/CCNE1
REACTOME_DNA_DOUBLE_STRAND_BREAK_RESPONSE	REACTOME_DNA_DOUBLE_STRAND_BREAK_RESPONSE	77	-0.393616	-1.55195	0.0104167	0.0411987	0.0261443	11861	tags=52%, list=32%, signal=35%	BRCC3/H4C9/UBE2V2/PPP5C/UBE2I/H4C14/H2BC6/H2BC11/NSD2/SUMO1/BARD1/H4C6/H2BC12/RPS27A/H2BC15/H4C4/H2BC4/UBA52/UBE2N/H4C15/H2BC3/H2BU1/H2BC10/BRCA1/H4C11/TP53/H2BS1/H2BC7/H4C5/H2BC14/H2BC13/CHEK2/H2BC17/H2BC9/KPNA2/H2AX/H4C1/H4C3/H4C2/H4C13
REACTOME_TRANSCRIPTIONAL_REGULATION_BY_TP53	REACTOME_TRANSCRIPTIONAL_REGULATION_BY_TP53	358	-0.319041	-1.55213	0.00420168	0.021571	0.0136888	12813	tags=48%, list=35%, signal=32%	MAPKAPK5/BANP/GTF2H5/AGO2/POLR2C/TAF4/TBP/TAF3/KMT5A/CNOT3/ZNF385A/RPA2/PPP2R1B/RABGGTA/ING5/DAXX/STK11/TIGAR/SUPT4H1/MOV10/LRPPRC/CDK12/SETD9/DDB2/PRDX1/CDK7/TNFRSF10D/TAF9/COX18/PPP2R1A/COX16/CSNK2A1/LAMTOR1/COX7A2L/RMI1/ELOB/GATAD2A/TP53I3/LAMTOR5/MTA2/TCEA1/TAF15/COX7C/CARM1/GSR/BRD7/CENPJ/ERCC2/RHNO1/GTF2H3/TP53RK/RHEB/POLR2D/TNFRSF10A/BCL2L14/RBL1/CNOT10/LAMTOR2/CNOT9/NDUFA4/GLS/CDK2/BARD1/…
REACTOME_APOPTOSIS_INDUCED_DNA_FRAGMENTATION	REACTOME_APOPTOSIS_INDUCED_DNA_FRAGMENTATION	13	-0.598173	-1.5535	0.0441176	0.114861	0.0728894	4736	tags=77%, list=13%, signal=67%	DFFB/CASP3/DFFA/KPNB1/H1-0/HMGB1/HMGB2/H1-1/H1-4/H1-5
REACTOME_SLBP_DEPENDENT_PROCESSING_OF_REPLICATION_DEPENDENT_HISTONE_PRE_MRNAS	REACTOME_SLBP_DEPENDENT_PROCESSING_OF_REPLICATION_DEPENDENT_HISTONE_PRE_MRNAS	11	-0.634898	-1.55357	0.044898	0.116129	0.0736943	6627	tags=55%, list=18%, signal=45%	SNRPD3/SNRPG/SLBP/SNRPE/SNRPB/SNRPF
BIOCARTA_FREE_PATHWAY	BIOCARTA_FREE_PATHWAY	10	-0.656553	-1.5552	0.034413	0.0965757	0.061286	11778	tags=80%, list=32%, signal=54%	TNF/GSR/GPX1/CXCL8/XDH/SOD1/GSS/NOX1
BIOCARTA_NPC_PATHWAY	BIOCARTA_NPC_PATHWAY	11	-0.636007	-1.55628	0.0428571	0.112115	0.0711471	4876	tags=55%, list=13%, signal=47%	NUP62/RANGAP1/RAN/NUTF2/KPNA2/RCC1
REACTOME_ASYMMETRIC_LOCALIZATION_OF_PCP_PROTEINS	REACTOME_ASYMMETRIC_LOCALIZATION_OF_PCP_PROTEINS	64	-0.409623	-1.55712	0.00512821	0.0248689	0.0157815	12412	tags=67%, list=34%, signal=45%	PSMA8/PSMC2/PSMD2/PSMD4/PSMD12/PSMD7/PSMB11/PSMD9/PSMC6/PSMA6/PSMC4/PSME3/FZD5/PSMB4/PSMC3/RPS27A/PSMA5/PSMD1/PSMD8/PSMC1/UBA52/PSMF1/PSMB7/PSMD13/PSMD11/PSMD14/PSMA7/PSMA1/PSMA4/PSMB2/PSMA3/PSMB5/PSMB1/PSMB6/PSME1/SCRIB/PSMA2/PSMB8/PSMB10/PSMB3/PSME2/PSMB9/PSMD3
REACTOME_PYRIMIDINE_SALVAGE	REACTOME_PYRIMIDINE_SALVAGE	11	-0.636483	-1.55745	0.0387755	0.105216	0.0667692	11105	tags=73%, list=30%, signal=51%	UCKL1/UPP1/DCK/PUDP/TYMP/UCK2/TK1/CDA
REACTOME_MRNA_CAPPING	REACTOME_MRNA_CAPPING	29	-0.481566	-1.56114	0.0298165	0.0876067	0.0555944	12729	tags=55%, list=35%, signal=36%	GTF2H5/POLR2C/NCBP2/CDK7/ERCC2/GTF2H3/POLR2D/MNAT1/POLR2E/POLR2K/POLR2G/POLR2J/GTF2F2/POLR2H/POLR2L/POLR2I
REACTOME_GENE_AND_PROTEIN_EXPRESSION_BY_JAK_STAT_SIGNALING_AFTER_INTERLEUKIN_12_STIMULATION	REACTOME_GENE_AND_PROTEIN_EXPRESSION_BY_JAK_STAT_SIGNALING_AFTER_INTERLEUKIN_12_STIMULATION	38	-0.458068	-1.56306	0.0236407	0.0744289	0.0472319	9430	tags=53%, list=26%, signal=39%	TCP1/SERPINB2/GSTO1/HNRNPF/SNRPA1/CNN2/RALA/ANXA2/HNRNPA2B1/MTAP/SOD1/TALDO1/CFL1/RPLP0/BOLA2B/PPIA/PSME2/LMNB1/MIF/IFNG
SA_REG_CASCADE_OF_CYCLIN_EXPR	SA_REG_CASCADE_OF_CYCLIN_EXPR	13	-0.60228	-1.56416	0.0420168	0.110725	0.070265	6766	tags=69%, list=18%, signal=57%	E2F4/CDK4/CCND1/CCNE2/E2F2/E2F1/CCNA2/CDKN2A/CCNE1
REACTOME_HEME_DEGRADATION	REACTOME_HEME_DEGRADATION	14	-0.590187	-1.56466	0.02537	0.0781146	0.0495707	1819	tags=50%, list=5%, signal=48%	HMOX1/BLVRB/FABP1/SLCO1B1/ABCC2/SLCO1B3/ALB
REACTOME_NUCLEOTIDE_SALVAGE	REACTOME_NUCLEOTIDE_SALVAGE	23	-0.510065	-1.56522	0.0314607	0.0910865	0.0578026	11105	tags=61%, list=30%, signal=43%	UCKL1/UPP1/DCK/ADK/PNP/DGUOK/PUDP/TYMP/UCK2/ADA/HPRT1/APRT/TK1/CDA
REACTOME_PENTOSE_PHOSPHATE_PATHWAY	REACTOME_PENTOSE_PHOSPHATE_PATHWAY	15	-0.582496	-1.56721	0.0406852	0.108055	0.0685703	11196	tags=73%, list=30%, signal=51%	RPE/PGD/DERA/RPEL1/G6PD/PGLS/SHPK/PRPS1L1/TALDO1/RPIA/TKT
WP_SELENIUM_MICRONUTRIENT_NETWORK	WP_SELENIUM_MICRONUTRIENT_NETWORK	89	-0.387628	-1.5687	0.00773196	0.0333294	0.0211505	2607	tags=16%, list=7%, signal=15%	SCARB1/TXN/F7/GPX6/F2/SAA2/IFNG/SAA1/SAA4/SAA3P/ALB/FGA/FGG/FGB
REACTOME_P130CAS_LINKAGE_TO_MAPK_SIGNALING_FOR_INTEGRINS	REACTOME_P130CAS_LINKAGE_TO_MAPK_SIGNALING_FOR_INTEGRINS	15	-0.583499	-1.56991	0.0406852	0.108055	0.0685703	227	tags=20%, list=1%, signal=20%	FGA/FGG/FGB
REACTOME_METABOLISM_OF_COFACTORS	REACTOME_METABOLISM_OF_COFACTORS	19	-0.534649	-1.57054	0.027957	0.0833799	0.0529121	9760	tags=53%, list=26%, signal=39%	PTS/COQ5/COQ2/HSP90AA1/SPR/COQ3/IDH1/DHFR/PDSS1/GCHFR
BIOCARTA_STEM_PATHWAY	BIOCARTA_STEM_PATHWAY	15	-0.585372	-1.57495	0.0406852	0.108055	0.0685703	2566	tags=33%, list=7%, signal=31%	CSF3/EPO/IL3/CSF2/IL9
WP_STEROID_BIOSYNTHESIS	WP_STEROID_BIOSYNTHESIS	10	-0.665193	-1.57567	0.0283401	0.0841458	0.0533981	9332	tags=60%, list=25%, signal=45%	HSD17B7/HSD3B2/CYP17A1/F13B/CPN1/HSD3B1
REACTOME_MRNA_DECAY_BY_5_TO_3_EXORIBONUCLEASE	REACTOME_MRNA_DECAY_BY_5_TO_3_EXORIBONUCLEASE	15	-0.588666	-1.58381	0.0385439	0.104707	0.0664462	5726	tags=40%, list=16%, signal=34%	LSM3/LSM6/LSM2/LSM7/LSM5/LSM4
REACTOME_RNA_POLYMERASE_III_CHAIN_ELONGATION	REACTOME_RNA_POLYMERASE_III_CHAIN_ELONGATION	18	-0.55043	-1.58785	0.027897	0.0833799	0.0529121	7858	tags=44%, list=21%, signal=35%	POLR1D/POLR2E/POLR2K/POLR3K/POLR1C/POLR2H/POLR2L/POLR3G
REACTOME_CYCLIN_D_ASSOCIATED_EVENTS_IN_G1	REACTOME_CYCLIN_D_ASSOCIATED_EVENTS_IN_G1	47	-0.44197	-1.59056	0.0119617	0.0452755	0.0287314	11388	tags=47%, list=31%, signal=32%	CDK7/LYN/PPP2R1A/E2F3/RBL1/CDK2/RPS27A/UBA52/MNAT1/E2F4/PPP2R3B/CDK4/TFDP1/E2F5/CCND1/CCNE2/SKP2/CKS1B/E2F2/E2F1/CDKN2A/CCNE1
REACTOME_INITIATION_OF_NUCLEAR_ENVELOPE_NE_REFORMATION	REACTOME_INITIATION_OF_NUCLEAR_ENVELOPE_NE_REFORMATION	19	-0.54315	-1.59551	0.0258065	0.0788457	0.0500347	13358	tags=68%, list=36%, signal=44%	PPP2R2A/KPNB1/LEMD2/PPP2R1A/TMPO/LBR/EMD/BANF1/VRK1/CDK1/LMNB1/CCNB2/CCNB1
REACTOME_HIV_ELONGATION_ARREST_AND_RECOVERY	REACTOME_HIV_ELONGATION_ARREST_AND_RECOVERY	33	-0.480735	-1.59931	0.0184758	0.0617677	0.0391972	14072	tags=64%, list=38%, signal=39%	GTF2F1/SUPT16H/POLR2C/SUPT4H1/ELOB/TCEA1/POLR2D/NELFCD/NELFB/SSRP1/POLR2E/POLR2K/POLR2G/NELFA/NELFE/POLR2J/GTF2F2/POLR2H/ELOC/POLR2L/POLR2I
PID_BARD1_PATHWAY	PID_BARD1_PATHWAY	29	-0.493572	-1.60006	0.0252294	0.0777823	0.0493599	13702	tags=72%, list=37%, signal=46%	TOPBP1/FANCC/CSTF1/XRCC5/FANCL/XRCC6/EWSR1/UBE2L3/CDK2/BARD1/FANCF/BRCA1/FANCA/NPM1/FANCE/FANCD2/TP53/FANCG/RAD51/PCNA/CCNE1
KEGG_RNA_DEGRADATION	KEGG_RNA_DEGRADATION	59	-0.43157	-1.60018	0.00518135	0.0250251	0.0158807	10761	tags=41%, list=29%, signal=29%	DCPS/PATL1/LSM8/PNPT1/EXOSC9/CNOT10/CNOT9/ENO3/EXOSC2/EXOSC3/LSM3/EXOSC7/HSPD1/LSM6/MPHOSPH6/LSM2/EXOSC5/LSM7/EXOSC8/LSM5/LSM4/ENO1/C1DP3/EXOSC4
KEGG_GLYOXYLATE_AND_DICARBOXYLATE_METABOLISM	KEGG_GLYOXYLATE_AND_DICARBOXYLATE_METABOLISM	16	-0.581513	-1.60055	0.0345572	0.0968662	0.0614704	12040	tags=75%, list=33%, signal=51%	AFMID/GRHPR/CS/MTHFD2L/MDH2/MTHFD1/MTHFD2/PGP/GLYCTK/MTHFD1L/HAO2/HAO1
REACTOME_TRANSLESION_SYNTHESIS_BY_POLH	REACTOME_TRANSLESION_SYNTHESIS_BY_POLH	19	-0.545205	-1.60154	0.0258065	0.0788457	0.0500347	8772	tags=47%, list=24%, signal=36%	RPS27A/UFD1/UBA52/RFC5/RFC4/RPA3/RFC3/RFC2/PCNA
REACTOME_TP53_REGULATES_TRANSCRIPTION_OF_GENES_INVOLVED_IN_G1_CELL_CYCLE_ARREST	REACTOME_TP53_REGULATES_TRANSCRIPTION_OF_GENES_INVOLVED_IN_G1_CELL_CYCLE_ARREST	14	-0.60457	-1.60279	0.0211416	0.0687465	0.0436259	6210	tags=57%, list=17%, signal=48%	E2F8/TP53/CCNE2/E2F7/E2F1/CCNA2/ARID3A/CCNE1
REACTOME_NS1_MEDIATED_EFFECTS_ON_HOST_PATHWAYS	REACTOME_NS1_MEDIATED_EFFECTS_ON_HOST_PATHWAYS	41	-0.462114	-1.60387	0.00954654	0.0385532	0.0244655	13167	tags=59%, list=36%, signal=38%	NUP155/CPSF4/NUP50/SEC13/NUP205/KPNB1/NUP58/NUP54/NUP88/NUP188/NUP85/NUP43/NUP42/NUP62/NUP93/SEH1L/AAAS/NDC1/NUP35/ISG15/RAE1/PABPN1/NUP37/KPNA2
REACTOME_RESOLUTION_OF_D_LOOP_STRUCTURES	REACTOME_RESOLUTION_OF_D_LOOP_STRUCTURES	34	-0.480947	-1.60678	0.0163934	0.0568864	0.0360996	9254	tags=44%, list=25%, signal=33%	SLX1A/BARD1/XRCC3/BLM/GEN1/BRCA1/DNA2/BRIP1/EXO1/BRCA2/RAD51AP1/RMI2/RAD51/XRCC2/EME1
REACTOME_EXPORT_OF_VIRAL_RIBONUCLEOPROTEINS_FROM_NUCLEUS	REACTOME_EXPORT_OF_VIRAL_RIBONUCLEOPROTEINS_FROM_NUCLEUS	33	-0.48456	-1.61203	0.0161663	0.0565256	0.0358706	13167	tags=61%, list=36%, signal=39%	NUP155/NUP50/SEC13/NUP205/NUP58/NUP54/NUP88/NUP188/NUP85/NUP43/NUP42/NUP62/NUP93/SEH1L/AAAS/NDC1/NUP35/RAN/RAE1/NUP37
REACTOME_SUMOYLATION_OF_RNA_BINDING_PROTEINS	REACTOME_SUMOYLATION_OF_RNA_BINDING_PROTEINS	47	-0.448006	-1.61228	0.00956938	0.0385532	0.0244655	13167	tags=62%, list=36%, signal=40%	NUP155/NUP50/SEC13/NUP205/HNRNPK/NUP58/NUP54/UBE2I/NUP88/NUP188/NUP85/NUP43/SUMO2/NUP42/SUMO1/NUP62/HNRNPC/PCGF2/NUP93/SEH1L/AAAS/NDC1/NUP35/CBX4/RAE1/NOP58/NUP37/CBX8/CBX2
REACTOME_RHO_GTPASE_EFFECTORS	REACTOME_RHO_GTPASE_EFFECTORS	322	-0.332538	-1.61297	0.003861	0.0201706	0.0128	9011	tags=40%, list=24%, signal=31%	H3C4/MYH14/NUDC/TUBA4B/H4C6/CIT/RAC1/MYL12B/H2BC12/H2BC15/H4C4/H2BC4/KIF2B/CTNNB1/S100A8/LIMK1/NOXO1/ARPC3/H4C15/H2AJ/SPDL1/SEH1L/SKA2/H3C14/H2BC3/DYNLL1/KDM1A/TUBB2B/KNL1/H2BU1/H3-3A/ARPC4/H2BC10/PRKCZ/RCC2/PFN1/ZWILCH/H3C13/DVL1/DSN1/ITGB3BP/YWHAE/CFL1/KIF14/H4C11/CENPL/TUBA1B/NOX3/BUB3/YWHAZ/TUBB3/PRC1/MEN1/CENPU/NOXA1/CENPO/S100A9/H3C1/INCENP/CYBA/ROPN1/RANGAP1/CENPI/H2BS1/IQGAP3/TUBA4A/WIPF2…
REACTOME_DUAL_INCISION_IN_GG_NER	REACTOME_DUAL_INCISION_IN_GG_NER	41	-0.465116	-1.61429	0.0071599	0.031871	0.020225	14794	tags=68%, list=40%, signal=41%	RPA1/POLD4/ERCC1/PARP1/ERCC5/CHD1L/GTF2H5/RPA2/DDB2/CUL4A/POLE/PARP2/ERCC2/GTF2H3/RPS27A/UBA52/RBX1/POLE3/RFC5/POLD1/POLE4/RFC4/RPA3/RFC3/POLD2/RFC2/POLE2/PCNA
REACTOME_PHOSPHORYLATION_OF_THE_APC_C	REACTOME_PHOSPHORYLATION_OF_THE_APC_C	20	-0.543872	-1.61462	0.0241228	0.0754579	0.0478849	2562	tags=50%, list=7%, signal=47%	CDC16/ANAPC15/UBE2E1/ANAPC7/ANAPC11/CDK1/PLK1/CCNB1/UBE2S/UBE2C
BIOCARTA_DNAFRAGMENT_PATHWAY	BIOCARTA_DNAFRAGMENT_PATHWAY	10	-0.683517	-1.61907	0.0161943	0.0565256	0.0358706	4736	tags=50%, list=13%, signal=44%	HMGB1/HMGB2/ENDOG/GZMB/TOP2A
REACTOME_FANCONI_ANEMIA_PATHWAY	REACTOME_FANCONI_ANEMIA_PATHWAY	39	-0.475564	-1.62665	0.00721154	0.0318989	0.0202427	14853	tags=69%, list=40%, signal=41%	MUS81/RPA1/ERCC1/FANCC/DCLRE1A/USP1/RPA2/FANCM/FANCL/FAAP20/DCLRE1B/SLX1A/RPS27A/FANCF/UBA52/FANCI/FANCB/FANCA/FANCE/FANCD2/CENPS/FAAP24/RPA3/FANCG/CENPX/UBE2T/EME1
REACTOME_HIV_TRANSCRIPTION_INITIATION	REACTOME_HIV_TRANSCRIPTION_INITIATION	47	-0.452185	-1.62732	0.00239234	0.017456	0.0110774	12888	tags=57%, list=35%, signal=37%	TAF11/GTF2H5/POLR2C/TAF4/TBP/TAF3/CDK7/TAF9/GTF2E2/TAF15/ERCC2/GTF2H3/POLR2D/TAF12/MNAT1/POLR2E/POLR2K/TAF5/POLR2G/TAF10/POLR2J/GTF2F2/POLR2H/GTF2A2/POLR2L/TAF7L/POLR2I
REACTOME_DNA_DAMAGE_BYPASS	REACTOME_DNA_DAMAGE_BYPASS	48	-0.454707	-1.62824	0.0025	0.017456	0.0110774	12133	tags=56%, list=33%, signal=38%	RPA2/USP10/TRIM25/RAD18/CUL4A/POLE/RPS27A/UFD1/UBA52/RBX1/POLE3/MAD2L2/RFC5/POLD1/POLE4/UBE2L6/ISG15/RFC4/DTL/RPA3/RFC3/POLD2/RFC2/USP43/POLE2/PCLAF/PCNA
REACTOME_ORGANIC_CATION_ANION_ZWITTERION_TRANSPORT	REACTOME_ORGANIC_CATION_ANION_ZWITTERION_TRANSPORT	14	-0.614387	-1.62882	0.0169133	0.0584345	0.037082	4519	tags=36%, list=12%, signal=31%	SLC22A12/SLC22A18/SLC22A8/SLC22A6/SLC22A11
REACTOME_REMOVAL_OF_THE_FLAP_INTERMEDIATE_FROM_THE_C_STRAND	REACTOME_REMOVAL_OF_THE_FLAP_INTERMEDIATE_FROM_THE_C_STRAND	11	-0.66566	-1.62884	0.0163265	0.0568666	0.036087	6051	tags=55%, list=16%, signal=46%	DNA2/POLD1/RPA3/FEN1/POLD2/PCNA
REACTOME_NUCLEOBASE_BIOSYNTHESIS	REACTOME_NUCLEOBASE_BIOSYNTHESIS	15	-0.607271	-1.63387	0.0256959	0.0787798	0.0499929	11480	tags=80%, list=31%, signal=55%	DHODH/GMPS/ADSL/UMPS/CAD/PFAS/IMPDH1/GART/PPAT/IMPDH2/ATIC/PAICS
REACTOME_TCF_DEPENDENT_SIGNALING_IN_RESPONSE_TO_WNT	REACTOME_TCF_DEPENDENT_SIGNALING_IN_RESPONSE_TO_WNT	231	-0.348913	-1.63802	0.00344828	0.0188861	0.0119849	10256	tags=46%, list=28%, signal=34%	PSMB11/H4C14/PSMD9/H3C8/H2BC6/H2BC11/PSMC6/PSMA6/PSMC4/PSME3/FZD5/PSMB4/H2AC8/PSMC3/H3C4/H4C6/H2BC12/RPS27A/H2BC15/H4C4/H2BC4/PSMA5/PSMD1/PSMD8/PSMC1/CTNNB1/WNT8B/UBA52/PSMF1/PSMB7/RBX1/HDAC1/H4C15/PSMD13/H2AJ/FRAT2/PSMD11/H3C14/H2BC3/PSMD14/PSMA7/PSMA1/PSMA4/WNT8A/H2BU1/PSMB2/H3-3A/H2BC10/SOX13/H3C13/DVL1/PSMA3/PSMB5/H4C11/SRY/MYC/YWHAZ/PSMB1/MEN1/PSMB6/LGR5/PSME1/RUVBL1/SOX4/H3C1/CSNK2B/H2BS1/H…
REACTOME_MITOCHONDRIAL_TRNA_AMINOACYLATION	REACTOME_MITOCHONDRIAL_TRNA_AMINOACYLATION	21	-0.5521	-1.64181	0.018018	0.0606641	0.0384968	15322	tags=90%, list=42%, signal=53%	EARS2/FARS2/WARS2/IARS2/AARS2/LARS2/PPA2/VARS2/YARS2/DARS2/PARS2/QARS1/GARS1/NARS2/TARS2/KARS1/CARS2/SARS2/MARS2
REACTOME_REGULATION_OF_RAS_BY_GAPS	REACTOME_REGULATION_OF_RAS_BY_GAPS	68	-0.427485	-1.64344	0.0052356	0.0251415	0.0159545	12412	tags=63%, list=34%, signal=42%	PSMA8/PSMC2/PSMD2/PSMD4/PSMD12/PSMD7/PSMB11/PSMD9/PSMC6/PSMA6/PSMC4/PSME3/PSMB4/PSMC3/RPS27A/PSMA5/PSMD1/PSMD8/PSMC1/UBA52/PSMF1/PSMB7/RBX1/PSMD13/PSMD11/PSMD14/PSMA7/PSMA1/PSMA4/PSMB2/PSMA3/PSMB5/PSMB1/PSMB6/PSME1/HRAS/PSMA2/PSMB8/PSMB10/PSMB3/PSME2/PSMB9/PSMD3
WP_GASTRIC_CANCER_NETWORK_1	WP_GASTRIC_CANCER_NETWORK_1	29	-0.507829	-1.64627	0.0183486	0.0614291	0.0389823	7134	tags=55%, list=19%, signal=45%	LIN9/H3-3A/ACTL6A/GATD3B/ECT2/RUVBL1/KIF20B/AURKA/CENPF/E2F7/KIF15/MCM4/TPX2/MYBL2/TOP2A/UBE2C
REACTOME_ESTROGEN_DEPENDENT_GENE_EXPRESSION	REACTOME_ESTROGEN_DEPENDENT_GENE_EXPRESSION	148	-0.373594	-1.64845	0.002849	0.017456	0.0110774	10364	tags=48%, list=28%, signal=35%	CARM1/H4C14/H3C8/H2BC6/FOXA1/H2BC11/RAD21/POLR2D/HSP90AB1/H2AC8/H3C4/H4C6/H2BC12/CXXC5/H2BC15/H4C4/H2BC4/PTGES3/HSP90AA1/EBAG9/HDAC1/H4C15/H2AJ/POLR2E/CBFB/POLR2K/H3C14/H2BC3/POLR2G/KDM1A/H2BU1/H3-3A/H2BC10/H3C13/FKBP4/H4C11/TFF3/MYC/POLR2J/GTF2F2/PRMT1/POLR2H/GTF2A2/H3C1/H2BS1/CITED1/CCND1/POLR2L/H2BC7/POLR2I/H4C5/H2BC14/H3C15/H2AZ1/H2BC13/H2BC17/H3C12/H2BC9/KPNA2/MYB/H3C7/H2AX/H2AC20/H3C11/H2AC…
REACTOME_INHIBITION_OF_THE_PROTEOLYTIC_ACTIVITY_OF_APC_C_REQUIRED_FOR_THE_ONSET_OF_ANAPHASE_BY_MITOTIC_SPINDLE_CHECKPOINT_COMPONENTS	REACTOME_INHIBITION_OF_THE_PROTEOLYTIC_ACTIVITY_OF_APC_C_REQUIRED_FOR_THE_ONSET_OF_ANAPHASE_BY_MITOTIC_SPINDLE_CHECKPOINT_COMPONENTS	21	-0.555309	-1.65135	0.018018	0.0606641	0.0384968	11342	tags=52%, list=31%, signal=36%	CDC16/ANAPC15/UBE2E1/ANAPC7/BUB3/ANAPC11/BUB1B/MAD2L1/UBE2S/CDC20/UBE2C
KEGG_ONE_CARBON_POOL_BY_FOLATE	KEGG_ONE_CARBON_POOL_BY_FOLATE	17	-0.584501	-1.65261	0.0192308	0.0636651	0.0404012	10138	tags=71%, list=28%, signal=51%	MTHFS/SHMT1/MTHFD2L/GART/MTHFD1/MTHFD2/MTHFD1L/ATIC/DHFR/SHMT2/TYMS/FTCD
REACTOME_PROCESSING_OF_CAPPED_INTRONLESS_PRE_MRNA	REACTOME_PROCESSING_OF_CAPPED_INTRONLESS_PRE_MRNA	28	-0.515061	-1.65333	0.0179372	0.0606641	0.0384968	13946	tags=64%, list=38%, signal=40%	FIP1L1/NUDT21/CPSF4/NCBP2/CSTF1/ZNF473/CSTF3/CLP1/CPSF3/CPSF1/SNRPD3/SNRPG/SLBP/PABPN1/CSTF2/SNRPE/SNRPB/SNRPF
REACTOME_TRANSLESION_SYNTHESIS_BY_Y_FAMILY_DNA_POLYMERASES_BYPASSES_LESIONS_ON_DNA_TEMPLATE	REACTOME_TRANSLESION_SYNTHESIS_BY_Y_FAMILY_DNA_POLYMERASES_BYPASSES_LESIONS_ON_DNA_TEMPLATE	39	-0.483621	-1.65421	0.00240385	0.017456	0.0110774	8772	tags=49%, list=24%, signal=37%	RPS27A/UFD1/UBA52/POLE3/MAD2L2/RFC5/POLD1/POLE4/UBE2L6/ISG15/RFC4/RPA3/RFC3/POLD2/RFC2/USP43/POLE2/PCLAF/PCNA
REACTOME_FORMATION_OF_TC_NER_PRE_INCISION_COMPLEX	REACTOME_FORMATION_OF_TC_NER_PRE_INCISION_COMPLEX	53	-0.452235	-1.65446	0.00253807	0.017456	0.0110774	12729	tags=47%, list=35%, signal=31%	GTF2H5/POLR2C/COPS3/CDK7/CUL4A/TCEA1/GPS1/ERCC2/GTF2H3/POLR2D/ISY1/RPS27A/UBA52/RBX1/COPS5/MNAT1/POLR2E/POLR2K/POLR2G/POLR2J/POLR2H/PRPF19/POLR2L/POLR2I/HMGN1
WP_MRNA_PROCESSING	WP_MRNA_PROCESSING	127	-0.383866	-1.65525	0.00282486	0.017456	0.0110774	16040	tags=67%, list=44%, signal=38%	DHX16/DHX15/SF3A3/SFSWAP/RBM39/PRPF18/SRRM1/DDX20/PRPF6/SF3B2/U2AF1/SUGP1/DDX1/HNRNPU/SRSF6/XRN2/HNRNPR/PRPF40A/CLASRP/CLK2/NUDT21/CPSF4/SRSF10/NONO/FUS/SMC1A/HNRNPK/METTL3/NCBP2/CSTF1/RNU2-1/DNAJC8/SNRNP70/SFPQ/HNRNPM/EFTUD2/RNPS1/TRA2B/CSTF3/RBMX/SRPK1/PRPF4/CLP1/SF3B4/RBM17/PCBP2/SF3B3/SRSF1/SRSF7/HNRNPL/HNRNPC/SRSF2/SNRPA1/SRSF3/YBX1/U2AF2/CPSF3/HNRNPD/CPSF1/SNRNP40/PTBP1/TXNL4A/HNRNPA2B1/SNU…
REACTOME_RRNA_PROCESSING_IN_THE_MITOCHONDRION	REACTOME_RRNA_PROCESSING_IN_THE_MITOCHONDRION	10	-0.699371	-1.65663	0.0161943	0.0565256	0.0358706	6310	tags=70%, list=17%, signal=58%	ELAC2/TRMT10C/MRM3/MRM2/HSD17B10/TFB1M/MRM1
REACTOME_TRNA_MODIFICATION_IN_THE_NUCLEUS_AND_CYTOSOL	REACTOME_TRNA_MODIFICATION_IN_THE_NUCLEUS_AND_CYTOSOL	43	-0.472087	-1.65938	0.00473934	0.0234696	0.0148936	12384	tags=58%, list=34%, signal=39%	TRMT11/TRIT1/PUS3/NSUN2/THG1L/TP53RK/FTSJ1/URM1/TRMT10A/DUS2/ADAT3/QTRT1/CTU2/TRMT6/TRMT1/PUS1/METTL1/ADAT2/TRMT112/TPRKB/TRMT61A/WDR4/PUS7/LAGE3/CTU1
REACTOME_ABORTIVE_ELONGATION_OF_HIV_1_TRANSCRIPT_IN_THE_ABSENCE_OF_TAT	REACTOME_ABORTIVE_ELONGATION_OF_HIV_1_TRANSCRIPT_IN_THE_ABSENCE_OF_TAT	23	-0.540863	-1.65973	0.0202247	0.0665847	0.042254	12612	tags=70%, list=34%, signal=46%	POLR2C/NCBP2/SUPT4H1/POLR2D/NELFCD/NELFB/POLR2E/POLR2K/POLR2G/NELFA/NELFE/POLR2J/GTF2F2/POLR2H/POLR2L/POLR2I
REACTOME_TRANSCRIPTION_OF_THE_HIV_GENOME	REACTOME_TRANSCRIPTION_OF_THE_HIV_GENOME	70	-0.430621	-1.66274	0.0025641	0.017456	0.0110774	12888	tags=53%, list=35%, signal=34%	TAF11/GTF2H5/POLR2C/TAF4/TBP/NCBP2/TAF3/SUPT4H1/CDK7/TAF9/ELOB/GTF2E2/TCEA1/TAF15/ERCC2/GTF2H3/POLR2D/NELFCD/TAF12/NELFB/MNAT1/SSRP1/POLR2E/POLR2K/TAF5/POLR2G/NELFA/TAF10/NELFE/POLR2J/GTF2F2/POLR2H/GTF2A2/ELOC/POLR2L/TAF7L/POLR2I
REACTOME_APC_C_CDC20_MEDIATED_DEGRADATION_OF_CYCLIN_B	REACTOME_APC_C_CDC20_MEDIATED_DEGRADATION_OF_CYCLIN_B	24	-0.531696	-1.66294	0.021978	0.0708843	0.0449825	11342	tags=50%, list=31%, signal=35%	CDC16/ANAPC15/UBE2E1/ANAPC7/RPS27A/UBA52/ANAPC11/CDK1/CCNB1/UBE2S/CDC20/UBE2C
BIOCARTA_RB_PATHWAY	BIOCARTA_RB_PATHWAY	13	-0.640945	-1.66458	0.0147059	0.0526444	0.0334076	5297	tags=54%, list=14%, signal=46%	CDK4/TP53/CHEK1/CDC25B/CDK1/CDC25C/CDC25A
WP_BLOOD_CLOTTING_CASCADE	WP_BLOOD_CLOTTING_CASCADE	23	-0.542935	-1.66609	0.0179775	0.0606641	0.0384968	2649	tags=39%, list=7%, signal=36%	KLK1/F9/F13B/F7/F2/F12/FGA/FGG/FGB
REACTOME_NUCLEAR_PORE_COMPLEX_NPC_DISASSEMBLY	REACTOME_NUCLEAR_PORE_COMPLEX_NPC_DISASSEMBLY	36	-0.497318	-1.67214	0.00726392	0.0319747	0.0202908	13167	tags=61%, list=36%, signal=39%	NUP155/NUP50/SEC13/NUP205/NUP58/NUP54/NUP88/NUP188/NUP85/NUP43/NUP42/NUP62/NUP93/SEH1L/AAAS/NDC1/NUP35/RAE1/NUP37/CDK1/CCNB2/CCNB1
REACTOME_HIV_TRANSCRIPTION_ELONGATION	REACTOME_HIV_TRANSCRIPTION_ELONGATION	43	-0.4758	-1.67243	0.00473934	0.0234696	0.0148936	12729	tags=63%, list=35%, signal=41%	GTF2F1/SUPT16H/GTF2H5/POLR2C/NCBP2/SUPT4H1/CDK7/ELOB/TCEA1/ERCC2/GTF2H3/POLR2D/NELFCD/NELFB/MNAT1/SSRP1/POLR2E/POLR2K/POLR2G/NELFA/NELFE/POLR2J/GTF2F2/POLR2H/ELOC/POLR2L/POLR2I
REACTOME_CYCLIN_A_B1_B2_ASSOCIATED_EVENTS_DURING_G2_M_TRANSITION	REACTOME_CYCLIN_A_B1_B2_ASSOCIATED_EVENTS_DURING_G2_M_TRANSITION	25	-0.528548	-1.6789	0.01766	0.0602633	0.0382425	2718	tags=56%, list=7%, signal=52%	CDK2/PPME1/MNAT1/PPP2R3B/FOXM1/CDC25B/CDK1/PLK1/CCNA2/CCNB2/PKMYT1/CCNB1/CDC25C/CDC25A
REACTOME_TELOMERE_EXTENSION_BY_TELOMERASE	REACTOME_TELOMERE_EXTENSION_BY_TELOMERASE	23	-0.547173	-1.67909	0.0157303	0.0555587	0.035257	6577	tags=48%, list=18%, signal=39%	ACD/NHP2/WRAP53/NOP10/RUVBL1/DKC1/GAR1/TERT/RUVBL2/PIF1/CCNA2
REACTOME_RUNX1_REGULATES_GENES_INVOLVED_IN_MEGAKARYOCYTE_DIFFERENTIATION_AND_PLATELET_FUNCTION	REACTOME_RUNX1_REGULATES_GENES_INVOLVED_IN_MEGAKARYOCYTE_DIFFERENTIATION_AND_PLATELET_FUNCTION	96	-0.409276	-1.68101	0.00262467	0.017456	0.0110774	9164	tags=51%, list=25%, signal=38%	H4C14/H3C8/H2BC6/H2BC11/H2AC8/H3C4/H4C6/H2BC12/H2BC15/H4C4/H2BC4/HDAC1/H4C15/H2AJ/CBFB/H3C14/H2BC3/H2BU1/H3-3A/H2BC10/PF4/H3C13/H4C11/DPY30/WDR5/PRMT1/H3C1/H2BS1/H2BC7/H4C5/H2BC14/H3C15/H2AZ1/H2BC13/H2BC17/H3C12/H2BC9/H3C7/H2AX/H2AC20/NFE2/H3C11/H2AC14/H4C1/H4C3/H4C2/H4C13/H2AC4/H2AB1
REACTOME_ZINC_TRANSPORTERS	REACTOME_ZINC_TRANSPORTERS	17	-0.59581	-1.68459	0.017094	0.0589731	0.0374238	2537	tags=29%, list=7%, signal=27%	SLC39A5/SLC30A2/SLC30A3/SLC39A4/SLC39A2
REACTOME_PRE_NOTCH_EXPRESSION_AND_PROCESSING	REACTOME_PRE_NOTCH_EXPRESSION_AND_PROCESSING	118	-0.398526	-1.68636	0.00571429	0.0268967	0.0170684	10207	tags=44%, list=28%, signal=32%	H4C14/E2F3/H3C8/H2BC6/H2BC11/SIRT6/H2AC8/H3C4/H4C6/H2BC12/H2BC15/H4C4/H2BC4/H4C15/H2AJ/H3C14/H2BC3/H2BU1/H3-3A/ATP2A1/H2BC10/H3C13/H4C11/TP53/H3C1/TFDP1/KAT2A/H2BS1/CCND1/H2BC7/H4C5/H2BC14/H3C15/H2AZ1/H2BC13/H2BC17/MIR449C/H3C12/H2BC9/E2F1/H3C7/H2AX/H2AC20/H3C11/MIR200C/H2AC14/H4C1/H4C3/H4C2/H4C13/H2AC4/H2AB1
REACTOME_TP53_REGULATES_TRANSCRIPTION_OF_CELL_CYCLE_GENES	REACTOME_TP53_REGULATES_TRANSCRIPTION_OF_CELL_CYCLE_GENES	49	-0.465995	-1.6868	0.002457	0.017456	0.0110774	10364	tags=53%, list=28%, signal=38%	CARM1/CENPJ/RBL1/CNOT10/CNOT9/CDK2/CNOT11/BAX/E2F4/E2F8/NPM1/PRMT1/TP53/TFDP1/CCNE2/AURKA/E2F7/CDK1/E2F1/CCNA2/PCNA/CCNB1/SFN/CDC25C/ARID3A/CCNE1
WP_DNA_IRDAMAGE_AND_CELLULAR_RESPONSE_VIA_ATR	WP_DNA_IRDAMAGE_AND_CELLULAR_RESPONSE_VIA_ATR	80	-0.424766	-1.69063	0.00261097	0.017456	0.0110774	9244	tags=39%, list=25%, signal=29%	TDP1/POLB/CDK2/BARD1/MSH2/RFWD3/FANCI/BRCA1/TRIM28/FANCA/FANCD2/BRIP1/TP53/RAD9A/FOXM1/EEF1E1/CLSPN/EXO1/BRCA2/CHEK1/FEN1/CDK1/RAD51/CHEK2/MCM2/PLK1/E2F1/PCNA/CDC25C/CDC45/H2AX
WP_TRANSSULFURATION_AND_ONE_CARBON_METABOLISM	WP_TRANSSULFURATION_AND_ONE_CARBON_METABOLISM	31	-0.516327	-1.69087	0.0140187	0.050642	0.0321369	8745	tags=55%, list=24%, signal=42%	SHMT1/DNMT1/MTHFD2L/MTHFD1/PHGDH/MTHFD2/MTHFD1L/AHCY/DHFR/GSS/PSPH/SHMT2/TYMS/DNMT3L/PSAT1/DNMT3B/MAT1A
REACTOME_HEDGEHOG_LIGAND_BIOGENESIS	REACTOME_HEDGEHOG_LIGAND_BIOGENESIS	65	-0.445572	-1.69728	0.00260417	0.017456	0.0110774	12412	tags=66%, list=34%, signal=44%	PSMA8/PSMC2/PSMD2/PSMD4/PSMD12/PSMD7/SHH/PSMB11/PSMD9/PSMC6/PSMA6/PSMC4/PSME3/PSMB4/PSMC3/RPS27A/PSMA5/PSMD1/PSMD8/PSMC1/UBA52/PSMF1/PSMB7/PSMD13/PSMD11/PSMD14/PSMA7/PSMA1/PSMA4/PSMB2/PSMA3/PSMB5/PSMB1/PSMB6/PSME1/PSMA2/PSMB8/PSMB10/PSMB3/PSME2/PSMB9/PSMD3/NOTUM
BIOCARTA_ATRBRCA_PATHWAY	BIOCARTA_ATRBRCA_PATHWAY	21	-0.571514	-1.69954	0.0112613	0.043244	0.0274422	6686	tags=57%, list=18%, signal=47%	FANCF/BRCA1/FANCA/FANCE/FANCD2/TP53/RAD9A/BRCA2/CHEK1/FANCG/RAD51/CHEK2
BIOCARTA_MHC_PATHWAY	BIOCARTA_MHC_PATHWAY	12	-0.67276	-1.70058	0.00835073	0.0350701	0.0222552	8748	tags=58%, list=24%, signal=45%	TAP2/HLA-A/PSMB5/PSMB6/PSMB8/TAP1/PSMB9
BIOCARTA_CELLCYCLE_PATHWAY	BIOCARTA_CELLCYCLE_PATHWAY	23	-0.554715	-1.70224	0.0157303	0.0555587	0.035257	5297	tags=39%, list=14%, signal=34%	CDK4/TFDP1/CCND1/CDK1/E2F1/CCNB1/CDKN2A/CDC25A/CCNE1
KEGG_STEROID_BIOSYNTHESIS	KEGG_STEROID_BIOSYNTHESIS	17	-0.602466	-1.70341	0.00854701	0.035768	0.022698	11194	tags=82%, list=30%, signal=57%	CYP27B1/LSS/SC5D/HSD17B7/DHCR24/FDFT1/CEL/MSMO1/NSDHL/SQLE/DHCR7/TM7SF2/EBP/SOAT2
WP_VITAMIN_B12_METABOLISM	WP_VITAMIN_B12_METABOLISM	51	-0.466497	-1.70366	0.00245098	0.017456	0.0110774	3470	tags=25%, list=9%, signal=23%	APOA1/SHMT2/SCARB1/F7/F2/SAA2/IFNG/MAT1A/SAA1/SAA4/LRP2/SAA3P/ALB
REACTOME_PKMTS_METHYLATE_HISTONE_LYSINES	REACTOME_PKMTS_METHYLATE_HISTONE_LYSINES	69	-0.442708	-1.70476	0.00260417	0.017456	0.0110774	9170	tags=43%, list=25%, signal=33%	SETD6/H4C14/H3C8/NSD2/H3C4/H4C6/H4C4/H4C15/EHMT2/H3C14/KMT5C/SMYD2/H3C13/SUV39H2/H4C11/DPY30/WDR5/H3C1/H4C5/SUV39H1/EZH2/H3C15/H3C12/H3C7/PRDM9/H3C11/H4C1/H4C3/H4C2/H4C13
REACTOME_SUMOYLATION_OF_CHROMATIN_ORGANIZATION_PROTEINS	REACTOME_SUMOYLATION_OF_CHROMATIN_ORGANIZATION_PROTEINS	71	-0.443718	-1.70781	0.00263158	0.017456	0.0110774	13167	tags=59%, list=36%, signal=38%	NUP155/SUZ12/NUP50/SEC13/NUP205/NUP58/H4C9/SUMO3/NUP54/UBE2I/NUP88/H4C14/NUP188/NUP85/NUP43/SUMO2/NUP42/SUMO1/NUP62/H4C6/H4C4/SATB2/HDAC1/PCGF2/H4C15/NUP93/SEH1L/AAAS/NDC1/NUP35/H4C11/CBX4/HDAC2/RAE1/NUP37/H4C5/CBX8/H4C1/H4C3/H4C2/CBX2/H4C13
KEGG_TERPENOID_BACKBONE_BIOSYNTHESIS	KEGG_TERPENOID_BACKBONE_BIOSYNTHESIS	15	-0.635667	-1.71027	0.0107066	0.0418317	0.026546	11423	tags=60%, list=31%, signal=41%	IDI2/IDI1/HMGCS1/HMGCR/FDPS/MVD/MVK/PDSS1/ACAT2
WP_NUCLEOTIDE_EXCISION_REPAIR	WP_NUCLEOTIDE_EXCISION_REPAIR	44	-0.483613	-1.71037	0.00235294	0.017456	0.0110774	13203	tags=64%, list=36%, signal=41%	RPA1/POLD4/ERCC1/ERCC5/GTF2H5/RAD23A/RPA2/DDB2/CDK7/RAD23B/CUL4A/POLE/ERCC2/GTF2H3/RBX1/MNAT1/POLE3/RFC5/POLD1/POLE4/LIG1/RFC4/RPA3/RFC3/POLD2/RFC2/POLE2/PCNA
REACTOME_HDMS_DEMETHYLATE_HISTONES	REACTOME_HDMS_DEMETHYLATE_HISTONES	48	-0.478748	-1.71432	0.0025	0.017456	0.0110774	10207	tags=44%, list=28%, signal=32%	H4C14/H3C8/KDM1B/H3C4/H4C6/H4C4/H4C15/H3C14/KDM1A/H3C13/H4C11/H3C1/H4C5/H3C15/H3C12/H3C7/H3C11/H4C1/H4C3/H4C2/H4C13
REACTOME_METABOLISM_OF_AMINO_ACIDS_AND_DERIVATIVES	REACTOME_METABOLISM_OF_AMINO_ACIDS_AND_DERIVATIVES	374	-0.350238	-1.7152	0.00411523	0.0211729	0.0134361	10389	tags=52%, list=28%, signal=38%	RPL41/AZIN1/RPL3/GSR/PSMB11/PSMD9/NMRAL1/RPS3A/SERINC2/BBOX1/RPL10A/ASL/ODC1/RPS24/SCLY/PSMC6/CARNMT1/PSMA6/PSMC4/DARS1/DLAT/PSME3/PXMP2/RPS4X/PSMB4/GLS/CKMT1B/TSTD1/PSMC3/RPL13A/RPL39L/QDPR/RPL26/RPS27A/SMS/SHMT1/RPL4/SLC25A15/PSMA5/PSMD1/PSMD8/PSMC1/QARS1/RPS14/RPL10/ENOPH1/RPL21/UBA52/PSMF1/PSMB7/OAZ1/GOT1/RPL17/RPS6/PSMD13/SLC6A7/CKMT1A/SMOX/RPS9/RPS25/KARS1/PSMD11/RPL6/RPL9/RPS13/PSMD14/RPL3…
REACTOME_SUMOYLATION_OF_SUMOYLATION_PROTEINS	REACTOME_SUMOYLATION_OF_SUMOYLATION_PROTEINS	35	-0.510672	-1.71522	0.00240385	0.017456	0.0110774	13167	tags=63%, list=36%, signal=40%	NUP155/NUP50/SEC13/NUP205/NUP58/NUP54/UBE2I/NUP88/NUP188/NUP85/NUP43/SUMO2/NUP42/SUMO1/NUP62/NUP93/SEH1L/AAAS/NDC1/NUP35/RAE1/NUP37
WP_GASTRIC_CANCER_NETWORK_2	WP_GASTRIC_CANCER_NETWORK_2	31	-0.524033	-1.71611	0.00934579	0.0379095	0.024057	7240	tags=52%, list=20%, signal=42%	CACYBP/FANCI/BRIX1/MYC/TP53/S100A6/RFC4/ATAD2/LMNB2/RFC3/CHTF18/DSCC1/UBE2T/TOP2A/UBE2C/COL9A3
REACTOME_FORMATION_OF_THE_EARLY_ELONGATION_COMPLEX	REACTOME_FORMATION_OF_THE_EARLY_ELONGATION_COMPLEX	33	-0.516197	-1.71728	0.00692841	0.0312501	0.019831	12729	tags=64%, list=35%, signal=42%	GTF2H5/POLR2C/NCBP2/SUPT4H1/CDK7/ERCC2/GTF2H3/POLR2D/NELFCD/NELFB/MNAT1/POLR2E/POLR2K/POLR2G/NELFA/NELFE/POLR2J/GTF2F2/POLR2H/POLR2L/POLR2I
BIOCARTA_P27_PATHWAY	BIOCARTA_P27_PATHWAY	13	-0.661996	-1.71925	0.012605	0.0467429	0.0296626	10719	tags=69%, list=29%, signal=49%	NEDD8/CDK2/RBX1/UBE2M/TFDP1/SKP2/CKS1B/E2F1/CCNE1
REACTOME_TRANSCRIPTION_OF_E2F_TARGETS_UNDER_NEGATIVE_CONTROL_BY_DREAM_COMPLEX	REACTOME_TRANSCRIPTION_OF_E2F_TARGETS_UNDER_NEGATIVE_CONTROL_BY_DREAM_COMPLEX	19	-0.585388	-1.71958	0.0107527	0.0418317	0.026546	8055	tags=58%, list=22%, signal=45%	HDAC1/LIN9/E2F4/MYC/TFDP1/E2F5/E2F1/PCNA/CDC25A/TOP2A/CDC6
REACTOME_INTERACTIONS_OF_VPR_WITH_HOST_CELLULAR_PROTEINS	REACTOME_INTERACTIONS_OF_VPR_WITH_HOST_CELLULAR_PROTEINS	37	-0.505455	-1.72113	0.00235849	0.017456	0.0110774	13167	tags=62%, list=36%, signal=40%	NUP155/NUP50/SEC13/NUP205/NUP58/NUP54/SLC25A6/NUP88/NUP188/NUP85/NUP43/NUP42/SLC25A5/NUP62/NUP93/SEH1L/AAAS/NDC1/NUP35/BANF1/RAE1/NUP37/HMGA1
REACTOME_CDC6_ASSOCIATION_WITH_THE_ORC_ORIGIN_COMPLEX	REACTOME_CDC6_ASSOCIATION_WITH_THE_ORC_ORIGIN_COMPLEX	11	-0.704051	-1.72278	0.0102041	0.0406965	0.0258256	6715	tags=64%, list=18%, signal=52%	ORC5/MCM8/ORC1/E2F2/E2F1/ORC6/CDC6
KEGG_NUCLEOTIDE_EXCISION_REPAIR	KEGG_NUCLEOTIDE_EXCISION_REPAIR	44	-0.487218	-1.72312	0.00235294	0.017456	0.0110774	13203	tags=66%, list=36%, signal=42%	RPA1/POLD4/ERCC1/ERCC5/GTF2H5/RAD23A/RPA2/DDB2/CDK7/RAD23B/CUL4A/RPA4/POLE/ERCC2/GTF2H3/RBX1/MNAT1/POLE3/RFC5/POLD1/POLE4/LIG1/RFC4/RPA3/RFC3/POLD2/RFC2/POLE2/PCNA
BIOCARTA_G2_PATHWAY	BIOCARTA_G2_PATHWAY	24	-0.551998	-1.72644	0.010989	0.0423353	0.0268656	5143	tags=50%, list=14%, signal=43%	RPS6KA1/BRCA1/TP53/CDC34/CHEK1/CDC25B/CDK1/CHEK2/PLK1/CCNB1/CDC25C/CDC25A
REACTOME_SIGNALING_BY_ROBO_RECEPTORS	REACTOME_SIGNALING_BY_ROBO_RECEPTORS	218	-0.37108	-1.72725	0.00341297	0.0188228	0.0119448	10784	tags=61%, list=29%, signal=43%	RPL15/ELOB/PSMD7/RPS15A/UPF3A/RPL41/RPL3/PSMB11/PSMD9/RPS3A/RPL10A/RPS24/PSMC6/PSMA6/PSMC4/PSME3/RPS4X/PSMB4/LHX2/PSMC3/RPL13A/RAC1/RPL39L/RPL26/RPS27A/RPL4/PSMA5/PSMD1/PSMD8/PSMC1/RPS14/RPL10/RPL21/UBA52/PSMF1/PSMB7/RBX1/EIF4A3/RPL17/RPS6/CASC3/PSMD13/RPS9/RPS25/ROBO3/PSMD11/MAGOH/RPL6/RPL9/RPS13/PSMD14/RPL35A/RPS11/RPS8/RPS12/FAU/PSMA7/RPL23/RPL11/RPL34/RPL23A/MAGOHB/PSMA1/PSMA4/PSMB2/RPL27/RPS…
PID_FOXM1_PATHWAY	PID_FOXM1_PATHWAY	40	-0.502023	-1.73185	0.00236407	0.017456	0.0110774	5973	tags=52%, list=16%, signal=44%	MYC/CDK4/FOXM1/CCND1/BRCA2/CENPF/SKP2/CDC25B/CDK1/CHEK2/CKS1B/PLK1/NEK2/CCNA2/CCNB2/CCNB1/CDKN2A/CENPA/BIRC5/AURKB/CCNE1
REACTOME_KINESINS	REACTOME_KINESINS	61	-0.460896	-1.73634	0.00252525	0.017456	0.0110774	6368	tags=44%, list=17%, signal=37%	KIF9/TUBB2B/KIF4B/TUBA1B/TUBB3/KIF20B/TUBA4A/TUBA1C/KIF11/KIF22/KIFC2/KIF4A/RACGAP1/KIF23/TUBB4B/KIF25/KIF15/KIF20A/KIF18B/KIF2C/CENPE/KIF18A/TUBA3C/KIFC1/KLC3/TUBB8B/TUBAL3
REACTOME_CHROMATIN_MODIFYING_ENZYMES	REACTOME_CHROMATIN_MODIFYING_ENZYMES	271	-0.36357	-1.73657	0.00361011	0.0193707	0.0122925	10837	tags=36%, list=29%, signal=25%	HAT1/GATAD2A/SETD6/MTA2/SMARCD1/COPRS/CARM1/HDAC10/H4C14/H3C8/H2BC6/H2BC11/MCRS1/ENY2/KDM1B/TADA2A/VPS72/NSD2/H2AC8/H3C4/ELP5/TAF6L/H4C6/ELP6/H2BC12/H2BC15/H4C4/H2BC4/SAP18/MBD3/PRMT3/H2AC11/TAF12/HDAC1/H4C15/EHMT2/H2AJ/PRMT5/H3C14/SMARCD2/H2BC3/SMARCB1/WDR77/KDM1A/H2BU1/KMT5C/H2BC10/SMYD2/TAF10/H3C13/ACTL6A/SUV39H2/H4C11/DPY30/BRMS1/WDR5/PRMT1/HDAC2/CDK4/RUVBL1/H3C1/MRGBP/MSL1/KAT2A/CCND1/H2BC7/…
WP_FOLATE_METABOLISM	WP_FOLATE_METABOLISM	70	-0.45018	-1.73827	0.0025641	0.017456	0.0110774	3632	tags=30%, list=10%, signal=27%	TP53/GPX2/AHCY/DHFR/APOA1/SHMT2/SCARB1/SLC19A1/F7/GPX6/F2/SAA2/IFNG/MAT1A/SAA1/SAA4/SAA3P/ALB/FGA/FGG/FGB
REACTOME_TP53_REGULATES_TRANSCRIPTION_OF_GENES_INVOLVED_IN_G2_CELL_CYCLE_ARREST	REACTOME_TP53_REGULATES_TRANSCRIPTION_OF_GENES_INVOLVED_IN_G2_CELL_CYCLE_ARREST	18	-0.603841	-1.74193	0.0128755	0.0476257	0.0302228	7078	tags=61%, list=19%, signal=49%	BAX/E2F4/PRMT1/TP53/TFDP1/AURKA/CDK1/PCNA/CCNB1/SFN/CDC25C
REACTOME_APC_CDC20_MEDIATED_DEGRADATION_OF_NEK2A	REACTOME_APC_CDC20_MEDIATED_DEGRADATION_OF_NEK2A	26	-0.552315	-1.74273	0.0114155	0.0436249	0.027684	11342	tags=54%, list=31%, signal=37%	CDC16/ANAPC15/UBE2E1/ANAPC7/RPS27A/UBA52/BUB3/ANAPC11/BUB1B/NEK2/MAD2L1/UBE2S/CDC20/UBE2C
KEGG_AMINOACYL_TRNA_BIOSYNTHESIS	KEGG_AMINOACYL_TRNA_BIOSYNTHESIS	41	-0.502122	-1.74273	0.00238663	0.017456	0.0110774	14773	tags=80%, list=40%, signal=48%	FARS2/IARS1/WARS2/CARS1/AARS1/NARS1/IARS2/TARS1/AARS2/RARS1/MTFMT/MARS1/SARS1/LARS2/PSTK/DARS1/VARS2/YARS2/DARS2/PARS2/QARS1/GARS1/NARS2/TARS2/KARS1/CARS2/FARSB/YARS1/FARSA/SARS2/VARS1/MARS2/WARS1
WP_THE_EFFECT_OF_PROGERIN_ON_THE_INVOLVED_GENES_IN_HUTCHINSONGILFORD_PROGERIA_SYNDROME	WP_THE_EFFECT_OF_PROGERIN_ON_THE_INVOLVED_GENES_IN_HUTCHINSONGILFORD_PROGERIA_SYNDROME	35	-0.52028	-1.74749	0.00240385	0.017456	0.0110774	10537	tags=57%, list=29%, signal=41%	MTA2/H3C8/H3C4/MBD3/HDAC1/H3C14/KDM1A/H3-3A/H3C13/CBX3/HDAC2/TP53/H3C1/SREBF1/SUV39H1/H3C15/H3C12/E2F1/H3C7/H3C11
REACTOME_ABERRANT_REGULATION_OF_MITOTIC_G1_S_TRANSITION_IN_CANCER_DUE_TO_RB1_DEFECTS	REACTOME_ABERRANT_REGULATION_OF_MITOTIC_G1_S_TRANSITION_IN_CANCER_DUE_TO_RB1_DEFECTS	17	-0.621516	-1.75727	0.0042735	0.0217055	0.0137741	5297	tags=41%, list=14%, signal=35%	CDK4/TFDP1/CCND1/CCNE2/E2F2/E2F1/CCNE1
REACTOME_TERMINATION_OF_TRANSLESION_DNA_SYNTHESIS	REACTOME_TERMINATION_OF_TRANSLESION_DNA_SYNTHESIS	32	-0.532311	-1.76023	0.00686499	0.0312009	0.0197998	8772	tags=53%, list=24%, signal=41%	RPS27A/UBA52/POLE3/RFC5/POLD1/POLE4/UBE2L6/ISG15/RFC4/RPA3/RFC3/POLD2/RFC2/USP43/POLE2/PCLAF/PCNA
REACTOME_DISEASES_OF_MITOTIC_CELL_CYCLE	REACTOME_DISEASES_OF_MITOTIC_CELL_CYCLE	36	-0.52425	-1.76269	0.00242131	0.017456	0.0110774	5513	tags=47%, list=15%, signal=40%	CDC16/ANAPC15/UBE2E1/ANAPC7/E2F3/CDK2/ANAPC11/CDK4/TFDP1/CCND1/CCNE2/SKP2/E2F2/E2F1/UBE2S/UBE2C/CCNE1
REACTOME_GLOBAL_GENOME_NUCLEOTIDE_EXCISION_REPAIR_GG_NER_	REACTOME_GLOBAL_GENOME_NUCLEOTIDE_EXCISION_REPAIR_GG_NER_	84	-0.442315	-1.765	0.00265252	0.017456	0.0110774	14794	tags=61%, list=40%, signal=36%	RPA1/POLD4/ERCC1/INO80E/COPS7B/PARP1/XRCC1/ERCC5/CHD1L/GTF2H5/RAD23A/RPA2/COPS3/DDB2/UBE2V2/CDK7/RAD23B/SUMO3/UBE2I/CUL4A/POLE/PARP2/GPS1/ERCC2/GTF2H3/MCRS1/SUMO2/SUMO1/RPS27A/INO80C/UBA52/RBX1/COPS5/UBE2N/MNAT1/POLE3/ACTL6A/INO80B/RFC5/POLD1/ACTR5/RUVBL1/POLE4/LIG1/RFC4/RPA3/RFC3/POLD2/RFC2/POLE2/PCNA
REACTOME_CONDENSATION_OF_PROMETAPHASE_CHROMOSOMES	REACTOME_CONDENSATION_OF_PROMETAPHASE_CHROMOSOMES	11	-0.721811	-1.76624	0.00816327	0.0344044	0.0218327	5445	tags=73%, list=15%, signal=62%	SMC4/NCAPD2/CSNK2B/CDK1/NCAPG/NCAPH/CCNB2/CCNB1
REACTOME_CELLULAR_RESPONSE_TO_HYPOXIA	REACTOME_CELLULAR_RESPONSE_TO_HYPOXIA	75	-0.450406	-1.76775	0.00263158	0.017456	0.0110774	12593	tags=65%, list=34%, signal=43%	HIGD1A/PSMA8/PSMC2/PSMD2/PSMD4/PSMD12/ELOB/PSMD7/PSMB11/PSMD9/PSMC6/PSMA6/PSMC4/PSME3/PSMB4/PSMC3/VEGFA/RPS27A/PSMA5/PSMD1/PSMD8/PSMC1/UBA52/PSMF1/PSMB7/RBX1/PSMD13/PSMD11/PSMD14/PSMA7/PSMA1/PSMA4/PSMB2/EGLN3/PSMA3/PSMB5/PSMB1/PSMB6/PSME1/ELOC/PSMA2/AJUBA/PSMB8/PSMB10/PSMB3/PSME2/EPO/PSMB9/PSMD3
KEGG_PARKINSONS_DISEASE	KEGG_PARKINSONS_DISEASE	115	-0.420296	-1.76922	0.00280899	0.017456	0.0110774	12417	tags=72%, list=34%, signal=48%	UBA1/NDUFA10/ATP5PB/PPID/VDAC2/VDAC1/ATP5F1A/PARK7/NDUFB10/UBE2J2/SDHD/COX7A2L/SLC25A6/SDHA/COX7C/NDUFA8/ATP5F1B/UBE2L3/NDUFA2/NDUFA4/SLC25A5/UQCRB/NDUFA6/UQCR11/ATP5MC2/NDUFB8/ATP5PD/NDUFA1/NDUFB1/ATP5PF/UQCRH/SLC25A31/COX7B/COX7A2/VDAC3/NDUFS5/ATP5PO/SDHB/HTRA2/NDUFB6/NDUFB7/NDUFV2/NDUFS7/ATP5F1E/NDUFB2/NDUFC1/NDUFAB1/NDUFV1/NDUFC2/UQCRQ/UQCRFS1/ATP5F1C/NDUFB4/NDUFS3/NDUFB3/COX4I1/COX6C/ATP5MC3…
REACTOME_TRANSPORT_OF_THE_SLBP_DEPENDANT_MATURE_MRNA	REACTOME_TRANSPORT_OF_THE_SLBP_DEPENDANT_MATURE_MRNA	36	-0.527393	-1.77326	0.00242131	0.017456	0.0110774	13167	tags=64%, list=36%, signal=41%	NUP155/NUP50/SEC13/NUP205/NCBP2/NUP58/NUP54/NUP88/NUP188/NUP85/NUP43/NUP42/NUP62/EIF4E/NUP93/SEH1L/AAAS/NDC1/NUP35/SLBP/RAE1/NUP37/ALYREF
WP_PYRIMIDINE_METABOLISM	WP_PYRIMIDINE_METABOLISM	84	-0.444738	-1.77467	0.00265252	0.017456	0.0110774	10706	tags=51%, list=29%, signal=36%	UPP1/POLE/DCK/POLR1B/PNPT1/POLR2D/TWISTNB/UMPS/CAD/POLR1D/POLR2E/POLR2K/POLE3/DCTPP1/RRM1/POLR2G/NT5C/DUT/TYMP/POLR3K/POLR2J/UCK2/POLD1/POLA2/PRIM2/POLR1C/ZNRD1/POLR2H/NME2/POLE4/PRIM1/POLR2L/POLR2I/NME1-NME2/POLD2/POLE2/TYMS/DTYMK/RRM2/POLR3G/NME1/TK1/CDA
WP_MITOCHONDRIAL_CIII_ASSEMBLY	WP_MITOCHONDRIAL_CIII_ASSEMBLY	15	-0.659994	-1.77572	0.0107066	0.0418317	0.026546	9143	tags=73%, list=25%, signal=55%	UQCRB/UQCR11/UQCRH/BCS1L/UQCRQ/UQCRFS1/UQCR10/UQCC2/UQCRC1/UQCC3/CYC1
REACTOME_NONHOMOLOGOUS_END_JOINING_NHEJ_	REACTOME_NONHOMOLOGOUS_END_JOINING_NHEJ_	69	-0.461338	-1.7765	0.00260417	0.017456	0.0110774	12452	tags=55%, list=34%, signal=37%	BABAM1/XRCC5/BRCC3/H4C9/XRCC6/UBE2V2/H4C14/H2BC6/H2BC11/TDP1/NSD2/SUMO1/PAXIP1/BARD1/H4C6/H2BC12/H2BC15/H4C4/H2BC4/UBE2N/H4C15/H2BC3/H2BU1/H2BC10/BRCA1/H4C11/H2BS1/H2BC7/H4C5/H2BC14/H2BC13/H2BC17/H2BC9/H2AX/H4C1/H4C3/H4C2/H4C13
REACTOME_GAP_FILLING_DNA_REPAIR_SYNTHESIS_AND_LIGATION_IN_GG_NER	REACTOME_GAP_FILLING_DNA_REPAIR_SYNTHESIS_AND_LIGATION_IN_GG_NER	25	-0.559337	-1.7767	0.00883002	0.0365198	0.0231751	8772	tags=56%, list=24%, signal=43%	RPS27A/UBA52/POLE3/RFC5/POLD1/POLE4/LIG1/RFC4/RPA3/RFC3/POLD2/RFC2/POLE2/PCNA
REACTOME_PROCESSIVE_SYNTHESIS_ON_THE_C_STRAND_OF_THE_TELOMERE	REACTOME_PROCESSIVE_SYNTHESIS_ON_THE_C_STRAND_OF_THE_TELOMERE	19	-0.605323	-1.77814	0.0107527	0.0418317	0.026546	6814	tags=47%, list=18%, signal=39%	BLM/ACD/DNA2/POLD1/LIG1/RPA3/FEN1/POLD2/PCNA
WP_COMPUTATIONAL_MODEL_OF_AEROBIC_GLYCOLYSIS	WP_COMPUTATIONAL_MODEL_OF_AEROBIC_GLYCOLYSIS	11	-0.729759	-1.78569	0.00816327	0.0344044	0.0218327	7865	tags=82%, list=21%, signal=64%	PGK1/ALDOA/GPI/PKM/ENO1/LDHA/TPI1/GAPDH/SLC2A1
REACTOME_CYTOSOLIC_TRNA_AMINOACYLATION	REACTOME_CYTOSOLIC_TRNA_AMINOACYLATION	24	-0.572637	-1.79099	0.00879121	0.0365198	0.0231751	14709	tags=88%, list=40%, signal=53%	IARS1/CARS1/AARS1/NARS1/AIMP1/TARS1/RARS1/MARS1/SARS1/DARS1/QARS1/GARS1/PPA1/KARS1/FARSB/YARS1/FARSA/VARS1/AIMP2/EEF1E1/WARS1
REACTOME_TRANSPORT_OF_MATURE_MRNAS_DERIVED_FROM_INTRONLESS_TRANSCRIPTS	REACTOME_TRANSPORT_OF_MATURE_MRNAS_DERIVED_FROM_INTRONLESS_TRANSCRIPTS	43	-0.509591	-1.7912	0.00236967	0.017456	0.0110774	13167	tags=60%, list=36%, signal=39%	NUP155/CPSF4/NUP50/SEC13/NUP205/NCBP2/NUP58/NUP54/NUP88/NUP188/NUP85/NUP43/NUP42/NUP62/EIF4E/CPSF3/CPSF1/NUP93/SEH1L/AAAS/NDC1/NUP35/SLBP/RAE1/NUP37/ALYREF
REACTOME_RECOGNITION_OF_DNA_DAMAGE_BY_PCNA_CONTAINING_REPLICATION_COMPLEX	REACTOME_RECOGNITION_OF_DNA_DAMAGE_BY_PCNA_CONTAINING_REPLICATION_COMPLEX	30	-0.548576	-1.79218	0.0091954	0.0374559	0.0237691	12133	tags=63%, list=33%, signal=43%	RPA2/RAD18/CUL4A/POLE/RPS27A/UBA52/RBX1/POLE3/RFC5/POLD1/POLE4/RFC4/DTL/RPA3/RFC3/POLD2/RFC2/POLE2/PCNA
KEGG_HOMOLOGOUS_RECOMBINATION	KEGG_HOMOLOGOUS_RECOMBINATION	28	-0.558584	-1.79304	0.00896861	0.0369469	0.0234462	7257	tags=43%, list=20%, signal=34%	XRCC3/BLM/POLD1/BRCA2/SSBP1/RPA3/POLD2/RAD51/RAD54L/RAD54B/XRCC2/EME1
REACTOME_DISEASES_OF_PROGRAMMED_CELL_DEATH	REACTOME_DISEASES_OF_PROGRAMMED_CELL_DEATH	24	-0.573455	-1.79355	0.00659341	0.0301645	0.0191421	9350	tags=50%, list=25%, signal=37%	FASLG/CAPN1/CAPNS1/PRDX2/YWHAE/CDK5/C1QBP/CDC25B/LMNB1/CDC25C/CDKN2A/CDC25A
KEGG_HUNTINGTONS_DISEASE	KEGG_HUNTINGTONS_DISEASE	174	-0.393583	-1.79463	0.00295858	0.0174939	0.0111015	12690	tags=62%, list=34%, signal=41%	NDUFB5/POLR2C/TAF4/TBP/NDUFA10/ATP5PB/PPID/VDAC2/DNAL4/VDAC1/ATP5F1A/NDUFB10/TBPL1/SDHD/PPARG/COX7A2L/SLC25A6/DNAH3/SDHA/CASP8/COX7C/CLTB/TFAM/NDUFA8/POLR2D/ATP5F1B/NDUFA2/NDUFA4/SLC25A5/UQCRB/NDUFA6/GPX1/UQCR11/ATP5MC2/NDUFB8/ATP5PD/NDUFA1/NDUFB1/ATP5PF/UQCRH/SLC25A31/COX7B/HDAC1/COX7A2/VDAC3/PLCB3/NDUFS5/ATP5PO/SDHB/POLR2E/NDUFB6/NDUFB7/POLR2K/NDUFV2/NDUFS7/ATP5F1E/POLR2G/NDUFB2/BAX/SOD1/NDUFC1…
REACTOME_DEGRADATION_OF_GLI1_BY_THE_PROTEASOME	REACTOME_DEGRADATION_OF_GLI1_BY_THE_PROTEASOME	60	-0.481737	-1.79475	0.00257732	0.017456	0.0110774	12412	tags=70%, list=34%, signal=47%	PSMA8/PSMC2/PSMD2/PSMD4/PSMD12/PSMD7/PSMB11/PSMD9/PSMC6/PSMA6/PSMC4/PSME3/PSMB4/PSMC3/RPS27A/PSMA5/PSMD1/PSMD8/PSMC1/UBA52/PSMF1/PSMB7/RBX1/PSMD13/PSMD11/PSMD14/PSMA7/PSMA1/PSMA4/PSMB2/PSMA3/PSMB5/PSMB1/PSMB6/PSME1/PSMA2/PSMB8/PSMB10/PSMB3/PSME2/PSMB9/PSMD3
REACTOME_FORMATION_OF_ATP_BY_CHEMIOSMOTIC_COUPLING	REACTOME_FORMATION_OF_ATP_BY_CHEMIOSMOTIC_COUPLING	16	-0.653002	-1.79731	0.00647948	0.0298483	0.0189414	12359	tags=94%, list=34%, signal=62%	ATP5PB/ATP5F1A/ATP5F1B/ATP5MC2/ATP5PD/ATP5PF/ATP5PO/ATP5F1E/ATP5MF/ATP5F1C/ATP5MC3/ATP5MG/ATP5ME/ATP5F1D/ATP5MC1
REACTOME_DUAL_INCISION_IN_TC_NER	REACTOME_DUAL_INCISION_IN_TC_NER	65	-0.472563	-1.80009	0.00260417	0.017456	0.0110774	12729	tags=54%, list=35%, signal=35%	GTF2H5/POLR2C/RPA2/CDK7/CUL4A/POLE/TCEA1/ERCC2/GTF2H3/POLR2D/ISY1/RPS27A/UBA52/RBX1/MNAT1/POLR2E/POLR2K/POLE3/POLR2G/RFC5/POLR2J/POLD1/POLR2H/PRPF19/POLE4/POLR2L/POLR2I/HMGN1/RFC4/RPA3/RFC3/POLD2/RFC2/POLE2/PCNA
REACTOME_G0_AND_EARLY_G1	REACTOME_G0_AND_EARLY_G1	27	-0.568539	-1.80601	0.00904977	0.0371525	0.0235766	9629	tags=67%, list=26%, signal=49%	RBL1/CDK2/HDAC1/LIN9/E2F4/MYC/TFDP1/E2F5/CCNE2/CDK1/E2F1/CCNA2/MYBL2/PCNA/CDC25A/TOP2A/CDC6/CCNE1
WP_NUCLEOTIDE_METABOLISM	WP_NUCLEOTIDE_METABOLISM	19	-0.615787	-1.80888	0.0107527	0.0418317	0.026546	10170	tags=63%, list=28%, signal=46%	ADSL/POLB/OAZ1/IMPDH1/RRM1/MTHFD2/POLD1/NME2/SRM/HPRT1/DHFR/RRM2
KEGG_OXIDATIVE_PHOSPHORYLATION	KEGG_OXIDATIVE_PHOSPHORYLATION	118	-0.428822	-1.81456	0.00285714	0.017456	0.0110774	10000	tags=58%, list=27%, signal=43%	PPA2/NDUFA8/ATP5F1B/NDUFA2/NDUFA4/UQCRB/ATP6V0B/NDUFA6/UQCR11/ATP5MC2/NDUFB8/ATP5PD/NDUFA11/NDUFA1/NDUFB1/ATP5PF/UQCRH/COX7B/COX7A2/NDUFS5/ATP5PO/ATP6V1C2/SDHB/NDUFB6/NDUFB7/PPA1/NDUFV2/NDUFS7/ATP5F1E/NDUFB2/NDUFC1/NDUFAB1/ATP5MF/NDUFV1/NDUFC2/UQCRQ/UQCRFS1/ATP5F1C/NDUFB4/NDUFS3/NDUFB3/COX4I1/COX17/COX6C/ATP5MC3/NDUFA9/NDUFB9/UQCRHL/ATP5MG/COX6B2/NDUFA3/UQCR10/NDUFA4L2/COX8A/NDUFA7/NDUFS6/UQCRC1/…
REACTOME_NUCLEAR_IMPORT_OF_REV_PROTEIN	REACTOME_NUCLEAR_IMPORT_OF_REV_PROTEIN	34	-0.545524	-1.82252	0.00234192	0.017456	0.0110774	13167	tags=68%, list=36%, signal=44%	NUP155/NUP50/SEC13/NUP205/KPNB1/NUP58/NUP54/NUP88/NUP188/NUP85/NUP43/NUP42/NUP62/NUP93/SEH1L/AAAS/NDC1/NUP35/NPM1/RAN/RAE1/NUP37/RCC1
REACTOME_OXIDATIVE_STRESS_INDUCED_SENESCENCE	REACTOME_OXIDATIVE_STRESS_INDUCED_SENESCENCE	122	-0.427736	-1.82305	0.00280112	0.017456	0.0110774	10207	tags=47%, list=28%, signal=34%	H4C14/E2F3/H3C8/H2BC6/H2BC11/H2AC8/H3C4/H4C6/H2BC12/RPS27A/H2BC15/H4C4/H2BC4/UBA52/H4C15/H2AJ/H3C14/H2BC3/H2BU1/H3-3A/H2BC10/H3C13/MAPKAPK3/H4C11/CBX4/CDK4/TP53/H3C1/TFDP1/H2BS1/H2BC7/H4C5/H2BC14/CBX8/EZH2/H3C15/H2AZ1/H2BC13/TXN/H2BC17/E2F2/H3C12/H2BC9/E2F1/H3C7/H2AX/H2AC20/CDKN2A/H3C11/H2AC14/H4C1/H4C3/H4C2/CBX2/H4C13/H2AC4/H2AB1
REACTOME_AMYLOID_FIBER_FORMATION	REACTOME_AMYLOID_FIBER_FORMATION	107	-0.437095	-1.82472	0.0027933	0.017456	0.0110774	9164	tags=48%, list=25%, signal=36%	H2AC8/H3C4/H4C6/H2BC12/RPS27A/H2BC15/H4C4/H2BC4/UBA52/H4C15/H3C14/H2BC3/IAPP/H2BU1/H3-3A/H2BC10/H3C13/H4C11/PSENEN/H3C1/H2BS1/ODAM/UBE2L6/H2BC7/H4C5/H2BC14/APOA1/H3C15/H2AZ1/H2BC13/H2BC17/H3C12/H2BC9/SEMG1/H3C7/H2AX/H2AC20/PRL/H3C11/H2AC14/H4C1/H4C3/H4C2/SAA1/H4C13/H2AC4/TTR/SNCAIP/FGA/H2AB1/CALB1
WP_DNA_IRDOUBLE_STRAND_BREAKS_DSBS_AND_CELLULAR_RESPONSE_VIA_ATM	WP_DNA_IRDOUBLE_STRAND_BREAKS_DSBS_AND_CELLULAR_RESPONSE_VIA_ATM	55	-0.494324	-1.826	0.00251889	0.017456	0.0110774	7976	tags=44%, list=22%, signal=34%	NABP2/HSF1/BAX/BLM/BAK1/BRCA1/ACTL6A/TRIM28/TP73/FANCD2/TP53/RAD9A/EXO1/BID/BRCA2/CDK5/CHEK1/RAD51/CHEK2/E2F1/PCNA/CDC25C/H2AX/CDKN2A
BIOCARTA_PROTEASOME_PATHWAY	BIOCARTA_PROTEASOME_PATHWAY	19	-0.621946	-1.82697	0.0107527	0.0418317	0.026546	12417	tags=89%, list=34%, signal=59%	UBA1/UBE2A/RPN2/PSMA6/PSMB4/PSMA5/PSMB7/PSMA7/PSMA1/PSMA4/PSMB2/PSMA3/PSMB5/PSMB1/PSMB6/PSMA2/PSMB3
REACTOME_CELLULAR_SENESCENCE	REACTOME_CELLULAR_SENESCENCE	194	-0.398166	-1.82717	0.00330033	0.0185021	0.0117412	10233	tags=42%, list=28%, signal=30%	UBE2E1/ANAPC7/H4C14/E2F3/H3C8/H2BC6/H2BC11/ERF/H2AC8/CDK2/H3C4/H4C6/H2BC12/RPS27A/H2BC15/H4C4/H2BC4/H1-0/UBA52/CXCL8/RPS6KA1/H4C15/EHMT2/H2AJ/H3C14/H2BC3/H2BU1/H3-3A/H2BC10/ACD/H3C13/MAPKAPK3/HIRA/H4C11/CBX4/ANAPC11/CDK4/TP53/H3C1/TFDP1/H2BS1/ID1/CCNE2/H2BC7/IL1A/H4C5/H2BC14/CBX8/EZH2/H3C15/H2AZ1/H2BC13/TXN/H1-1/H2BC17/H1-4/LMNB1/E2F2/H3C12/H2BC9/E2F1/CCNA2/H3C7/HMGA1/UBE2S/HMGA2/H2AX/H2AC20/CDKN…
REACTOME_CHK1_CHK2_CDS1_MEDIATED_INACTIVATION_OF_CYCLIN_B_CDK1_COMPLEX	REACTOME_CHK1_CHK2_CDS1_MEDIATED_INACTIVATION_OF_CYCLIN_B_CDK1_COMPLEX	13	-0.706075	-1.83373	0.00210084	0.017456	0.0110774	6278	tags=62%, list=17%, signal=51%	YWHAE/YWHAZ/CHEK1/CDK1/CHEK2/CCNB1/SFN/CDC25C
REACTOME_TRANSCRIPTION_COUPLED_NUCLEOTIDE_EXCISION_REPAIR_TC_NER_	REACTOME_TRANSCRIPTION_COUPLED_NUCLEOTIDE_EXCISION_REPAIR_TC_NER_	78	-0.462194	-1.8352	0.00257069	0.017456	0.0110774	13226	tags=53%, list=36%, signal=34%	XRCC1/ERCC5/GTF2H5/POLR2C/RPA2/COPS3/CDK7/CUL4A/POLE/TCEA1/GPS1/ERCC2/GTF2H3/POLR2D/ISY1/RPS27A/UBA52/RBX1/COPS5/MNAT1/POLR2E/POLR2K/POLE3/POLR2G/RFC5/POLR2J/POLD1/POLR2H/PRPF19/POLE4/POLR2L/POLR2I/LIG1/HMGN1/RFC4/RPA3/RFC3/POLD2/RFC2/POLE2/PCNA
PID_FANCONI_PATHWAY	PID_FANCONI_PATHWAY	46	-0.515587	-1.84156	0.00240385	0.017456	0.0110774	7257	tags=48%, list=20%, signal=38%	XRCC3/HES1/FANCI/BLM/BRCA1/FANCB/RFC5/FANCA/FANCE/FANCD2/BRIP1/RAD9A/CENPS/BRCA2/RFC4/FAAP24/CHEK1/FANCG/RFC3/RFC2/UBE2T/H2AX
REACTOME_INTERACTIONS_OF_REV_WITH_HOST_CELLULAR_PROTEINS	REACTOME_INTERACTIONS_OF_REV_WITH_HOST_CELLULAR_PROTEINS	37	-0.541338	-1.84332	0.00235849	0.017456	0.0110774	13167	tags=68%, list=36%, signal=43%	NUP155/NUP50/SEC13/NUP205/KPNB1/NUP58/NUP54/NUP88/NUP188/NUP85/NUP43/NUP42/NUP62/NUP93/SEH1L/AAAS/NDC1/NUP35/NPM1/RANGAP1/RAN/RAE1/NUP37/RANBP1/RCC1
REACTOME_HOMOLOGOUS_DNA_PAIRING_AND_STRAND_EXCHANGE	REACTOME_HOMOLOGOUS_DNA_PAIRING_AND_STRAND_EXCHANGE	42	-0.527778	-1.8455	0.002331	0.017456	0.0110774	7280	tags=45%, list=20%, signal=36%	RAD9B/XRCC3/BLM/BRCA1/RFC5/DNA2/BRIP1/RAD9A/EXO1/BRCA2/RFC4/CHEK1/RPA3/RFC3/RAD51AP1/RFC2/RMI2/RAD51/XRCC2
REACTOME_VIRAL_MESSENGER_RNA_SYNTHESIS	REACTOME_VIRAL_MESSENGER_RNA_SYNTHESIS	44	-0.522027	-1.84623	0.00235294	0.017456	0.0110774	13167	tags=66%, list=36%, signal=42%	NUP155/NUP50/SEC13/POLR2C/NUP205/NUP58/NUP54/NUP88/NUP188/NUP85/NUP43/POLR2D/NUP42/NUP62/POLR2E/NUP93/POLR2K/SEH1L/AAAS/POLR2G/NDC1/NUP35/POLR2J/GTF2F2/POLR2H/POLR2L/RAE1/POLR2I/NUP37
WP_MIRNA_REGULATION_OF_DNA_DAMAGE_RESPONSE	WP_MIRNA_REGULATION_OF_DNA_DAMAGE_RESPONSE	84	-0.463554	-1.84975	0.00265252	0.017456	0.0110774	7860	tags=39%, list=21%, signal=31%	PIDD1/MCM7/BAX/BRCA1/MIR373/BBC3/MYC/CYCS/PMAIP1/CDK4/FANCD2/TP53/TP53AIP1/RAD9A/CCND1/CCNE2/BID/CDK5/MIR17HG/CHEK1/MIR210/CDK1/RAD51/CHEK2/E2F1/CCNB2/CCNB1/SFN/CDC25C/H2AX/CDC25A/MIR203A/CCNE1
BIOCARTA_SM_PATHWAY	BIOCARTA_SM_PATHWAY	14	-0.698156	-1.8509	0.00634249	0.029561	0.0187591	8912	tags=86%, list=24%, signal=65%	SRSF2/SNRPA1/SNRPD3/SNRPG/SNRPD2/SNRPD1/SNRPC/SNRPB2/SNRPA/SNRPE/SNRPB/SNRPF
WP_REGULATION_OF_SISTER_CHROMATID_SEPARATION_AT_THE_METAPHASEANAPHASE_TRANSITION	WP_REGULATION_OF_SISTER_CHROMATID_SEPARATION_AT_THE_METAPHASEANAPHASE_TRANSITION	15	-0.688687	-1.85292	0.00428266	0.0217055	0.0137741	5962	tags=60%, list=16%, signal=50%	BUB3/ANAPC11/BUB1/BUB1B/ESPL1/CENPE/MAD2L1/CDC20/PTTG1
KEGG_MISMATCH_REPAIR	KEGG_MISMATCH_REPAIR	23	-0.604912	-1.85628	0.00449438	0.0226338	0.0143632	6083	tags=48%, list=17%, signal=40%	RFC5/POLD1/LIG1/EXO1/SSBP1/RFC4/RPA3/RFC3/POLD2/RFC2/PCNA
REACTOME_DEGRADATION_OF_BETA_CATENIN_BY_THE_DESTRUCTION_COMPLEX	REACTOME_DEGRADATION_OF_BETA_CATENIN_BY_THE_DESTRUCTION_COMPLEX	85	-0.463494	-1.85745	0.0026178	0.017456	0.0110774	12412	tags=59%, list=34%, signal=39%	PSMA8/PSMC2/PPP2R1B/CTBP1/PSMD2/PSMD4/PSMD12/PPP2R1A/PSMD7/PSMB11/PSMD9/PSMC6/PSMA6/PSMC4/PSME3/PSMB4/PSMC3/RPS27A/PSMA5/PSMD1/PSMD8/PSMC1/CTNNB1/UBA52/PSMF1/PSMB7/RBX1/HDAC1/PSMD13/FRAT2/PSMD11/PSMD14/PSMA7/PSMA1/PSMA4/PSMB2/PSMA3/PSMB5/MYC/PSMB1/PSMB6/PSME1/PSMA2/PSMB8/PSMB10/PSMB3/PSME2/PSMB9/PSMD3/AXIN2
WP_FBXL10_ENHANCEMENT_OF_MAPERK_SIGNALING_IN_DIFFUSE_LARGE_BCELL_LYMPHOMA	WP_FBXL10_ENHANCEMENT_OF_MAPERK_SIGNALING_IN_DIFFUSE_LARGE_BCELL_LYMPHOMA	33	-0.559028	-1.85977	0.00230947	0.017456	0.0110774	7844	tags=48%, list=21%, signal=38%	H2AB3/H2AJ/PCGF1/MACROH2A1/H3C14/H3-3A/H3C13/H3C1/EZH2/H3C15/H2AZ1/H3C12/H3C7/H2AX/H3C11/H2AB1
REACTOME_POSTMITOTIC_NUCLEAR_PORE_COMPLEX_NPC_REFORMATION	REACTOME_POSTMITOTIC_NUCLEAR_PORE_COMPLEX_NPC_REFORMATION	27	-0.586059	-1.86166	0.00678733	0.0309071	0.0196133	13167	tags=74%, list=36%, signal=48%	NUP155/SEC13/NUP205/KPNB1/NUP58/NUP54/UBE2I/NUP188/NUP85/NUP43/SUMO1/NUP62/NUP93/SEH1L/NDC1/NUP35/RANGAP1/RAN/NUP37/RCC1
REACTOME_CROSS_PRESENTATION_OF_SOLUBLE_EXOGENOUS_ANTIGENS_ENDOSOMES_	REACTOME_CROSS_PRESENTATION_OF_SOLUBLE_EXOGENOUS_ANTIGENS_ENDOSOMES_	50	-0.512584	-1.86286	0.00246305	0.017456	0.0110774	12412	tags=78%, list=34%, signal=52%	PSMA8/PSMC2/PSMD2/PSMD4/PSMD12/PSMD7/PSMB11/PSMD9/PSMC6/PSMA6/PSMC4/PSME3/PSMB4/PSMC3/PSMA5/PSMD1/PSMD8/PSMC1/PSMF1/PSMB7/PSMD13/PSMD11/PSMD14/PSMA7/PSMA1/PSMA4/PSMB2/PSMA3/PSMB5/PSMB1/PSMB6/PSME1/PSMA2/PSMB8/PSMB10/PSMB3/PSME2/PSMB9/PSMD3
REACTOME_PROTEIN_LOCALIZATION	REACTOME_PROTEIN_LOCALIZATION	163	-0.415724	-1.86964	0.00292398	0.017463	0.0110819	13234	tags=56%, list=36%, signal=36%	TOMM70/STX1A/PAM16/EPHX2/MPV17/BAG6/ACAA1/GET3/HMGCL/PMPCB/DNAJC19/VDAC1/CS/ATP5F1A/TIMM21/TIMM17A/PEX3/TYSND1/UBE2J2/SLC25A6/PEX10/PEX5/AGXT/FXN/ACOT4/SGTA/CHCHD4/HMOX1/ATP5F1B/PXMP2/HSCB/SLC25A17/PEX14/EMD/PEX7/TIMM23/RPS27A/IDH3G/NDUFB8/ABCD1/CHCHD7/CHCHD5/UBL4A/GFER/TIMM9/CHCHD3/COQ2/DHRS4/UBA52/COX19/SEC61B/GSTK1/PMPCA/PEX16/MTX2/TIMM44/BCS1L/DECR2/OTOF/TIMM22/CMC2/MTX1/SEC61G/COX17/TOMM22/T…
REACTOME_NUCLEAR_ENVELOPE_NE_REASSEMBLY	REACTOME_NUCLEAR_ENVELOPE_NE_REASSEMBLY	76	-0.476611	-1.87114	0.00263158	0.017456	0.0110774	12718	tags=62%, list=35%, signal=41%	SEC13/NUP205/KPNB1/NUP58/LEMD2/TUBB1/NUP54/PPP2R1A/UBE2I/CHMP4A/TMPO/LBR/TUBB8/VPS4A/NUP188/NUP85/NUP43/CHMP4B/TUBA3E/SUMO1/NUP62/EMD/TUBA4B/NUP93/SEH1L/NDC1/TUBB2B/NUP35/TUBA1B/TUBB3/CHMP4C/RANGAP1/RAN/TUBA4A/BANF1/TUBA1C/NUP37/VRK1/TUBB4B/CDK1/LMNB1/TUBA3C/CCNB2/RCC1/CCNB1/TUBB8B/TUBAL3
WP_CHOLESTEROL_BIOSYNTHESIS_PATHWAY	WP_CHOLESTEROL_BIOSYNTHESIS_PATHWAY	15	-0.697592	-1.87688	0.00428266	0.0217055	0.0137741	10120	tags=87%, list=27%, signal=63%	LSS/IDI1/HMGCS1/SC5D/HMGCR/FDFT1/FDPS/MSMO1/NSDHL/MVD/MVK/SQLE/DHCR7
REACTOME_RNA_POLYMERASE_II_TRANSCRIPTION_TERMINATION	REACTOME_RNA_POLYMERASE_II_TRANSCRIPTION_TERMINATION	66	-0.489638	-1.87723	0.00259067	0.017456	0.0110774	14048	tags=62%, list=38%, signal=39%	RBM8A/FIP1L1/SRSF6/NUDT21/CPSF4/SARNP/NCBP2/CSTF1/THOC1/ZNF473/THOC2/RNPS1/CSTF3/THOC7/CLP1/SRSF1/SRSF7/SRSF2/SRSF3/U2AF2/CPSF3/CPSF1/EIF4A3/CASC3/MAGOH/MAGOHB/SRSF9/SNRPD3/THOC6/SNRPG/SLBP/UPF3B/THOC3/PABPN1/CSTF2/SNRPE/ALYREF/DDX39A/SNRPB/SNRPF/LUZP4
REACTOME_MITOTIC_G2_G2_M_PHASES	REACTOME_MITOTIC_G2_G2_M_PHASES	199	-0.40745	-1.87783	0.00326797	0.0184075	0.0116812	12182	tags=56%, list=33%, signal=38%	HAUS2/PSMC2/PPP2R1B/ODF2/TUBGCP3/TUBB1/PSMD2/PSMD4/CDK7/PSMD12/CKAP5/PPP2R1A/PHLDA1/TUBB8/PSMD7/HAUS4/PSMB11/E2F3/PSMD9/CENPJ/PSMC6/TUBA3E/PSMA6/PSMC4/PSME3/HSP90AB1/CEP78/HAUS6/PSMB4/CDK2/PSMC3/TUBA4B/RPS27A/PPME1/PSMA5/PSMD1/PSMD8/PSMC1/HSP90AA1/UBA52/CEP131/PSMF1/PSMB7/HAUS5/RBX1/MNAT1/PSMD13/PSMD11/PSMD14/DYNLL1/PSMA7/LIN9/TUBB2B/PSMA1/PSMA4/PSMB2/PPP2R3B/PSMA3/TUBB/YWHAE/HAUS1/PSMB5/TUBA1B/F…
REACTOME_ACTIVATION_OF_ANTERIOR_HOX_GENES_IN_HINDBRAIN_DEVELOPMENT_DURING_EARLY_EMBRYOGENESIS	REACTOME_ACTIVATION_OF_ANTERIOR_HOX_GENES_IN_HINDBRAIN_DEVELOPMENT_DURING_EARLY_EMBRYOGENESIS	120	-0.441747	-1.87801	0.0027933	0.017456	0.0110774	10207	tags=48%, list=28%, signal=35%	H4C14/H3C8/H2BC6/H2BC11/POLR2D/HOXD1/CNOT9/H2AC8/PAXIP1/H3C4/H4C6/H2BC12/H2BC15/H4C4/H2BC4/PAGR1/PCGF2/H4C15/H2AJ/POLR2E/POLR2K/H3C14/H2BC3/POLR2G/H2BU1/H3-3A/H2BC10/H3C13/H4C11/WDR5/POLR2J/POLR2H/H3C1/H2BS1/POLR2L/H2BC7/POLR2I/H4C5/H2BC14/AJUBA/EZH2/H3C15/H2AZ1/H2BC13/H2BC17/H3C12/H2BC9/H3C7/H2AX/H2AC20/H3C11/H2AC14/H4C1/H4C3/H4C2/H4C13/H2AC4/H2AB1
REACTOME_HIV_LIFE_CYCLE	REACTOME_HIV_LIFE_CYCLE	149	-0.424067	-1.87842	0.00284091	0.017456	0.0110774	13167	tags=52%, list=36%, signal=34%	NUP155/VPS37D/TAF11/NUP50/GTF2H5/SEC13/POLR2C/TAF4/VPS37B/NUP205/TBP/NCBP2/TAF3/XRCC5/NUP58/SUPT4H1/XRCC6/CDK7/TAF9/NUP54/CHMP4A/VTA1/ELOB/GTF2E2/VPS4A/NUP88/TCEA1/TAF15/NUP188/NUP85/NUP43/ERCC2/GTF2H3/CHMP4B/POLR2D/VPS28/NUP42/MVB12A/NUP62/NELFCD/RPS27A/UBA52/TAF12/NELFB/MNAT1/SSRP1/POLR2E/NUP93/POLR2K/TAF5/SEH1L/AAAS/POLR2G/NDC1/NELFA/NUP35/TAF10/NELFE/POLR2J/GTF2F2/CHMP4C/POLR2H/GTF2A2/RANGAP1…
BIOCARTA_RANMS_PATHWAY	BIOCARTA_RANMS_PATHWAY	10	-0.794048	-1.88089	0.00202429	0.017456	0.0110774	4876	tags=80%, list=13%, signal=69%	RANGAP1/RAN/AURKA/KIF15/RANBP1/KPNA2/TPX2/RCC1
KEGG_BASE_EXCISION_REPAIR	KEGG_BASE_EXCISION_REPAIR	35	-0.56121	-1.88496	0.00240385	0.017456	0.0110774	13776	tags=74%, list=37%, signal=47%	TDG/PARP1/XRCC1/MPG/HMGB1P40/OGG1/MUTYH/POLE/PARP2/SMUG1/HMGB1P1/POLB/APEX2/APEX1/POLE3/POLD1/UNG/POLE4/NTHL1/HMGB1/LIG1/NEIL3/FEN1/POLD2/POLE2/PCNA
REACTOME_MEIOTIC_SYNAPSIS	REACTOME_MEIOTIC_SYNAPSIS	79	-0.476042	-1.89306	0.00253807	0.017456	0.0110774	10207	tags=54%, list=28%, signal=39%	H4C14/H2BC6/H2BC11/RAD21/TEX12/H2AC8/H4C6/H2BC12/H2BC15/H4C4/H2BC4/H4C15/H2AJ/H2BC3/H2BU1/H2BC10/BRCA1/ACD/H4C11/SYCE3/REC8/SMC1B/H2BS1/FKBP6/H2BC7/H4C5/H2BC14/H2AZ1/H2BC13/SYCP1/H2BC17/LMNB1/H2BC9/H2AX/H2AC20/SYCE2/H2AC14/H4C1/H4C3/H4C2/H4C13/H2AC4/H2AB1
BIOCARTA_EXTRINSIC_PATHWAY	BIOCARTA_EXTRINSIC_PATHWAY	13	-0.730201	-1.89639	0.00210084	0.017456	0.0110774	1821	tags=46%, list=5%, signal=44%	SERPINC1/F7/F2/FGA/FGG/FGB
REACTOME_NUCLEOTIDE_EXCISION_REPAIR	REACTOME_NUCLEOTIDE_EXCISION_REPAIR	110	-0.450765	-1.89831	0.00280112	0.017456	0.0110774	13371	tags=54%, list=36%, signal=34%	PARP1/XRCC1/ERCC5/CHD1L/GTF2H5/RAD23A/POLR2C/RPA2/COPS3/DDB2/UBE2V2/CDK7/RAD23B/SUMO3/UBE2I/CUL4A/POLE/PARP2/TCEA1/GPS1/ERCC2/GTF2H3/MCRS1/POLR2D/SUMO2/SUMO1/ISY1/RPS27A/INO80C/UBA52/RBX1/COPS5/UBE2N/MNAT1/POLR2E/POLR2K/POLE3/POLR2G/ACTL6A/INO80B/RFC5/POLR2J/POLD1/ACTR5/RUVBL1/POLR2H/PRPF19/POLE4/POLR2L/POLR2I/LIG1/HMGN1/RFC4/RPA3/RFC3/POLD2/RFC2/POLE2/PCNA
REACTOME_RECYCLING_OF_BILE_ACIDS_AND_SALTS	REACTOME_RECYCLING_OF_BILE_ACIDS_AND_SALTS	16	-0.689831	-1.89868	0.00215983	0.017456	0.0110774	5606	tags=44%, list=15%, signal=37%	FABP6/SLC27A5/SLCO1B1/BAAT/SLCO1A2/SLCO1B3/ALB
WP_DNA_MISMATCH_REPAIR	WP_DNA_MISMATCH_REPAIR	23	-0.619789	-1.90193	0.00224719	0.017456	0.0110774	8267	tags=61%, list=22%, signal=47%	MSH2/POLE3/RFC5/POLD1/POLE4/LIG1/EXO1/RFC4/RPA3/RFC3/POLD2/RFC2/POLE2/PCNA
REACTOME_RESOLUTION_OF_ABASIC_SITES_AP_SITES_	REACTOME_RESOLUTION_OF_ABASIC_SITES_AP_SITES_	37	-0.558581	-1.90203	0.00235849	0.017456	0.0110774	13776	tags=81%, list=37%, signal=51%	RPA1/POLD4/TDG/PARP1/XRCC1/MPG/OGG1/RPA2/MUTYH/POLE/PARP2/SMUG1/POLB/PNKP/APEX1/POLE3/RFC5/POLD1/UNG/POLE4/NTHL1/LIG1/RFC4/RPA3/RFC3/FEN1/POLD2/RFC2/POLE2/PCNA
REACTOME_CRISTAE_FORMATION	REACTOME_CRISTAE_FORMATION	29	-0.587652	-1.90504	0.00917431	0.0374559	0.0237691	14453	tags=93%, list=39%, signal=57%	SAMM50/DNAJC11/HSPA9/IMMT/ATP5PB/ATP5F1A/CHCHD6/MICOS13/ATP5F1B/APOO/ATP5MC2/MICOS10/ATP5PD/CHCHD3/TMEM11/ATP5PF/ATP5PO/MTX2/ATP5F1E/ATP5MF/MTX1/ATP5F1C/ATP5MC3/ATP5MG/ATP5ME/ATP5F1D/ATP5MC1
REACTOME_HDR_THROUGH_HOMOLOGOUS_RECOMBINATION_HRR_	REACTOME_HDR_THROUGH_HOMOLOGOUS_RECOMBINATION_HRR_	67	-0.497078	-1.90555	0.00260417	0.017456	0.0110774	9254	tags=46%, list=25%, signal=35%	SLX1A/BARD1/RPS27A/UBA52/POLE3/RAD9B/XRCC3/BLM/GEN1/BRCA1/RFC5/DNA2/POLD1/BRIP1/POLE4/RAD9A/EXO1/BRCA2/RFC4/CHEK1/RPA3/RFC3/RAD51AP1/POLD2/RFC2/RMI2/RAD51/POLE2/XRCC2/PCNA/EME1
REACTOME_GOLGI_CISTERNAE_PERICENTRIOLAR_STACK_REORGANIZATION	REACTOME_GOLGI_CISTERNAE_PERICENTRIOLAR_STACK_REORGANIZATION	14	-0.720975	-1.9114	0.00422833	0.0216611	0.0137459	2562	tags=29%, list=7%, signal=27%	CDK1/PLK1/CCNB2/CCNB1
PID_E2F_PATHWAY	PID_E2F_PATHWAY	73	-0.489989	-1.91258	0.0025974	0.017456	0.0110774	8083	tags=48%, list=22%, signal=38%	PLAU/HDAC1/UXT/PRMT5/RRM1/E2F4/BRCA1/TRIM28/TP73/MYC/MCM3/TFDP1/E2F5/KAT2A/CES5A/CCNE2/CES3/DHFR/E2F7/ORC1/CDK1/TYMS/E2F2/RANBP1/CEBPA/E2F1/CCNA2/MYBL2/RRM2/TK1/CDKN2A/CDC25A/CDC6/CCNE1/SULT2A1
REACTOME_DNA_DOUBLE_STRAND_BREAK_REPAIR	REACTOME_DNA_DOUBLE_STRAND_BREAK_REPAIR	166	-0.425611	-1.91304	0.003003	0.0176687	0.0112124	10207	tags=45%, list=28%, signal=33%	H4C14/H2BC6/RHNO1/H2BC11/SIRT6/SUMO2/SLX1A/TDP1/NSD2/SUMO1/PAXIP1/CDK2/BARD1/H4C6/H2BC12/RPS27A/H2BC15/H4C4/H2BC4/UBA52/UBE2N/H4C15/POLE3/H2BC3/RAD9B/XRCC3/PPP4C/H2BU1/BLM/GEN1/H2BC10/BRCA1/H4C11/RFC5/DNA2/TIMELESS/POLD1/BRIP1/TP53/POLE4/H2BS1/RAD9A/TIPIN/CLSPN/H2BC7/EXO1/BRCA2/H4C5/H2BC14/RFC4/CHEK1/RPA3/POLQ/RFC3/RAD51AP1/FEN1/POLD2/RFC2/H2BC13/RMI2/RAD51/POLE2/CHEK2/H2BC17/H2BC9/XRCC2/KPNA2/CC…
REACTOME_PCNA_DEPENDENT_LONG_PATCH_BASE_EXCISION_REPAIR	REACTOME_PCNA_DEPENDENT_LONG_PATCH_BASE_EXCISION_REPAIR	21	-0.645529	-1.91964	0.00225225	0.017456	0.0110774	9175	tags=71%, list=25%, signal=54%	POLB/APEX1/POLE3/RFC5/POLD1/POLE4/LIG1/RFC4/RPA3/RFC3/FEN1/POLD2/RFC2/POLE2/PCNA
WP_DNA_DAMAGE_RESPONSE	WP_DNA_DAMAGE_RESPONSE	68	-0.501391	-1.92757	0.0026178	0.017456	0.0110774	7078	tags=40%, list=19%, signal=32%	BAX/BRCA1/BBC3/MYC/CYCS/PMAIP1/CDK4/FANCD2/TP53/TP53AIP1/RAD9A/CCND1/CCNE2/BID/CDK5/CHEK1/CDK1/RAD51/CHEK2/E2F1/CCNB2/CCNB1/SFN/CDC25C/H2AX/CDC25A/CCNE1
WP_BASE_EXCISION_REPAIR	WP_BASE_EXCISION_REPAIR	31	-0.58886	-1.92841	0.0046729	0.0233224	0.0148002	13776	tags=81%, list=37%, signal=51%	TDG/PARP1/XRCC1/MPG/OGG1/MUTYH/POLE/PARP2/SMUG1/POLB/PNKP/APEX2/APEX1/POLE3/POLD1/UNG/POLE4/NTHL1/HMGB1/LIG1/NEIL3/FEN1/POLD2/POLE2/PCNA
REACTOME_RESOLUTION_OF_AP_SITES_VIA_THE_MULTIPLE_NUCLEOTIDE_PATCH_REPLACEMENT_PATHWAY	REACTOME_RESOLUTION_OF_AP_SITES_VIA_THE_MULTIPLE_NUCLEOTIDE_PATCH_REPLACEMENT_PATHWAY	24	-0.617447	-1.93114	0.0043956	0.0221833	0.0140773	10612	tags=71%, list=29%, signal=50%	POLE/PARP2/POLB/APEX1/POLE3/RFC5/POLD1/POLE4/LIG1/RFC4/RPA3/RFC3/FEN1/POLD2/RFC2/POLE2/PCNA
REACTOME_PROCESSIVE_SYNTHESIS_ON_THE_LAGGING_STRAND	REACTOME_PROCESSIVE_SYNTHESIS_ON_THE_LAGGING_STRAND	15	-0.717879	-1.93146	0.00214133	0.017456	0.0110774	6051	tags=67%, list=16%, signal=56%	DNA2/POLD1/POLA2/PRIM2/PRIM1/LIG1/RPA3/FEN1/POLD2/PCNA
REACTOME_TRNA_PROCESSING_IN_THE_NUCLEUS	REACTOME_TRNA_PROCESSING_IN_THE_NUCLEUS	58	-0.518346	-1.93374	0.00248756	0.017456	0.0110774	14105	tags=69%, list=38%, signal=43%	DDX1/RPP30/TSEN15/NUP155/CPSF4/NUP50/SEC13/NUP205/NUP58/RTRAF/NUP54/ELAC2/NUP88/NUP188/CLP1/NUP85/ZBTB8OS/NUP43/NUP42/NUP62/RPP38/CPSF1/TSEN34/NUP93/SEH1L/AAAS/RPP21/NDC1/POP5/NUP35/POP1/TSEN54/RAN/POP7/RAE1/NUP37/CSTF2/POP4/RPP40/RPP25
REACTOME_TRNA_AMINOACYLATION	REACTOME_TRNA_AMINOACYLATION	42	-0.554025	-1.93727	0.002331	0.017456	0.0110774	14773	tags=86%, list=40%, signal=51%	FARS2/IARS1/WARS2/CARS1/AARS1/NARS1/AIMP1/IARS2/TARS1/AARS2/RARS1/MARS1/SARS1/LARS2/PPA2/DARS1/VARS2/YARS2/DARS2/PARS2/QARS1/GARS1/NARS2/TARS2/PPA1/KARS1/CARS2/FARSB/YARS1/FARSA/SARS2/VARS1/MARS2/AIMP2/EEF1E1/WARS1
REACTOME_MRNA_SPLICING_MINOR_PATHWAY	REACTOME_MRNA_SPLICING_MINOR_PATHWAY	52	-0.528482	-1.93975	0.002457	0.017456	0.0110774	12612	tags=69%, list=34%, signal=46%	POLR2C/NCBP2/ZMAT5/EFTUD2/SNRNP35/SNRNP48/ZCRB1/SF3B4/POLR2D/SF3B3/SRSF1/SRSF7/SRSF2/YBX1/SNRNP40/POLR2E/POLR2K/TXNL4A/SNU13/POLR2G/SNRNP25/SNRPD3/SF3B6/POLR2J/GTF2F2/POLR2H/SF3B5/SNRPG/LSM2/SNRPD2/SNRPD1/POLR2L/POLR2I/SNRPE/SNRPB/SNRPF
REACTOME_RHO_GTPASES_ACTIVATE_FORMINS	REACTOME_RHO_GTPASES_ACTIVATE_FORMINS	140	-0.447656	-1.94439	0.00294118	0.0174779	0.0110913	7548	tags=41%, list=20%, signal=33%	SPDL1/SEH1L/SKA2/DYNLL1/TUBB2B/KNL1/RCC2/PFN1/ZWILCH/DVL1/DSN1/ITGB3BP/CENPL/TUBA1B/BUB3/TUBB3/CENPU/CENPO/INCENP/RANGAP1/CENPI/TUBA4A/TUBA1C/NUP37/CENPS/SGO2/CENPF/CENPK/ERCC6L/CENPN/DIAPH3/BUB1/TUBB4B/CDCA8/NDC80/BUB1B/SGO1/NUF2/SPC25/PLK1/KIF2C/CENPE/KIF18A/TUBA3C/MAD2L1/ZWINT/SKA1/RHOD/CENPH/SPC24/CENPM/CDC20/CENPA/BIRC5/AURKB/TUBB8B/TUBAL3
WP_MITOCHONDRIAL_CIV_ASSEMBLY	WP_MITOCHONDRIAL_CIV_ASSEMBLY	31	-0.596199	-1.95244	0.0046729	0.0233224	0.0148002	13201	tags=87%, list=36%, signal=56%	SURF1/COX10/HIGD1A/SMIM20/COX18/COX16/CMC1/COX7C/NDUFA4/PNKD/PET100/TACO1/COX7B/COX19/COX7A2/COA3/PET117/COX4I1/COX17/COX6C/COA6/TMEM177/COX8A/COX5B/COX5A/COX6B1/COX6A1
KEGG_OLFACTORY_TRANSDUCTION	KEGG_OLFACTORY_TRANSDUCTION	377	-0.398396	-1.95888	0.00406504	0.0210514	0.013359	9496	tags=42%, list=26%, signal=32%	OR7A17/OR7A10/OR4B1/OR8H3/OR51I2/OR2L3/OR4C11/OR8B8/OR51T1/OR2S2/CNGA4/OR4D5/OR2T2/OR5D14/OR5AS1/OR52I2/OR56B4/OR8K5/OR5M1/OR56A4/OR1Q1/OR2F1/OR5M3/OR13C3/OR2B2/OR5AP2/OR6S1/OR4A15/OR1B1/OR10G8/GUCY2D/OR1L4/OR13F1/OR2T1/OR5M9/CALML3/OR11A1/OR56A5/OR6B1/OR6C6/OR5L2/OR4S2/OR10S1/OR1I1/OR4N2/OR2W1/OR2AT4/OR51D1/OR4C13/OR6N1/OR52K1/OR52A5/OR8A1/OR10H4/OR12D3/OR5J2/OR8G2P/OR5AN1/OR2Z1/OR4K2/OR1M1/OR8H…
REACTOME_REGULATION_OF_MRNA_STABILITY_BY_PROTEINS_THAT_BIND_AU_RICH_ELEMENTS	REACTOME_REGULATION_OF_MRNA_STABILITY_BY_PROTEINS_THAT_BIND_AU_RICH_ELEMENTS	87	-0.487511	-1.96243	0.00259067	0.017456	0.0110774	12412	tags=64%, list=34%, signal=43%	PSMA8/PSMC2/ELAVL1/PSMD2/PSMD4/EXOSC1/PSMD12/PSMD7/PSMB11/PSMD9/PSMC6/EXOSC9/PSMA6/PSMC4/PSME3/PSMB4/PSMC3/RPS27A/PSMA5/PSMD1/PSMD8/PSMC1/UBA52/HNRNPD/PSMF1/PSMB7/EXOSC2/KHSRP/PSMD13/PSMD11/PSMD14/EXOSC3/SET/PSMA7/PSMA1/PSMA4/PSMB2/PSMA3/ANP32A/PSMB5/YWHAZ/PSMB1/EXOSC7/PSMB6/PSME1/PABPC1/EXOSC5/PSMA2/EXOSC8/PSMB8/PSMB10/PSMB3/PSME2/EXOSC4/PSMB9/PSMD3
REACTOME_HOST_INTERACTIONS_OF_HIV_FACTORS	REACTOME_HOST_INTERACTIONS_OF_HIV_FACTORS	131	-0.456315	-1.9641	0.00295858	0.0174939	0.0111015	12823	tags=62%, list=35%, signal=40%	NUP50/SEC13/AP1S3/NUP205/PSMA8/KPNB1/PSMC2/NUP58/PSMD2/PSMD4/PSMD12/NUP54/SLC25A6/ELOB/PSMD7/NUP88/PSMB11/NUP188/PSMD9/NUP85/NUP43/PSMC6/PSMA6/PSMC4/PSME3/PSMB4/NUP42/SLC25A5/NUP62/PSMC3/RAC1/RPS27A/PSMA5/PSMD1/PSMD8/PSMC1/UBA52/PSMF1/PSMB7/HLA-A/RBX1/PSMD13/NUP93/SEH1L/PSMD11/AAAS/PSMD14/PSMA7/NDC1/PSMA1/PSMA4/PSMB2/NUP35/PSMA3/PSMB5/PSMB1/PSMB6/NPM1/AP1M2/AP2S1/PSME1/CD8B/RANGAP1/RAN/LCK/ELOC/B…
REACTOME_FORMATION_OF_SENESCENCE_ASSOCIATED_HETEROCHROMATIN_FOCI_SAHF_	REACTOME_FORMATION_OF_SENESCENCE_ASSOCIATED_HETEROCHROMATIN_FOCI_SAHF_	17	-0.695095	-1.9653	0.0042735	0.0217055	0.0137741	6166	tags=53%, list=17%, signal=44%	H1-0/HIRA/TP53/H1-1/H1-4/LMNB1/HMGA1/HMGA2/H1-5
REACTOME_CYCLIN_A_CDK2_ASSOCIATED_EVENTS_AT_S_PHASE_ENTRY	REACTOME_CYCLIN_A_CDK2_ASSOCIATED_EVENTS_AT_S_PHASE_ENTRY	85	-0.490967	-1.96754	0.0026178	0.017456	0.0110774	9801	tags=59%, list=27%, signal=43%	PSMC6/PSMA6/PSMC4/PSME3/PSMB4/CDK2/PSMC3/RPS27A/PSMA5/PSMD1/PSMD8/PSMC1/UBA52/PSMF1/PSMB7/MNAT1/PSMD13/PSMD11/PSMD14/PSMA7/LIN9/PSMA1/PSMA4/PSMB2/E2F4/PSMA3/PSMB5/MYC/PSMB1/PSMB6/CDK4/PSME1/TFDP1/E2F5/CCND1/CCNE2/PSMA2/SKP2/PSMB8/PSMB10/PSMB3/PSME2/CDC25B/CKS1B/PSMB9/E2F1/PSMD3/CCNA2/CDC25A/CCNE1
WP_G1_TO_S_CELL_CYCLE_CONTROL	WP_G1_TO_S_CELL_CYCLE_CONTROL	64	-0.518636	-1.97151	0.0025641	0.017456	0.0110774	6715	tags=44%, list=18%, signal=36%	ORC5/MCM6/MYC/MCM3/POLA2/PRIM2/CDK4/TP53/TFDP1/PRIM1/CCND1/CCNE2/MCM5/RPA3/ORC1/CDK1/POLE2/MCM2/E2F2/MCM4/E2F1/PCNA/CCNB1/ORC6/CDC45/CDKN2A/CDC25A/CCNE1
REACTOME_DEFECTIVE_CFTR_CAUSES_CYSTIC_FIBROSIS	REACTOME_DEFECTIVE_CFTR_CAUSES_CYSTIC_FIBROSIS	61	-0.523388	-1.97176	0.00252525	0.017456	0.0110774	12412	tags=69%, list=34%, signal=46%	PSMA8/PSMC2/PSMD2/PSMD4/PSMD12/PSMD7/PSMB11/PSMD9/RNF5/PSMC6/PSMA6/PSMC4/PSME3/PSMB4/PSMC3/RPS27A/PSMA5/PSMD1/PSMD8/PSMC1/UBA52/PSMF1/PSMB7/PSMD13/PSMD11/PSMD14/PSMA7/PSMA1/PSMA4/PSMB2/PSMA3/PSMB5/PSMB1/PSMB6/PSME1/PSMA2/PSMB8/PSMB10/PSMB3/PSME2/PSMB9/PSMD3
REACTOME_E2F_MEDIATED_REGULATION_OF_DNA_REPLICATION	REACTOME_E2F_MEDIATED_REGULATION_OF_DNA_REPLICATION	22	-0.653634	-1.98205	0.00222717	0.017456	0.0110774	6715	tags=55%, list=18%, signal=45%	ORC5/PPP2R3B/MCM8/POLA2/PRIM2/TFDP1/PRIM1/ORC1/CDK1/E2F1/CCNB1/ORC6
REACTOME_POLO_LIKE_KINASE_MEDIATED_EVENTS	REACTOME_POLO_LIKE_KINASE_MEDIATED_EVENTS	16	-0.720725	-1.98371	0.00215983	0.017456	0.0110774	4578	tags=56%, list=12%, signal=49%	FOXM1/CENPF/PLK1/CCNB2/MYBL2/PKMYT1/CCNB1/CDC25C/CDC25A
PID_ATR_PATHWAY	PID_ATR_PATHWAY	38	-0.582165	-1.98651	0.00236407	0.017456	0.0110774	6083	tags=50%, list=17%, signal=42%	RFC5/YWHAZ/TIMELESS/FANCD2/RAD9A/TIPIN/CLSPN/BRCA2/RFC4/CHEK1/RFC3/RFC2/RAD51/MCM2/PLK1/CCNA2/CDC25C/CDC25A/CDC6
REACTOME_DEGRADATION_OF_DVL	REACTOME_DEGRADATION_OF_DVL	57	-0.537005	-1.99025	0.00250627	0.017456	0.0110774	12412	tags=75%, list=34%, signal=50%	PSMA8/PSMC2/PSMD2/PSMD4/PSMD12/PSMD7/PSMB11/PSMD9/PSMC6/PSMA6/PSMC4/PSME3/PSMB4/PSMC3/RPS27A/PSMA5/PSMD1/PSMD8/PSMC1/UBA52/PSMF1/PSMB7/RBX1/PSMD13/PSMD11/PSMD14/PSMA7/PSMA1/PSMA4/PSMB2/DVL1/PSMA3/PSMB5/PSMB1/PSMB6/PSME1/PSMA2/PSMB8/PSMB10/PSMB3/PSME2/PSMB9/PSMD3
REACTOME_SNRNP_ASSEMBLY	REACTOME_SNRNP_ASSEMBLY	54	-0.542264	-1.99118	0.00252525	0.017456	0.0110774	13167	tags=67%, list=36%, signal=43%	NUP155/NUP50/SEC13/NUP205/NCBP2/NUP58/NUP54/NUP88/NUP188/NUP85/NUP43/TGS1/CLNS1A/NUP42/NUP62/GEMIN2/PRMT5/NUP93/SEH1L/AAAS/WDR77/NDC1/GEMIN4/SMN1/GEMIN6/NUP35/SNRPD3/SNRPG/SNRPD2/SNRPD1/RAE1/NUP37/GEMIN7/SNRPE/SNRPB/SNRPF
REACTOME_HIV_INFECTION	REACTOME_HIV_INFECTION	231	-0.424157	-1.99127	0.00344828	0.0188861	0.0119849	12979	tags=56%, list=35%, signal=36%	VPS37D/TAF11/NUP50/GTF2H5/SEC13/AP1S3/POLR2C/TAF4/VPS37B/NUP205/TBP/NCBP2/TAF3/PSMA8/KPNB1/PSMC2/XRCC5/NUP58/SUPT4H1/PSMD2/XRCC6/PSMD4/CDK7/PSMD12/TAF9/NUP54/CHMP4A/SLC25A6/VTA1/ELOB/PSMD7/GTF2E2/VPS4A/NUP88/TCEA1/TAF15/PSMB11/NUP188/PSMD9/NUP85/NUP43/ERCC2/GTF2H3/CHMP4B/PSMC6/POLR2D/PSMA6/PSMC4/VPS28/PSME3/PSMB4/NUP42/SLC25A5/MVB12A/NUP62/PSMC3/RAC1/NELFCD/RPS27A/PSMA5/PSMD1/PSMD8/PSMC1/UBA52/PS…
REACTOME_UNWINDING_OF_DNA	REACTOME_UNWINDING_OF_DNA	12	-0.789558	-1.99582	0.00208768	0.017456	0.0110774	7768	tags=100%, list=21%, signal=79%	MCM6/MCM8/MCM3/GINS4/MCM5/GINS3/MCM2/MCM4/GINS1/CDC45/GINS2
REACTOME_DECTIN_1_MEDIATED_NONCANONICAL_NF_KB_SIGNALING	REACTOME_DECTIN_1_MEDIATED_NONCANONICAL_NF_KB_SIGNALING	62	-0.528396	-1.99723	0.00253165	0.017456	0.0110774	12412	tags=68%, list=34%, signal=45%	PSMA8/PSMC2/PSMD2/PSMD4/PSMD12/PSMD7/PSMB11/PSMD9/PSMC6/PSMA6/PSMC4/PSME3/PSMB4/PSMC3/RPS27A/PSMA5/PSMD1/PSMD8/PSMC1/UBA52/PSMF1/PSMB7/PSMD13/UBE2M/PSMD11/PSMD14/PSMA7/PSMA1/PSMA4/PSMB2/PSMA3/PSMB5/PSMB1/PSMB6/PSME1/PSMA2/PSMB8/PSMB10/PSMB3/PSME2/PSMB9/PSMD3
BIOCARTA_MCM_PATHWAY	BIOCARTA_MCM_PATHWAY	18	-0.693078	-1.99935	0.00214592	0.017456	0.0110774	7768	tags=72%, list=21%, signal=57%	CDK2/MCM7/ORC5/MCM6/MCM3/MCM5/ORC1/MCM2/MCM4/ORC6/CDT1/CDC6/CCNE1
KEGG_SPLICEOSOME	KEGG_SPLICEOSOME	127	-0.46378	-1.99984	0.00282486	0.017456	0.0110774	16081	tags=75%, list=44%, signal=42%	U2SURP/DHX16/DHX15/SF3A3/SMNDC1/SNRNP27/PRPF38A/PRPF18/HSPA8/DDX23/SNW1/PRPF38B/PRPF6/PLRG1/SF3B2/U2AF1/SYF2/BUD31/HNRNPA1L2/WBP11/RBM8A/HNRNPU/SRSF6/TCERG1/PRPF40A/SRSF10/HNRNPA3/HNRNPK/NCBP2/SART1/THOC1/SNRNP70/PCBP1/HNRNPM/RBM25/EFTUD2/THOC2/CTNNBL1/CHERP/TRA2B/RBMX/LSM8/PRPF4/USP39/SF3B4/RBM17/PRPF31/SF3B3/SRSF1/PQBP1/CWC15/TRA2A/SRSF7/ISY1/HNRNPC/SRSF2/SNRPA1/SRSF3/CCDC12/U2AF2/SNRNP40/EIF4A…
REACTOME_SUMOYLATION_OF_DNA_REPLICATION_PROTEINS	REACTOME_SUMOYLATION_OF_DNA_REPLICATION_PROTEINS	46	-0.561041	-2.00391	0.00240385	0.017456	0.0110774	13167	tags=70%, list=36%, signal=45%	NUP155/NUP50/SEC13/NUP205/NUP58/SUMO3/NUP54/UBE2I/TOP1/NUP88/NUP188/NUP85/NUP43/SUMO2/NUP42/SUMO1/NUP62/NUP93/SEH1L/AAAS/NDC1/NUP35/INCENP/RANGAP1/RAE1/AURKA/NUP37/CDCA8/PCNA/TOP2A/BIRC5/AURKB
REACTOME_TRANSPORT_OF_MATURE_TRANSCRIPT_TO_CYTOPLASM	REACTOME_TRANSPORT_OF_MATURE_TRANSCRIPT_TO_CYTOPLASM	84	-0.502402	-2.00477	0.00265252	0.017456	0.0110774	14048	tags=63%, list=38%, signal=39%	RBM8A/FIP1L1/SRSF6/NUP155/CPSF4/NUP50/SEC13/SARNP/NUP205/NCBP2/THOC1/NUP58/THOC2/RNPS1/NUP54/NUP88/THOC7/NUP188/NUP85/NUP43/SRSF1/GLE1/NUP42/SRSF7/NUP62/SRSF2/SRSF3/U2AF2/EIF4E/CPSF3/CPSF1/EIF4A3/CASC3/NUP93/SEH1L/MAGOH/AAAS/NDC1/MAGOHB/NUP35/SRSF9/THOC6/SLBP/UPF3B/NXT1/RAE1/THOC3/NUP37/ALYREF/DDX39A/LUZP4/NXF2/NXF2B
REACTOME_REPRODUCTION	REACTOME_REPRODUCTION	143	-0.463799	-2.01657	0.00296736	0.0175023	0.0111068	10207	tags=52%, list=28%, signal=38%	H4C14/H3C8/H2BC6/H2BC11/RAD21/CD9/TEX12/H2AC8/CDK2/H3C4/ADAM30/H4C6/H2BC12/H2BC15/H4C4/H2BC4/ADAM20/H4C15/OVGP1/H2AJ/ZP3/H3C14/H2BC3/H2BU1/H3-3A/BLM/H2BC10/BRCA1/ACD/H3C13/H4C11/SYCE3/REC8/KCNU1/PSMC3IP/CDK4/H3C1/ZP4/SMC1B/H2BS1/ADAM2/DMC1/FKBP6/H2BC7/MSH4/BRCA2/H4C5/H2BC14/RPA3/H3C15/H2AZ1/H2BC13/RAD51/SYCP1/H2BC17/LMNB1/H3C12/H2BC9/H3C7/IZUMO3/H2AX/PRDM9/H2AC20/MND1/SYCE2/H3C11/IZUMO2/H2AC14/H4…
REACTOME_STABILIZATION_OF_P53	REACTOME_STABILIZATION_OF_P53	57	-0.544406	-2.01768	0.00250627	0.017456	0.0110774	12412	tags=77%, list=34%, signal=51%	PSMA8/PSMC2/PSMD2/PSMD4/PSMD12/PSMD7/PSMB11/PSMD9/PSMC6/PSMA6/PSMC4/PSME3/PSMB4/PSMC3/RPS27A/PSMA5/PSMD1/PSMD8/PSMC1/UBA52/PSMF1/PSMB7/PSMD13/PSMD11/PSMD14/PSMA7/PSMA1/PSMA4/PSMB2/PSMA3/PSMB5/PSMB1/PSMB6/PSME1/TP53/PSMA2/PSMB8/PSMB10/PSMB3/PSME2/CHEK2/PSMB9/PSMD3/CDKN2A
REACTOME_G1_S_SPECIFIC_TRANSCRIPTION	REACTOME_G1_S_SPECIFIC_TRANSCRIPTION	29	-0.624272	-2.02376	0.00458716	0.0230035	0.0145978	5009	tags=55%, list=14%, signal=48%	TFDP1/E2F5/FBXO5/DHFR/ORC1/CDK1/TYMS/E2F1/PCNA/RRM2/CDC45/TK1/CDC25A/CDT1/CDC6/CCNE1
REACTOME_MEIOSIS	REACTOME_MEIOSIS	117	-0.480757	-2.02494	0.00283286	0.017456	0.0110774	10207	tags=55%, list=28%, signal=40%	H4C14/H3C8/H2BC6/H2BC11/RAD21/TEX12/H2AC8/CDK2/H3C4/H4C6/H2BC12/H2BC15/H4C4/H2BC4/H4C15/H2AJ/H3C14/H2BC3/H2BU1/H3-3A/BLM/H2BC10/BRCA1/ACD/H3C13/H4C11/SYCE3/REC8/PSMC3IP/CDK4/H3C1/SMC1B/H2BS1/DMC1/FKBP6/H2BC7/MSH4/BRCA2/H4C5/H2BC14/RPA3/H3C15/H2AZ1/H2BC13/RAD51/SYCP1/H2BC17/LMNB1/H3C12/H2BC9/H3C7/H2AX/PRDM9/H2AC20/MND1/SYCE2/H3C11/H2AC14/H4C1/H4C3/H4C2/H4C13/H2AC4/H2AB1
REACTOME_G1_S_DNA_DAMAGE_CHECKPOINTS	REACTOME_G1_S_DNA_DAMAGE_CHECKPOINTS	68	-0.527018	-2.02609	0.0026178	0.017456	0.0110774	12412	tags=75%, list=34%, signal=50%	PSMA8/ZNF385A/PSMC2/PSMD2/PSMD4/PSMD12/PSMD7/PSMB11/PSMD9/PSMC6/PSMA6/PSMC4/PSME3/PSMB4/CDK2/PSMC3/RPS27A/PSMA5/PSMD1/PSMD8/PSMC1/UBA52/PSMF1/PSMB7/PSMD13/PSMD11/PSMD14/PSMA7/PSMA1/PSMA4/PSMB2/PSMA3/PSMB5/PSMB1/PSMB6/PSME1/TP53/CCNE2/PSMA2/CHEK1/PSMB8/PSMB10/PSMB3/PSME2/CHEK2/PSMB9/PSMD3/CCNA2/CDKN2A/CDC25A/CCNE1
REACTOME_HCMV_INFECTION	REACTOME_HCMV_INFECTION	159	-0.453202	-2.02821	0.00289855	0.017456	0.0110774	13167	tags=59%, list=36%, signal=38%	NUP155/SUZ12/VPS37D/NUP50/SEC13/VPS37B/NUP205/HNRNPK/H2BC18/NUP58/DAXX/TUBB1/H4C9/H2AC18/CBX1/NUP54/CHMP4A/TUBB8/SNF8/VPS4A/NUP88/H4C14/NUP188/H3C8/H2BC6/NUP85/CHMP1A/NUP43/H2BC11/CHMP4B/TUBA3E/VPS28/NUP42/H2AC8/MVB12A/NUP62/H3C4/TUBA4B/H4C6/H2BC12/H2BC15/H4C4/H2BC4/H2AC11/H4C15/NUP93/SEH1L/H3C14/AAAS/H2BC3/DYNLL1/VPS25/NDC1/TUBB2B/H2BU1/H2BC10/NUP35/H3C13/TRIM28/H4C11/TUBA1B/TUBB3/CHMP4C/H3C1/TU…
PID_MYC_ACTIV_PATHWAY	PID_MYC_ACTIV_PATHWAY	79	-0.511614	-2.03452	0.00253807	0.017456	0.0110774	8745	tags=47%, list=24%, signal=36%	SHMT1/TFRC/CAD/EIF4E/HSP90AA1/TAF12/NDUFAF2/NCL/RPL11/BAX/TAF10/ACTL6A/MYC/HSPD1/NPM1/PMAIP1/CDK4/RUVBL1/TP53/NME2/KAT2A/PTMA/TERT/ENO1/RUVBL2/LDHA/GAPDH/CDCA7/RCC1/CCNB1/HMGA1/NME1/SLC2A1/TK1/CDC25A/BIRC5/LIN28B
REACTOME_HCMV_EARLY_EVENTS	REACTOME_HCMV_EARLY_EVENTS	135	-0.471696	-2.0447	0.00289855	0.017456	0.0110774	10207	tags=50%, list=28%, signal=36%	H4C14/NUP188/H3C8/H2BC6/NUP85/NUP43/H2BC11/TUBA3E/NUP42/H2AC8/NUP62/H3C4/TUBA4B/H4C6/H2BC12/H2BC15/H4C4/H2BC4/H2AC11/H4C15/NUP93/SEH1L/H3C14/AAAS/H2BC3/DYNLL1/NDC1/TUBB2B/H2BU1/H2BC10/NUP35/H3C13/TRIM28/H4C11/TUBA1B/TUBB3/H3C1/TUBA4A/RAE1/H2BC7/TUBA1C/NUP37/H4C5/H2BC14/EZH2/TUBB4B/H3C15/H2AC16/H2BC13/H2AC17/H2BC17/H3C12/H2BC9/TUBA3C/H3C7/H2AC12/H2AC21/H2AC20/H3C11/H2AC14/H4C1/H4C3/H4C2/TUBB8B/TUB…
REACTOME_DEGRADATION_OF_AXIN	REACTOME_DEGRADATION_OF_AXIN	55	-0.553687	-2.04528	0.00251889	0.017456	0.0110774	12412	tags=76%, list=34%, signal=51%	PSMA8/PSMC2/PSMD2/PSMD4/PSMD12/PSMD7/PSMB11/PSMD9/PSMC6/PSMA6/PSMC4/PSME3/PSMB4/PSMC3/RPS27A/PSMA5/PSMD1/PSMD8/PSMC1/UBA52/PSMF1/PSMB7/PSMD13/PSMD11/PSMD14/PSMA7/PSMA1/PSMA4/PSMB2/PSMA3/PSMB5/PSMB1/PSMB6/PSME1/PSMA2/PSMB8/PSMB10/PSMB3/PSME2/PSMB9/PSMD3/AXIN2
REACTOME_HATS_ACETYLATE_HISTONES	REACTOME_HATS_ACETYLATE_HISTONES	139	-0.469493	-2.04868	0.00289017	0.017456	0.0110774	10207	tags=42%, list=28%, signal=30%	H4C14/H3C8/H2BC6/H2BC11/MCRS1/ENY2/TADA2A/VPS72/H2AC8/H3C4/ELP5/TAF6L/H4C6/ELP6/H2BC12/H2BC15/H4C4/H2BC4/H2AC11/TAF12/H4C15/H3C14/H2BC3/H2BU1/H2BC10/TAF10/H3C13/ACTL6A/H4C11/WDR5/RUVBL1/H3C1/MRGBP/MSL1/KAT2A/H2BC7/H4C5/H2BC14/RUVBL2/H3C15/H2AC16/H2BC13/H2AC17/H2BC17/H3C12/H2BC9/H3C7/H2AC12/H2AC21/H2AC20/H3C11/H2AC14/PAX3/H4C1/H4C3/H4C2/H4C13/H2AC4
REACTOME_TRNA_PROCESSING	REACTOME_TRNA_PROCESSING	108	-0.488905	-2.04889	0.00280899	0.017456	0.0110774	13254	tags=62%, list=36%, signal=40%	OSGEP/NUP155/CPSF4/NUP50/SEC13/NUP205/TRMT11/NUP58/TRIT1/PUS3/RTRAF/NUP54/ELAC2/NUP88/NSUN2/NUP188/CLP1/NUP85/ZBTB8OS/NUP43/THG1L/TP53RK/FTSJ1/NUP42/NUP62/URM1/TRMT10A/RPP38/GTPBP3/CPSF1/TSEN34/NUP93/SEH1L/DUS2/AAAS/ADAT3/RPP21/TRMU/NDC1/POP5/NUP35/TRMT10C/POP1/TSEN54/QTRT1/CTU2/TRMT6/TRMT1/PUS1/METTL1/HSD17B10/ADAT2/TRMT112/TPRKB/TRMT61A/RAN/WDR4/PUS7/LAGE3/POP7/RAE1/NUP37/CTU1/CSTF2/POP4/RPP40/…
WP_METABOLIC_REPROGRAMMING_IN_COLON_CANCER	WP_METABOLIC_REPROGRAMMING_IN_COLON_CANCER	42	-0.585953	-2.04892	0.002331	0.017456	0.0110774	12810	tags=86%, list=35%, signal=56%	GLUD1/PYCR2/PDHA1/TIGAR/ACLY/PGD/FH/PFKL/HK3/GLS/MDH2/PGK1/SDHB/PGAM1/G6PD/GART/GOT2/TALDO1/PPAT/IDH2/SLC16A3/PYCR1/GPI/RPIA/TKT/FASN/PSPH/PKM/PAICS/ENO1/LDHA/SLC1A5/SHMT2/GAPDH/PSAT1/SLC2A1
REACTOME_REGULATION_OF_RUNX3_EXPRESSION_AND_ACTIVITY	REACTOME_REGULATION_OF_RUNX3_EXPRESSION_AND_ACTIVITY	55	-0.554752	-2.04921	0.00251889	0.017456	0.0110774	12151	tags=75%, list=33%, signal=50%	PSMC2/PSMD2/PSMD4/PSMD12/PSMD7/PSMD9/PSMC6/PSMA6/PSMC4/PSME3/PSMB4/PSMC3/RPS27A/PSMA5/PSMD1/PSMD8/PSMC1/UBA52/PSMF1/PSMB7/PSMD13/CBFB/PSMD11/PSMD14/PSMA7/PSMA1/PSMA4/PSMB2/PSMA3/PSMB5/PSMB1/PSMB6/PSME1/PSMA2/PSMB8/PSMB10/PSMB3/PSME2/PSMB9/PSMD3/CDKN2A
REACTOME_POLYMERASE_SWITCHING	REACTOME_POLYMERASE_SWITCHING	14	-0.774272	-2.0527	0.00211416	0.017456	0.0110774	6083	tags=71%, list=17%, signal=60%	RFC5/POLD1/POLA2/PRIM2/PRIM1/RFC4/RFC3/POLD2/RFC2/PCNA
REACTOME_POLYMERASE_SWITCHING_ON_THE_C_STRAND_OF_THE_TELOMERE	REACTOME_POLYMERASE_SWITCHING_ON_THE_C_STRAND_OF_THE_TELOMERE	26	-0.65196	-2.05714	0.00228311	0.017456	0.0110774	6577	tags=50%, list=18%, signal=41%	ACD/RFC5/POLD1/POLA2/PRIM2/PRIM1/RFC4/RFC3/POLD2/RFC2/CHTF18/DSCC1/PCNA
REACTOME_DNA_REPAIR	REACTOME_DNA_REPAIR	330	-0.423072	-2.05738	0.00392157	0.0204329	0.0129665	12137	tags=49%, list=33%, signal=33%	XRCC5/RPA2/USP10/FANCM/TRIM25/FANCL/BRCC3/H4C9/XRCC6/COPS3/MUTYH/DDB2/UBE2V2/H2AC18/PPP5C/CDK7/RAD18/RAD23B/SUMO3/UBE2I/CUL4A/RMI1/POLE/PARP2/TCEA1/GPS1/H4C14/H2BC6/SMUG1/ERCC2/RHNO1/H2BC11/GTF2H3/MCRS1/POLR2D/FAAP20/DCLRE1B/SIRT6/SUMO2/SLX1A/TDP1/POLB/NSD2/H2AC8/SUMO1/PAXIP1/CDK2/ISY1/BARD1/PNKP/H4C6/H2BC12/RPS27A/H2BC15/H4C4/H2BC4/FANCF/INO80C/UFD1/MSH2/MGMT/UBA52/APEX1/RBX1/COPS5/UBE2N/MNAT1/H…
REACTOME_CHOLESTEROL_BIOSYNTHESIS	REACTOME_CHOLESTEROL_BIOSYNTHESIS	25	-0.648765	-2.06076	0.00220751	0.017456	0.0110774	11423	tags=80%, list=31%, signal=55%	IDI2/LBR/LSS/IDI1/HMGCS1/SC5D/HMGCR/HSD17B7/DHCR24/FDFT1/FDPS/MSMO1/NSDHL/MVD/MVK/SQLE/ACAT2/DHCR7/TM7SF2/EBP
REACTOME_MITOTIC_PROMETAPHASE	REACTOME_MITOTIC_PROMETAPHASE	202	-0.446921	-2.06194	0.003367	0.0186995	0.0118665	7548	tags=37%, list=20%, signal=30%	SPDL1/SEH1L/SKA2/DYNLL1/TUBB2B/KNL1/RCC2/ZWILCH/DSN1/TUBB/ITGB3BP/YWHAE/HAUS1/CENPL/TUBA1B/BUB3/TUBB3/CENPU/TUBG1/SMC4/CENPO/NCAPD2/HAUS8/INCENP/CSNK2B/RANGAP1/CENPI/TUBA4A/HAUS7/TUBA1C/NUP37/CENPS/MZT2B/SGO2/SSNA1/CENPF/CENPK/ERCC6L/CENPN/BUB1/TUBB4B/PLK4/CDCA8/MZT1/NDC80/BUB1B/CEP72/SGO1/CDK1/MZT2A/NUF2/SPC25/PLK1/KIF2C/NCAPG/NCAPH/CENPE/KIF18A/NEK2/TUBA3C/CCNB2/MAD2L1/ZWINT/SKA1/CCNB1/CENPH/CD…
REACTOME_NEGATIVE_REGULATION_OF_NOTCH4_SIGNALING	REACTOME_NEGATIVE_REGULATION_OF_NOTCH4_SIGNALING	54	-0.564072	-2.07126	0.00252525	0.017456	0.0110774	12151	tags=78%, list=33%, signal=52%	PSMC2/PSMD2/PSMD4/PSMD12/PSMD7/PSMD9/PSMC6/PSMA6/PSMC4/PSME3/PSMB4/PSMC3/RPS27A/PSMA5/PSMD1/PSMD8/PSMC1/UBA52/PSMF1/PSMB7/RBX1/PSMD13/PSMD11/PSMD14/PSMA7/PSMA1/PSMA4/PSMB2/PSMA3/PSMB5/YWHAZ/PSMB1/PSMB6/PSME1/PSMA2/PSMB8/PSMB10/PSMB3/PSME2/TACC3/PSMB9/PSMD3
REACTOME_GENE_SILENCING_BY_RNA	REACTOME_GENE_SILENCING_BY_RNA	136	-0.476846	-2.0722	0.00289017	0.017456	0.0110774	10207	tags=52%, list=28%, signal=38%	H4C14/NUP188/H3C8/H2BC6/NUP85/XPO5/NUP43/H2BC11/POLR2D/TDRD1/NUP42/H2AC8/NUP62/H3C4/H4C6/H2BC12/H2BC15/H4C4/H2BC4/HSP90AA1/DDX4/H4C15/H2AJ/POLR2E/NUP93/POLR2K/SEH1L/H3C14/AAAS/H2BC3/POLR2G/NDC1/H2BU1/H3-3A/H2BC10/NUP35/H3C13/H4C11/POLR2J/ASZ1/TARBP2/POLR2H/H3C1/RAN/H2BS1/POLR2L/RAE1/FKBP6/H2BC7/POLR2I/NUP37/H4C5/H2BC14/H3C15/H2AZ1/H2BC13/H2BC17/H3C12/H2BC9/H3C7/H2AX/H2AC20/H3C11/H2AC14/H4C1/H4C3/…
REACTOME_PROCESSING_OF_DNA_DOUBLE_STRAND_BREAK_ENDS	REACTOME_PROCESSING_OF_DNA_DOUBLE_STRAND_BREAK_ENDS	98	-0.50133	-2.07329	0.00265252	0.017456	0.0110774	10207	tags=55%, list=28%, signal=40%	H4C14/H2BC6/RHNO1/H2BC11/SIRT6/SUMO2/NSD2/SUMO1/CDK2/BARD1/H4C6/H2BC12/RPS27A/H2BC15/H4C4/H2BC4/UBA52/UBE2N/H4C15/H2BC3/RAD9B/PPP4C/H2BU1/BLM/H2BC10/BRCA1/H4C11/RFC5/DNA2/TIMELESS/BRIP1/H2BS1/RAD9A/TIPIN/CLSPN/H2BC7/EXO1/H4C5/H2BC14/RFC4/CHEK1/RPA3/RFC3/RFC2/H2BC13/RMI2/H2BC17/H2BC9/CCNA2/H2AX/H4C1/H4C3/H4C2/H4C13
REACTOME_MITOCHONDRIAL_PROTEIN_IMPORT	REACTOME_MITOCHONDRIAL_PROTEIN_IMPORT	64	-0.545971	-2.07542	0.0025641	0.017456	0.0110774	11900	tags=73%, list=32%, signal=50%	PMPCB/DNAJC19/VDAC1/CS/ATP5F1A/TIMM21/TIMM17A/SLC25A6/FXN/CHCHD4/ATP5F1B/HSCB/TIMM23/IDH3G/NDUFB8/CHCHD7/CHCHD5/GFER/TIMM9/CHCHD3/COQ2/COX19/PMPCA/MTX2/TIMM44/BCS1L/TIMM22/CMC2/MTX1/COX17/TOMM22/TIMM10/HSPD1/GRPEL1/COA4/CHCHD2/COA6/TOMM5/TIMM50/TIMM8A/TIMM8B/TIMM17B/TIMM13/CYC1/CHCHD10/ATP5MC1/TOMM40
REACTOME_MRNA_SPLICING	REACTOME_MRNA_SPLICING	188	-0.455072	-2.07814	0.00326797	0.0184075	0.0116812	16081	tags=72%, list=44%, signal=41%	U2SURP/DHX16/DHX15/SF3A3/SMNDC1/SF1/PPIL4/PDCD7/SNRNP27/PRPF38A/SRRM1/HSPA8/DDX23/SNW1/PRPF6/PPIL3/PLRG1/SF3B2/U2AF1/SYF2/SUGP1/BUD31/WBP11/PRCC/GTF2F1/RBM8A/FIP1L1/HNRNPU/SRSF6/CCAR1/HNRNPR/PRPF40A/HNRNPA0/NUDT21/CPSF4/SRSF10/CWC25/HNRNPA3/POLR2C/FUS/WBP4/HNRNPK/NCBP2/CSTF1/SART1/DNAJC8/SNRNP70/PCBP1/ZMAT5/ELAVL1/HNRNPM/EFTUD2/SNRNP35/SNRNP48/CTNNBL1/RNPS1/CHERP/ZCRB1/TRA2B/CSTF3/RBMX/LSM8/PRPF4…
WP_MITOCHONDRIAL_COMPLEX_I_ASSEMBLY_MODEL_OXPHOS_SYSTEM	WP_MITOCHONDRIAL_COMPLEX_I_ASSEMBLY_MODEL_OXPHOS_SYSTEM	50	-0.57382	-2.08541	0.00246305	0.017456	0.0110774	12700	tags=80%, list=34%, signal=53%	TIMMDC1/NDUFB5/NDUFA10/TMEM126B/ECSIT/TMEM186/NDUFB10/DMAC2/NDUFA8/NDUFA2/NDUFA6/NDUFB8/NDUFA1/NDUFB1/NDUFAF6/TMEM70/NDUFB11/NDUFAF4/NDUFS5/NDUFAF2/NDUFB6/NDUFB7/NDUFV2/NDUFB2/DMAC1/NDUFC1/NDUFAB1/NDUFA13/NDUFV1/NDUFA12/NDUFC2/NDUFB4/NDUFS3/NDUFB3/NDUFAF3/NDUFB9/NDUFA3/NDUFA7/NDUFS6/FOXRED1
REACTOME_SENESCENCE_ASSOCIATED_SECRETORY_PHENOTYPE_SASP_	REACTOME_SENESCENCE_ASSOCIATED_SECRETORY_PHENOTYPE_SASP_	110	-0.498874	-2.10091	0.00280112	0.017456	0.0110774	10233	tags=52%, list=28%, signal=38%	UBE2E1/ANAPC7/H4C14/H3C8/H2BC6/H2BC11/H2AC8/CDK2/H3C4/H4C6/H2BC12/RPS27A/H2BC15/H4C4/H2BC4/UBA52/CXCL8/RPS6KA1/H4C15/EHMT2/H2AJ/H3C14/H2BC3/H2BU1/H3-3A/H2BC10/H3C13/H4C11/ANAPC11/CDK4/H3C1/H2BS1/H2BC7/IL1A/H4C5/H2BC14/H3C15/H2AZ1/H2BC13/H2BC17/H3C12/H2BC9/CCNA2/H3C7/UBE2S/H2AX/H2AC20/CDKN2A/H3C11/H2AC14/H4C1/UBE2C/H4C3/H4C2/H4C13/H2AC4/H2AB1
REACTOME_HOMOLOGY_DIRECTED_REPAIR	REACTOME_HOMOLOGY_DIRECTED_REPAIR	138	-0.484429	-2.11016	0.00289855	0.017456	0.0110774	10612	tags=52%, list=29%, signal=37%	POLE/PARP2/H4C14/H2BC6/RHNO1/H2BC11/SIRT6/SUMO2/SLX1A/NSD2/SUMO1/CDK2/BARD1/H4C6/H2BC12/RPS27A/H2BC15/H4C4/H2BC4/UBA52/UBE2N/H4C15/POLE3/H2BC3/RAD9B/XRCC3/PPP4C/H2BU1/BLM/GEN1/H2BC10/BRCA1/H4C11/RFC5/DNA2/TIMELESS/POLD1/BRIP1/POLE4/H2BS1/RAD9A/TIPIN/CLSPN/H2BC7/EXO1/BRCA2/H4C5/H2BC14/RFC4/CHEK1/RPA3/POLQ/RFC3/RAD51AP1/FEN1/POLD2/RFC2/H2BC13/RMI2/RAD51/POLE2/H2BC17/H2BC9/XRCC2/CCNA2/PCNA/EME1/H2AX…
REACTOME_MITOTIC_PROPHASE	REACTOME_MITOTIC_PROPHASE	141	-0.484731	-2.11071	0.00291545	0.017456	0.0110774	10207	tags=49%, list=28%, signal=36%	H4C14/NUP188/H3C8/H2BC6/NUP85/NUP43/H2BC11/NUP42/H2AC8/NUP62/EMD/H3C4/H4C6/H2BC12/H2BC15/H4C4/SMC2/H2BC4/MASTL/NCAPH2/H4C15/H2AJ/NUP93/SEH1L/H3C14/AAAS/H2BC3/SET/NDC1/H2BU1/NCAPD3/H3-3A/H2BC10/NUP35/H3C13/H4C11/NCAPG2/SMC4/H3C1/H2BS1/BANF1/RAE1/H2BC7/NUP37/H4C5/H2BC14/VRK1/H3C15/H2AZ1/CDK1/H2BC13/H2BC17/LMNB1/PLK1/H3C12/H2BC9/CCNB2/CCNB1/H3C7/H2AX/H2AC20/H3C11/H2AC14/H4C1/H4C3/H4C2/H4C13/H2AC4/H2…
REACTOME_THE_CITRIC_ACID_TCA_CYCLE_AND_RESPIRATORY_ELECTRON_TRANSPORT	REACTOME_THE_CITRIC_ACID_TCA_CYCLE_AND_RESPIRATORY_ELECTRON_TRANSPORT	161	-0.470524	-2.11152	0.00291545	0.017456	0.0110774	12700	tags=67%, list=34%, signal=44%	TIMMDC1/NDUFB5/SUCLA2/NDUFA10/ATP5PB/TMEM126B/ETFA/ECSIT/PDHA1/VDAC1/LRPPRC/CS/ATP5F1A/COX18/NDUFB10/COX16/SDHD/NDUFAF5/D2HGDH/COX7A2L/FH/SDHA/COX7C/SUCLG1/NDUFA8/ATP5F1B/DLAT/NDUFA2/NDUFA4/UQCRB/NDUFA6/UQCR11/PDP2/ATP5MC2/IDH3G/NDUFB8/ATP5PD/NDUFA11/NDUFA1/GLO1/NDUFB1/TACO1/NDUFAF6/ATP5PF/UQCRH/COX7B/NDUFB11/IDH3B/MDH2/ETFB/NDUFAF4/NDUFS5/ATP5PO/SDHB/NDUFAF2/L2HGDH/NDUFB6/NDUFB7/NDUFV2/NDUFS7/AT…
REACTOME_COMPLEX_I_BIOGENESIS	REACTOME_COMPLEX_I_BIOGENESIS	49	-0.58352	-2.11222	0.002457	0.017456	0.0110774	12700	tags=82%, list=34%, signal=54%	TIMMDC1/NDUFB5/NDUFA10/TMEM126B/ECSIT/NDUFB10/NDUFAF5/NDUFA8/NDUFA2/NDUFA6/NDUFB8/NDUFA11/NDUFA1/NDUFB1/NDUFAF6/NDUFB11/NDUFAF4/NDUFS5/NDUFAF2/NDUFB6/NDUFB7/NDUFV2/NDUFS7/NDUFB2/NDUFC1/NDUFAB1/NDUFA13/NDUFV1/NDUFA12/NDUFC2/NDUFB4/NDUFS3/NDUFB3/NDUFAF3/NDUFA9/NDUFB9/NDUFA3/NDUFA7/NDUFS6/NDUFS8
REACTOME_UCH_PROTEINASES	REACTOME_UCH_PROTEINASES	101	-0.509696	-2.11281	0.00266667	0.017456	0.0110774	12412	tags=63%, list=34%, signal=42%	PSMA8/FOXK2/PSMC2/PSMD2/PSMD4/H2AC18/PSMD12/NEDD8/PSMD7/PSMB11/PSMD9/PSMC6/MCRS1/PSMA6/PSMC4/PSME3/KDM1B/PSMB4/H2AC8/PSMC3/BARD1/RPS27A/UCHL5/PSMA5/PSMD1/PSMD8/PSMC1/INO80C/UBA52/PSMF1/PSMB7/H2AC11/PSMD13/PSMD11/PSMD14/PSMA7/PSMA1/PSMA4/PSMB2/PSMA3/ACTL6A/INO80B/PSMB5/ADRM1/PSMB1/PSMB6/ACTR5/PSME1/RUVBL1/PSMA2/PSMB8/PSMB10/PSMB3/PSME2/H2AC16/H2AC17/UCHL3/PSMB9/PSMD3/H2AC12/H2AC21/H2AC20/H2AC14/H2…
REACTOME_FORMATION_OF_THE_BETA_CATENIN_TCF_TRANSACTIVATING_COMPLEX	REACTOME_FORMATION_OF_THE_BETA_CATENIN_TCF_TRANSACTIVATING_COMPLEX	90	-0.51979	-2.11324	0.00259067	0.017456	0.0110774	10207	tags=54%, list=28%, signal=39%	H4C14/H3C8/H2BC6/H2BC11/H2AC8/H3C4/H4C6/H2BC12/H2BC15/H4C4/H2BC4/CTNNB1/HDAC1/H4C15/H2AJ/H3C14/H2BC3/H2BU1/H3-3A/H2BC10/H3C13/H4C11/MYC/MEN1/RUVBL1/H3C1/H2BS1/H2BC7/H4C5/H2BC14/TERT/H3C15/H2AZ1/H2BC13/H2BC17/H3C12/H2BC9/H3C7/H2AX/H2AC20/H3C11/H2AC14/H4C1/H4C3/H4C2/H4C13/H2AC4/AXIN2/H2AB1
REACTOME_SCF_SKP2_MEDIATED_DEGRADATION_OF_P27_P21	REACTOME_SCF_SKP2_MEDIATED_DEGRADATION_OF_P27_P21	60	-0.567984	-2.11607	0.00257732	0.017456	0.0110774	10176	tags=78%, list=28%, signal=57%	PSMC2/PSMD2/PSMD4/PSMD12/PSMD7/PSMD9/PSMC6/PSMA6/PSMC4/PSME3/PSMB4/CDK2/PSMC3/RPS27A/PSMA5/PSMD1/PSMD8/PSMC1/UBA52/PSMF1/PSMB7/PSMD13/PSMD11/PSMD14/PSMA7/PSMA1/PSMA4/PSMB2/PSMA3/PSMB5/PSMB1/PSMB6/CDK4/PSME1/CCND1/CCNE2/PSMA2/SKP2/PSMB8/PSMB10/PSMB3/PSME2/CKS1B/PSMB9/PSMD3/CCNA2/CCNE1
WP_CELL_CYCLE	WP_CELL_CYCLE	120	-0.497806	-2.11634	0.0027933	0.017456	0.0110774	6942	tags=42%, list=19%, signal=34%	MAD2L2/E2F4/ORC5/MCM6/DBF4/YWHAE/MYC/BUB3/YWHAZ/MCM3/ANAPC11/HDAC2/CDK4/TP53/TFDP1/CDC7/E2F5/SMC1B/CCND1/CCNE2/SKP2/MCM5/CHEK1/BUB1/ORC1/CDC25B/TTK/ESPL1/CDK1/CHEK2/MCM2/PLK1/E2F2/MCM4/E2F1/CCNA2/CCNB2/PCNA/PKMYT1/CCNB1/SFN/ORC6/CDC25C/CDC45/CDKN2A/CDC20/CDC25A/PTTG1/CDC6/CCNE1
REACTOME_AUF1_HNRNP_D0_BINDS_AND_DESTABILIZES_MRNA	REACTOME_AUF1_HNRNP_D0_BINDS_AND_DESTABILIZES_MRNA	55	-0.574485	-2.12211	0.00251889	0.017456	0.0110774	12412	tags=78%, list=34%, signal=52%	PSMA8/PSMC2/PSMD2/PSMD4/PSMD12/PSMD7/PSMB11/PSMD9/PSMC6/PSMA6/PSMC4/PSME3/PSMB4/PSMC3/RPS27A/PSMA5/PSMD1/PSMD8/PSMC1/UBA52/HNRNPD/PSMF1/PSMB7/PSMD13/PSMD11/PSMD14/PSMA7/PSMA1/PSMA4/PSMB2/PSMA3/PSMB5/PSMB1/PSMB6/PSME1/PABPC1/PSMA2/PSMB8/PSMB10/PSMB3/PSME2/PSMB9/PSMD3
REACTOME_MITOTIC_SPINDLE_CHECKPOINT	REACTOME_MITOTIC_SPINDLE_CHECKPOINT	111	-0.508202	-2.13612	0.00283286	0.017456	0.0110774	7548	tags=42%, list=20%, signal=34%	SPDL1/SEH1L/SKA2/DYNLL1/KNL1/RCC2/ZWILCH/DSN1/ITGB3BP/CENPL/BUB3/CENPU/ANAPC11/CENPO/INCENP/RANGAP1/CENPI/NUP37/CENPS/SGO2/CENPF/CENPK/ERCC6L/CENPN/BUB1/CDCA8/NDC80/BUB1B/SGO1/NUF2/SPC25/PLK1/KIF2C/CENPE/KIF18A/MAD2L1/ZWINT/SKA1/CENPH/SPC24/UBE2S/CENPM/CDC20/CENPA/BIRC5/AURKB/UBE2C
KEGG_CELL_CYCLE	KEGG_CELL_CYCLE	124	-0.500263	-2.13933	0.00285714	0.017456	0.0110774	6942	tags=42%, list=19%, signal=34%	MAD2L2/E2F4/ORC5/MCM6/DBF4/YWHAE/MYC/BUB3/YWHAZ/MCM3/ANAPC11/HDAC2/CDK4/TP53/TFDP1/CDC7/E2F5/SMC1B/CCND1/CCNE2/SKP2/MCM5/CHEK1/BUB1/ORC1/CDC25B/BUB1B/TTK/ESPL1/CDK1/CHEK2/MCM2/PLK1/E2F2/MCM4/E2F1/CCNA2/CCNB2/MAD2L1/PCNA/PKMYT1/CCNB1/SFN/ORC6/CDC25C/CDC45/CDKN2A/CDC20/CDC25A/PTTG1/CDC6/CCNE1
WP_PROTEASOME_DEGRADATION	WP_PROTEASOME_DEGRADATION	62	-0.567507	-2.14506	0.00253165	0.017456	0.0110774	12417	tags=74%, list=34%, signal=49%	UBA1/PSMC2/PSMD2/PSMD4/PSMD12/PSMD7/RPN2/PSMD9/PSMC6/PSMA6/PSMC4/PSME3/PSMB4/PSMC3/HLA-C/PSMA5/PSMD1/PSMD8/PSMC1/PSMB7/HLA-A/HLA-B/PSMD13/PSMD11/PSMA7/PSMA1/PSMA4/PSMB2/PSMA3/PSMB5/HLA-F/PSMB1/PSMB6/PSME1/PSMA2/PSMB8/PSMB10/PSMB3/PSME2/H2AZ1/UCHL3/PSMB9/PSMD3/H2AX/IFNG/H2AC4
REACTOME_METABOLISM_OF_POLYAMINES	REACTOME_METABOLISM_OF_POLYAMINES	59	-0.580815	-2.15355	0.00259067	0.017456	0.0110774	12412	tags=80%, list=34%, signal=53%	PSMA8/PSMC2/OAZ3/PSMD2/PSMD4/PSMD12/PSMD7/AZIN1/PSMB11/PSMD9/ODC1/PSMC6/PSMA6/PSMC4/PSME3/PSMB4/PSMC3/SMS/PSMA5/PSMD1/PSMD8/PSMC1/PSMF1/PSMB7/OAZ1/PSMD13/SMOX/PSMD11/PSMD14/PSMA7/PSMA1/PSMA4/PSMB2/PSMA3/PSMB5/PSMB1/PSMB6/PSME1/SRM/PSMA2/PSMB8/PSMB10/PSMB3/AGMAT/PSME2/PSMB9/PSMD3
REACTOME_G2_M_DNA_DAMAGE_CHECKPOINT	REACTOME_G2_M_DNA_DAMAGE_CHECKPOINT	95	-0.527206	-2.15403	0.00265252	0.017456	0.0110774	10207	tags=55%, list=28%, signal=40%	H4C14/H2BC6/RHNO1/H2BC11/NSD2/SUMO1/BARD1/H4C6/H2BC12/H2BC15/H4C4/H2BC4/UBE2N/H4C15/H2BC3/RAD9B/H2BU1/BLM/H2BC10/BRCA1/YWHAE/H4C11/RFC5/DNA2/YWHAZ/BRIP1/TP53/H2BS1/RAD9A/H2BC7/EXO1/H4C5/H2BC14/RFC4/CHEK1/RPA3/RFC3/RFC2/CDK1/H2BC13/RMI2/CHEK2/H2BC17/H2BC9/CCNB1/SFN/CDC25C/H2AX/H4C1/H4C3/H4C2/H4C13
REACTOME_RECOGNITION_AND_ASSOCIATION_OF_DNA_GLYCOSYLASE_WITH_SITE_CONTAINING_AN_AFFECTED_PURINE	REACTOME_RECOGNITION_AND_ASSOCIATION_OF_DNA_GLYCOSYLASE_WITH_SITE_CONTAINING_AN_AFFECTED_PURINE	56	-0.581571	-2.15494	0.00252525	0.017456	0.0110774	10207	tags=61%, list=28%, signal=44%	H4C14/H2BC6/H2BC11/H2AC8/H4C6/H2BC12/H2BC15/H4C4/H2BC4/H4C15/H2AJ/H2BC3/H2BU1/H2BC10/ACD/H4C11/H2BS1/H2BC7/H4C5/H2BC14/NEIL3/H2AZ1/H2BC13/H2BC17/H2BC9/H2AX/H2AC20/H2AC14/H4C1/H4C3/H4C2/H4C13/H2AC4/H2AB1
REACTOME_OLFACTORY_SIGNALING_PATHWAY	REACTOME_OLFACTORY_SIGNALING_PATHWAY	385	-0.440722	-2.16368	0.0042735	0.0217055	0.0137741	10646	tags=49%, list=29%, signal=35%	OR11G2/OR8G1/OR10K2/OR2T3/OR5D16/OR5H14/OR4A16/OR5K3/OR2M3/OR6C74/OR6J1/OR4C5/OR52L1/OR52K2/OR5V1/OR4F5/OR5D18/OR51A4/OR4D1/OR13C5/OR52Z1/OR7A17/OR7A10/OR4B1/OR8H3/OR5K4/OR51I2/OR2T7/OR2L3/OR4C11/OR8B8/OR51T1/OR2S2/OR4D5/OR2T2/OR5D14/OR5AS1/OR52I2/OR56B4/OR8K5/OR5M1/OR5H1/OR56A4/OR1Q1/OR2F1/OR5M3/OR13C3/OR2B2/OR5AP2/OR6S1/OR4A15/OR1B1/OR4Q2/OR10G8/OR1L4/OR13F1/OR2T1/OR5M9/OR11A1/OR56A5/OR6B1/OR6C…
REACTOME_BASE_EXCISION_REPAIR_AP_SITE_FORMATION	REACTOME_BASE_EXCISION_REPAIR_AP_SITE_FORMATION	63	-0.57014	-2.16518	0.00251889	0.017456	0.0110774	10207	tags=59%, list=28%, signal=43%	H4C14/H2BC6/SMUG1/H2BC11/H2AC8/H4C6/H2BC12/H2BC15/H4C4/H2BC4/H4C15/H2AJ/H2BC3/H2BU1/H2BC10/ACD/H4C11/UNG/NTHL1/H2BS1/H2BC7/H4C5/H2BC14/NEIL3/H2AZ1/H2BC13/H2BC17/H2BC9/H2AX/H2AC20/H2AC14/H4C1/H4C3/H4C2/H4C13/H2AC4/H2AB1
REACTOME_EPIGENETIC_REGULATION_OF_GENE_EXPRESSION	REACTOME_EPIGENETIC_REGULATION_OF_GENE_EXPRESSION	146	-0.492805	-2.17165	0.002849	0.017456	0.0110774	10735	tags=51%, list=29%, signal=36%	GATAD2A/TAF1D/MTA2/H4C14/H3C8/H2BC6/POLR1B/ERCC2/H2BC11/GTF2H3/TWISTNB/H2AC8/H3C4/H4C6/H2BC12/PHF19/H2BC15/H4C4/H2BC4/DNMT1/SAP18/MBD3/HDAC1/POLR1D/MNAT1/H4C15/DEK/EHMT2/H2AJ/POLR2E/POLR2K/H3C14/H2BC3/H2BU1/MYBBP1A/H3-3A/H2BC10/H3C13/H4C11/CBX3/HDAC2/POLR1C/ZNRD1/POLR2H/H3C1/KAT2A/H2BS1/POLR2L/H2BC7/H4C5/H2BC14/CD3EAP/SUV39H1/EZH2/H3C15/UHRF1/H2AZ1/H2BC13/H2BC17/DNMT3L/H3C12/H2BC9/H3C7/H2AX/H2AC2…
REACTOME_TELOMERE_C_STRAND_LAGGING_STRAND_SYNTHESIS	REACTOME_TELOMERE_C_STRAND_LAGGING_STRAND_SYNTHESIS	34	-0.651004	-2.17492	0.00234192	0.017456	0.0110774	6814	tags=53%, list=18%, signal=43%	BLM/ACD/RFC5/DNA2/POLD1/POLA2/PRIM2/PRIM1/LIG1/RFC4/RPA3/RFC3/FEN1/POLD2/RFC2/CHTF18/DSCC1/PCNA
REACTOME_TRANSCRIPTIONAL_REGULATION_OF_GRANULOPOIESIS	REACTOME_TRANSCRIPTIONAL_REGULATION_OF_GRANULOPOIESIS	88	-0.539486	-2.17658	0.0025974	0.017456	0.0110774	10207	tags=59%, list=28%, signal=43%	H4C14/H3C8/H2BC6/H2BC11/KLF5/H2AC8/CDK2/H3C4/H4C6/H2BC12/H2BC15/H4C4/H2BC4/H4C15/DEK/H2AJ/CBFB/H3C14/H2BC3/H2BU1/H3-3A/H2BC10/H3C13/H4C11/MYC/CDK4/H3C1/TFDP1/H2BS1/H2BC7/H4C5/H2BC14/H3C15/H2AZ1/H2BC13/H2BC17/H3C12/CEBPA/H2BC9/E2F1/MYB/H3C7/H2AX/H2AC20/H3C11/H2AC14/H4C1/H4C3/H4C2/H4C13/H2AC4/H2AB1
REACTOME_RESOLUTION_OF_SISTER_CHROMATID_COHESION	REACTOME_RESOLUTION_OF_SISTER_CHROMATID_COHESION	126	-0.507182	-2.17813	0.00289017	0.017456	0.0110774	7548	tags=45%, list=20%, signal=36%	SPDL1/SEH1L/SKA2/DYNLL1/TUBB2B/KNL1/RCC2/ZWILCH/DSN1/ITGB3BP/CENPL/TUBA1B/BUB3/TUBB3/CENPU/CENPO/INCENP/RANGAP1/CENPI/TUBA4A/TUBA1C/NUP37/CENPS/SGO2/CENPF/CENPK/ERCC6L/CENPN/BUB1/TUBB4B/CDCA8/NDC80/BUB1B/SGO1/CDK1/NUF2/SPC25/PLK1/KIF2C/CENPE/KIF18A/TUBA3C/CCNB2/MAD2L1/ZWINT/SKA1/CCNB1/CENPH/CDCA5/SPC24/CENPM/CDC20/CENPA/BIRC5/AURKB/TUBB8B/TUBAL3
REACTOME_HDACS_DEACETYLATE_HISTONES	REACTOME_HDACS_DEACETYLATE_HISTONES	91	-0.534795	-2.17838	0.00260417	0.017456	0.0110774	10735	tags=55%, list=29%, signal=39%	GATAD2A/MTA2/HDAC10/H4C14/H3C8/H2BC6/H2BC11/H2AC8/H3C4/H4C6/H2BC12/H2BC15/H4C4/H2BC4/SAP18/MBD3/H2AC11/HDAC1/H4C15/H3C14/H2BC3/KDM1A/H2BU1/H2BC10/H3C13/H4C11/BRMS1/HDAC2/H3C1/H2BC7/H4C5/H2BC14/H3C15/H2AC16/H2BC13/H2AC17/H2BC17/H3C12/H2BC9/H3C7/H2AC12/H2AC21/H2AC20/H3C11/H2AC14/H4C1/H4C3/H4C2/H4C13/H2AC4
REACTOME_PROCESSING_OF_CAPPED_INTRON_CONTAINING_PRE_MRNA	REACTOME_PROCESSING_OF_CAPPED_INTRON_CONTAINING_PRE_MRNA	242	-0.460571	-2.1805	0.00338983	0.0187823	0.0119191	14836	tags=65%, list=40%, signal=39%	CHTOP/PRPF6/PPIL3/PLRG1/SF3B2/U2AF1/SYF2/SUGP1/BUD31/WBP11/PRCC/GTF2F1/RBM8A/FIP1L1/HNRNPU/SRSF6/CCAR1/HNRNPR/PRPF40A/HNRNPA0/NUP155/NUDT21/CPSF4/SRSF10/CWC25/NUP50/SEC13/HNRNPA3/POLR2C/FUS/SARNP/WBP4/NUP205/HNRNPK/METTL3/NCBP2/CSTF1/SART1/THOC1/DNAJC8/NUP58/SNRNP70/PCBP1/ZMAT5/ELAVL1/HNRNPM/EFTUD2/SNRNP35/THOC2/SNRNP48/CTNNBL1/RNPS1/NUP54/CHERP/ZCRB1/NUP88/TRA2B/CSTF3/RBMX/LSM8/THOC7/PRPF4/NUP18…
REACTOME_THE_ROLE_OF_GTSE1_IN_G2_M_PROGRESSION_AFTER_G2_CHECKPOINT	REACTOME_THE_ROLE_OF_GTSE1_IN_G2_M_PROGRESSION_AFTER_G2_CHECKPOINT	79	-0.548363	-2.18066	0.00253807	0.017456	0.0110774	11867	tags=77%, list=32%, signal=52%	TUBB1/PSMD2/PSMD4/PSMD12/TUBB8/PSMD7/PSMB11/PSMD9/PSMC6/TUBA3E/PSMA6/PSMC4/PSME3/HSP90AB1/PSMB4/PSMC3/TUBA4B/RPS27A/PSMA5/PSMD1/PSMD8/PSMC1/HSP90AA1/UBA52/PSMF1/PSMB7/PSMD13/PSMD11/PSMD14/PSMA7/TUBB2B/PSMA1/PSMA4/PSMB2/PSMA3/PSMB5/TUBA1B/FKBPL/PSMB1/TUBB3/PSMB6/PSME1/TP53/TUBA4A/TUBA1C/PSMA2/PSMB8/PSMB10/TUBB4B/PSMB3/GTSE1/PSME2/CDK1/PLK1/PSMB9/PSMD3/TUBA3C/CCNB2/CCNB1/TUBB8B/TUBAL3
REACTOME_RRNA_MODIFICATION_IN_THE_NUCLEUS_AND_CYTOSOL	REACTOME_RRNA_MODIFICATION_IN_THE_NUCLEUS_AND_CYTOSOL	60	-0.586652	-2.18562	0.00257732	0.017456	0.0110774	12382	tags=75%, list=34%, signal=50%	TSR3/WDR75/NOL6/MPHOSPH10/UTP11/UTP3/DHX37/PDCD11/DDX52/NAT10/NOP14/RRP36/PNO1/WDR46/NOL11/RCL1/TBL3/UTP18/RPS14/EMG1/DDX49/WDR43/RPS6/UTP14A/RPS9/IMP3/SNU13/UTP4/BUD23/DCAF13/NHP2/NOP10/TRMT112/RRP7A/DKC1/NOP58/NOC4L/NOP2/GAR1/FBL/RPS7/IMP4/RPS2/NOP56/RRP9
REACTOME_RUNX1_REGULATES_TRANSCRIPTION_OF_GENES_INVOLVED_IN_DIFFERENTIATION_OF_HSCS	REACTOME_RUNX1_REGULATES_TRANSCRIPTION_OF_GENES_INVOLVED_IN_DIFFERENTIATION_OF_HSCS	128	-0.512588	-2.20999	0.00285714	0.017456	0.0110774	10256	tags=64%, list=28%, signal=46%	PSMB11/H4C14/PSMD9/H3C8/H2BC6/H2BC11/PSMC6/PSMA6/PSMC4/PSME3/PSMB4/H2AC8/PSMC3/H3C4/H4C6/H2BC12/RPS27A/H2BC15/H4C4/H2BC4/PSMA5/PSMD1/PSMD8/PSMC1/UBA52/PSMF1/PSMB7/MNAT1/H4C15/PSMD13/H2AJ/CBFB/PSMD11/H3C14/H2BC3/PSMD14/PSMA7/PSMA1/PSMA4/H2BU1/PSMB2/H3-3A/H2BC10/TCF3/H3C13/PSMA3/PSMB5/H4C11/TP73/PSMB1/PSMB6/PSME1/H3C1/H2BS1/H2BC7/PSMA2/H4C5/H2BC14/PSMB8/PSMB10/PSMB3/H3C15/PSME2/H2AZ1/H2BC13/H2BC17/…
REACTOME_RNA_POLYMERASE_I_TRANSCRIPTION	REACTOME_RNA_POLYMERASE_I_TRANSCRIPTION	109	-0.526572	-2.21223	0.00280899	0.017456	0.0110774	10735	tags=59%, list=29%, signal=42%	GATAD2A/TAF1D/MTA2/H4C14/H3C8/H2BC6/POLR1B/ERCC2/H2BC11/GTF2H3/TWISTNB/H2AC8/H3C4/H4C6/H2BC12/H2BC15/H4C4/H2BC4/MBD3/HDAC1/POLR1D/MNAT1/H4C15/EHMT2/H2AJ/POLR2E/POLR2K/H3C14/H2BC3/H2BU1/H3-3A/H2BC10/H3C13/H4C11/CBX3/HDAC2/POLR1C/ZNRD1/POLR2H/H3C1/KAT2A/H2BS1/POLR2L/H2BC7/H4C5/H2BC14/CD3EAP/H3C15/H2AZ1/H2BC13/H2BC17/H3C12/H2BC9/H3C7/H2AX/H2AC20/H3C11/H2AC14/H4C1/H4C3/H4C2/H4C13/H2AC4/H2AB1
REACTOME_LAGGING_STRAND_SYNTHESIS	REACTOME_LAGGING_STRAND_SYNTHESIS	20	-0.746401	-2.21588	0.00219298	0.017456	0.0110774	6083	tags=70%, list=17%, signal=58%	RFC5/DNA2/POLD1/POLA2/PRIM2/PRIM1/LIG1/RFC4/RPA3/RFC3/FEN1/POLD2/RFC2/PCNA
KEGG_PROTEASOME	KEGG_PROTEASOME	46	-0.621049	-2.21825	0.00240385	0.017456	0.0110774	12412	tags=89%, list=34%, signal=59%	PSMA8/PSMC2/PSMD2/PSMD4/PSMD12/PSMD7/PSMB11/PSMC6/PSMA6/PSMC4/PSME3/PSMB4/PSMC3/PSMA5/PSMD1/PSMD8/PSMC1/PSMF1/PSMB7/PSMD13/PSMD11/PSMD14/PSMA7/PSMA1/PSMA4/PSMB2/PSMA3/PSMB5/PSMB1/PSMB6/PSME1/PSMA6P4/PSMA2/POMP/PSMB8/PSMB10/PSMB3/PSME2/PSMB9/PSMD3/IFNG
REACTOME_INHIBITION_OF_DNA_RECOMBINATION_AT_TELOMERE	REACTOME_INHIBITION_OF_DNA_RECOMBINATION_AT_TELOMERE	68	-0.582012	-2.23751	0.0026178	0.017456	0.0110774	10207	tags=62%, list=28%, signal=45%	H4C14/H2BC6/H2BC11/POLR2D/H2AC8/H4C6/H2BC12/H2BC15/H4C4/H2BC4/H4C15/H2AJ/POLR2E/POLR2K/H2BC3/POLR2G/H2BU1/H3-3A/H2BC10/ACD/H4C11/POLR2J/POLR2H/H2BS1/POLR2L/H2BC7/POLR2I/H4C5/H2BC14/H2AZ1/H2BC13/H2BC17/H2BC9/H2AX/H2AC20/H2AC14/H4C1/H4C3/H4C2/H4C13/H2AC4/H2AB1
REACTOME_APC_C_MEDIATED_DEGRADATION_OF_CELL_CYCLE_PROTEINS	REACTOME_APC_C_MEDIATED_DEGRADATION_OF_CELL_CYCLE_PROTEINS	88	-0.555018	-2.23924	0.0025974	0.017456	0.0110774	10698	tags=69%, list=29%, signal=49%	PSMD2/PSMD4/PSMD12/CDC16/PSMD7/ANAPC15/PSMB11/UBE2E1/ANAPC7/PSMD9/PSMC6/PSMA6/PSMC4/PSME3/PSMB4/CDK2/PSMC3/RPS27A/PSMA5/PSMD1/PSMD8/PSMC1/UBA52/PSMF1/PSMB7/PSMD13/PSMD11/PSMD14/PSMA7/PSMA1/PSMA4/PSMB2/PSMA3/PSMB5/BUB3/PSMB1/PSMB6/ANAPC11/PSME1/AURKA/PSMA2/FBXO5/SKP2/PSMB8/PSMB10/PSMB3/PSME2/BUB1B/CDK1/PLK1/PSMB9/NEK2/PSMD3/CCNA2/MAD2L1/CCNB1/UBE2S/CDC20/PTTG1/AURKB/UBE2C
WP_ELECTRON_TRANSPORT_CHAIN_OXPHOS_SYSTEM_IN_MITOCHONDRIA	WP_ELECTRON_TRANSPORT_CHAIN_OXPHOS_SYSTEM_IN_MITOCHONDRIA	90	-0.551725	-2.24307	0.00259067	0.017456	0.0110774	11204	tags=73%, list=30%, signal=51%	NDUFB10/SDHD/COX7A2L/SLC25A6/SDHA/COX7C/NDUFA8/ATP5F1B/NDUFA2/NDUFA4/SLC25A5/UQCRB/NDUFA6/UQCR11/ATP5MC2/NDUFB8/ATP5PD/NDUFA1/NDUFB1/ATP5PF/UQCRH/COX7B/COX7A2/NDUFS5/ATP5PO/SDHB/NDUFB6/NDUFB7/NDUFV2/NDUFS7/ATP5F1E/NDUFB2/NDUFC1/NDUFAB1/ATP5MF/NDUFV1/NDUFA12/NDUFC2/UQCRQ/UQCRFS1/ATP5F1C/NDUFB4/NDUFS3/NDUFB3/COX4I1/COX17/COX6C/ATP5MC3/NDUFA9/NDUFB9/ATP5MG/NDUFA3/ATP5IF1/UQCR10/COX8A/NDUFA7/NDUFS6/U…
REACTOME_ORC1_REMOVAL_FROM_CHROMATIN	REACTOME_ORC1_REMOVAL_FROM_CHROMATIN	71	-0.582866	-2.24337	0.00263158	0.017456	0.0110774	10256	tags=72%, list=28%, signal=52%	PSMB11/PSMD9/PSMC6/PSMA6/PSMC4/PSME3/PSMB4/CDK2/PSMC3/RPS27A/PSMA5/PSMD1/PSMD8/PSMC1/UBA52/PSMF1/PSMB7/RBX1/PSMD13/MCM7/PSMD11/PSMD14/PSMA7/PSMA1/PSMA4/PSMB2/ORC5/MCM6/PSMA3/PSMB5/PSMB1/MCM8/PSMB6/MCM3/PSME1/PSMA2/SKP2/MCM5/PSMB8/PSMB10/PSMB3/PSME2/ORC1/MCM2/MCM4/PSMB9/PSMD3/CCNA2/ORC6/CDT1/CDC6
REACTOME_ACTIVATED_PKN1_STIMULATES_TRANSCRIPTION_OF_AR_ANDROGEN_RECEPTOR_REGULATED_GENES_KLK2_AND_KLK3	REACTOME_ACTIVATED_PKN1_STIMULATES_TRANSCRIPTION_OF_AR_ANDROGEN_RECEPTOR_REGULATED_GENES_KLK2_AND_KLK3	65	-0.589828	-2.24678	0.00260417	0.017456	0.0110774	10207	tags=68%, list=28%, signal=49%	H4C14/H3C8/H2BC6/H2BC11/H2AC8/H3C4/H4C6/H2BC12/H2BC15/H4C4/H2BC4/H4C15/H2AJ/H3C14/H2BC3/KDM1A/H2BU1/H3-3A/H2BC10/H3C13/H4C11/H3C1/H2BS1/H2BC7/H4C5/H2BC14/H3C15/H2AZ1/H2BC13/H2BC17/H3C12/H2BC9/KLK2/H3C7/H2AX/H2AC20/H3C11/H2AC14/H4C1/H4C3/H4C2/H4C13/H2AC4/H2AB1
REACTOME_RESPIRATORY_ELECTRON_TRANSPORT_ATP_SYNTHESIS_BY_CHEMIOSMOTIC_COUPLING_AND_HEAT_PRODUCTION_BY_UNCOUPLING_PROTEINS_	REACTOME_RESPIRATORY_ELECTRON_TRANSPORT_ATP_SYNTHESIS_BY_CHEMIOSMOTIC_COUPLING_AND_HEAT_PRODUCTION_BY_UNCOUPLING_PROTEINS_	111	-0.537851	-2.26075	0.00283286	0.017456	0.0110774	12700	tags=77%, list=34%, signal=50%	TIMMDC1/NDUFB5/NDUFA10/ATP5PB/TMEM126B/ETFA/ECSIT/LRPPRC/ATP5F1A/COX18/NDUFB10/COX16/SDHD/NDUFAF5/COX7A2L/SDHA/COX7C/NDUFA8/ATP5F1B/NDUFA2/NDUFA4/UQCRB/NDUFA6/UQCR11/ATP5MC2/NDUFB8/ATP5PD/NDUFA11/NDUFA1/NDUFB1/TACO1/NDUFAF6/ATP5PF/UQCRH/COX7B/NDUFB11/ETFB/NDUFAF4/NDUFS5/ATP5PO/SDHB/NDUFAF2/NDUFB6/NDUFB7/NDUFV2/NDUFS7/ATP5F1E/NDUFB2/NDUFC1/NDUFAB1/ATP5MF/NDUFA13/NDUFV1/NDUFA12/NDUFC2/UQCRQ/UQCRFS1…
REACTOME_APC_C_CDH1_MEDIATED_DEGRADATION_OF_CDC20_AND_OTHER_APC_C_CDH1_TARGETED_PROTEINS_IN_LATE_MITOSIS_EARLY_G1	REACTOME_APC_C_CDH1_MEDIATED_DEGRADATION_OF_CDC20_AND_OTHER_APC_C_CDH1_TARGETED_PROTEINS_IN_LATE_MITOSIS_EARLY_G1	74	-0.581269	-2.26842	0.00265252	0.017456	0.0110774	12578	tags=74%, list=34%, signal=49%	FZR1/PSMA8/PSMC2/PSMD2/PSMD4/PSMD12/CDC16/PSMD7/ANAPC15/PSMB11/UBE2E1/ANAPC7/PSMD9/PSMC6/PSMA6/PSMC4/PSME3/PSMB4/PSMC3/RPS27A/PSMA5/PSMD1/PSMD8/PSMC1/UBA52/PSMF1/PSMB7/PSMD13/PSMD11/PSMD14/PSMA7/PSMA1/PSMA4/PSMB2/PSMA3/PSMB5/PSMB1/PSMB6/ANAPC11/PSME1/AURKA/PSMA2/SKP2/PSMB8/PSMB10/PSMB3/PSME2/PLK1/PSMB9/PSMD3/UBE2S/CDC20/PTTG1/AURKB/UBE2C
REACTOME_DNA_DAMAGE_TELOMERE_STRESS_INDUCED_SENESCENCE	REACTOME_DNA_DAMAGE_TELOMERE_STRESS_INDUCED_SENESCENCE	80	-0.570361	-2.27012	0.00261097	0.017456	0.0110774	9164	tags=54%, list=25%, signal=40%	H2AC8/CDK2/H4C6/H2BC12/H2BC15/H4C4/H2BC4/H1-0/H4C15/H2AJ/H2BC3/H2BU1/H2BC10/ACD/HIRA/H4C11/TP53/H2BS1/CCNE2/H2BC7/H4C5/H2BC14/H2AZ1/H2BC13/H1-1/H2BC17/H1-4/LMNB1/H2BC9/CCNA2/HMGA1/HMGA2/H2AX/H2AC20/H1-5/H2AC14/H4C1/H4C3/H4C2/H4C13/H2AC4/H2AB1/CCNE1
REACTOME_RMTS_METHYLATE_HISTONE_ARGININES	REACTOME_RMTS_METHYLATE_HISTONE_ARGININES	76	-0.57914	-2.27366	0.00263158	0.017456	0.0110774	10416	tags=61%, list=28%, signal=44%	SMARCD1/COPRS/CARM1/H4C14/H3C8/H2AC8/H3C4/H4C6/H4C4/PRMT3/H2AC11/H4C15/H2AJ/PRMT5/H3C14/SMARCD2/SMARCB1/WDR77/H3C13/ACTL6A/H4C11/WDR5/PRMT1/CDK4/H3C1/CCND1/H4C5/RPS2/H3C15/H2AC16/H2AZ1/H2AC17/H3C12/H3C7/H2AC12/H2AX/H2AC21/H2AC20/H3C11/H2AC14/H4C1/H4C3/H4C2/H4C13/H2AC4/H2AB1
REACTOME_ACTIVATION_OF_THE_PRE_REPLICATIVE_COMPLEX	REACTOME_ACTIVATION_OF_THE_PRE_REPLICATIVE_COMPLEX	33	-0.684187	-2.27615	0.00230947	0.017456	0.0110774	7768	tags=73%, list=21%, signal=57%	MCM7/POLE3/ORC5/MCM6/DBF4/MCM8/MCM3/POLA2/PRIM2/CDC7/POLE4/PRIM1/GMNN/MCM5/RPA3/ORC1/POLE2/MCM2/MCM4/MCM10/ORC6/CDC45/CDT1/CDC6
REACTOME_ACTIVATION_OF_THE_MRNA_UPON_BINDING_OF_THE_CAP_BINDING_COMPLEX_AND_EIFS_AND_SUBSEQUENT_BINDING_TO_43S	REACTOME_ACTIVATION_OF_THE_MRNA_UPON_BINDING_OF_THE_CAP_BINDING_COMPLEX_AND_EIFS_AND_SUBSEQUENT_BINDING_TO_43S	60	-0.611742	-2.27909	0.00257732	0.017456	0.0110774	10861	tags=73%, list=29%, signal=52%	EIF2S1/RPS15A/EIF1AX/RPS3A/RPS24/EIF3J/EIF3D/RPS4X/EIF3K/RPS27A/RPS14/EIF4E/EIF3H/RPS6/RPS9/RPS25/RPS13/RPS11/RPS8/RPS12/FAU/RPS28/RPS5/EIF3E/EIF3I/EIF2S2/RPS26/EIF3M/EIF3B/RPS29/RPS16/RPS17/RPS20/RPS10/PABPC1/RPS21/RPS18/RPS3/RPSA/RPS7/RPS2/RPS15/RPS19/EIF4EBP1
REACTOME_EXTENSION_OF_TELOMERES	REACTOME_EXTENSION_OF_TELOMERES	51	-0.625724	-2.28517	0.00245098	0.017456	0.0110774	6814	tags=55%, list=18%, signal=45%	BLM/ACD/RFC5/DNA2/NHP2/WRAP53/POLD1/NOP10/POLA2/PRIM2/RUVBL1/PRIM1/DKC1/LIG1/GAR1/RFC4/TERT/RPA3/RUVBL2/RFC3/FEN1/POLD2/RFC2/PIF1/CHTF18/DSCC1/CCNA2/PCNA
REACTOME_POSITIVE_EPIGENETIC_REGULATION_OF_RRNA_EXPRESSION	REACTOME_POSITIVE_EPIGENETIC_REGULATION_OF_RRNA_EXPRESSION	104	-0.551379	-2.28866	0.00276243	0.017456	0.0110774	10735	tags=61%, list=29%, signal=43%	GATAD2A/TAF1D/MTA2/H4C14/H3C8/H2BC6/POLR1B/H2BC11/TWISTNB/H2AC8/H3C4/H4C6/H2BC12/H2BC15/H4C4/H2BC4/MBD3/HDAC1/POLR1D/H4C15/DEK/EHMT2/H2AJ/POLR2E/POLR2K/H3C14/H2BC3/H2BU1/MYBBP1A/H3-3A/H2BC10/H3C13/H4C11/CBX3/HDAC2/POLR1C/ZNRD1/POLR2H/H3C1/KAT2A/H2BS1/POLR2L/H2BC7/H4C5/H2BC14/CD3EAP/H3C15/H2AZ1/H2BC13/H2BC17/H3C12/H2BC9/H3C7/H2AX/H2AC20/H3C11/H2AC14/H4C1/H4C3/H4C2/H4C13/H2AC4/H2AB1
REACTOME_SEPARATION_OF_SISTER_CHROMATIDS	REACTOME_SEPARATION_OF_SISTER_CHROMATIDS	191	-0.502358	-2.29053	0.00333333	0.0186431	0.0118308	10771	tags=57%, list=29%, signal=41%	TUBB8/PMF1/PSMD7/ANAPC15/CENPT/PSMB11/UBE2E1/ANAPC7/PSMD9/NUP85/NUP43/PSMC6/RAD21/KNTC1/TUBA3E/PSMA6/PSMC4/PSME3/PSMB4/PSMC3/NUDC/TUBA4B/RPS27A/PSMA5/PSMD1/PSMD8/PSMC1/KIF2B/UBA52/PSMF1/PSMB7/PSMD13/SPDL1/SEH1L/PSMD11/SKA2/PSMD14/DYNLL1/PSMA7/TUBB2B/PSMA1/PSMA4/KNL1/PSMB2/RCC2/ZWILCH/DSN1/PSMA3/ITGB3BP/PSMB5/CENPL/TUBA1B/BUB3/PSMB1/TUBB3/PSMB6/CENPU/ANAPC11/PSME1/CENPO/INCENP/RANGAP1/CENPI/TUBA4A…
REACTOME_MEIOTIC_RECOMBINATION	REACTOME_MEIOTIC_RECOMBINATION	85	-0.571565	-2.29054	0.0026178	0.017456	0.0110774	10207	tags=64%, list=28%, signal=46%	H4C14/H3C8/H2BC6/H2BC11/H2AC8/CDK2/H3C4/H4C6/H2BC12/H2BC15/H4C4/H2BC4/H4C15/H2AJ/H3C14/H2BC3/H2BU1/H3-3A/BLM/H2BC10/BRCA1/H3C13/H4C11/PSMC3IP/CDK4/H3C1/H2BS1/DMC1/H2BC7/MSH4/BRCA2/H4C5/H2BC14/RPA3/H3C15/H2AZ1/H2BC13/RAD51/H2BC17/H3C12/H2BC9/H3C7/H2AX/PRDM9/H2AC20/MND1/H3C11/H2AC14/H4C1/H4C3/H4C2/H4C13/H2AC4/H2AB1
REACTOME_SWITCHING_OF_ORIGINS_TO_A_POST_REPLICATIVE_STATE	REACTOME_SWITCHING_OF_ORIGINS_TO_A_POST_REPLICATIVE_STATE	91	-0.563925	-2.29703	0.00260417	0.017456	0.0110774	10698	tags=66%, list=29%, signal=47%	PSMD7/ANAPC15/PSMB11/UBE2E1/ANAPC7/PSMD9/PSMC6/PSMA6/PSMC4/PSME3/PSMB4/CDK2/PSMC3/RPS27A/PSMA5/PSMD1/PSMD8/PSMC1/UBA52/PSMF1/PSMB7/RBX1/PSMD13/MCM7/PSMD11/PSMD14/PSMA7/PSMA1/PSMA4/PSMB2/ORC5/MCM6/PSMA3/PSMB5/PSMB1/MCM8/PSMB6/MCM3/ANAPC11/PSME1/CCNE2/PSMA2/SKP2/MCM5/PSMB8/PSMB10/PSMB3/PSME2/ORC1/MCM2/MCM4/PSMB9/PSMD3/CCNA2/ORC6/UBE2S/CDT1/UBE2C/CDC6/CCNE1
KEGG_DNA_REPLICATION	KEGG_DNA_REPLICATION	36	-0.683579	-2.2984	0.00242131	0.017456	0.0110774	7768	tags=72%, list=21%, signal=57%	MCM7/RNASEH2B/POLE3/MCM6/RFC5/DNA2/MCM3/POLD1/POLA2/PRIM2/POLE4/PRIM1/LIG1/SSBP1/RFC4/MCM5/RPA3/RFC3/FEN1/POLD2/RFC2/POLE2/MCM2/RNASEH2A/MCM4/PCNA
WP_OXIDATIVE_PHOSPHORYLATION	WP_OXIDATIVE_PHOSPHORYLATION	52	-0.627268	-2.30234	0.002457	0.017456	0.0110774	9787	tags=75%, list=27%, signal=55%	NDUFA8/ATP5F1B/NDUFA2/NDUFA4/NDUFA6/ATP5MC2/NDUFB8/ATP5PD/NDUFA11/NDUFB1/ATP5PF/NDUFS5/ATP5PO/NDUFB6/NDUFB7/NDUFV2/NDUFS7/ATP5F1E/NDUFB2/NDUFC1/NDUFAB1/ATP5MF/NDUFV1/NDUFC2/NDUFB4/NDUFS3/ATP5MC3/NDUFA9/NDUFB9/ATP5MG/NDUFA3/NDUFA4L2/NDUFA7/NDUFS6/ATP5ME/NDUFS8/ATP5F1D/ATP5MC1/GZMB
REACTOME_RESPIRATORY_ELECTRON_TRANSPORT	REACTOME_RESPIRATORY_ELECTRON_TRANSPORT	89	-0.570115	-2.30722	0.00257732	0.017456	0.0110774	12700	tags=79%, list=34%, signal=52%	TIMMDC1/NDUFB5/NDUFA10/TMEM126B/ETFA/ECSIT/LRPPRC/COX18/NDUFB10/COX16/SDHD/NDUFAF5/COX7A2L/SDHA/COX7C/NDUFA8/NDUFA2/NDUFA4/UQCRB/NDUFA6/UQCR11/NDUFB8/NDUFA11/NDUFA1/NDUFB1/TACO1/NDUFAF6/UQCRH/COX7B/NDUFB11/ETFB/NDUFAF4/NDUFS5/SDHB/NDUFAF2/NDUFB6/NDUFB7/NDUFV2/NDUFS7/NDUFB2/NDUFC1/NDUFAB1/NDUFA13/NDUFV1/NDUFA12/NDUFC2/UQCRQ/UQCRFS1/NDUFB4/NDUFS3/TRAP1/NDUFB3/NDUFAF3/COX4I1/COX6C/NDUFA9/NDUFB9/CYCS…
REACTOME_HCMV_LATE_EVENTS	REACTOME_HCMV_LATE_EVENTS	113	-0.547291	-2.31314	0.00273224	0.017456	0.0110774	13167	tags=66%, list=36%, signal=43%	NUP155/VPS37D/NUP50/SEC13/VPS37B/NUP205/HNRNPK/H2BC18/NUP58/H4C9/H2AC18/NUP54/CHMP4A/SNF8/VPS4A/NUP88/H4C14/NUP188/H3C8/H2BC6/NUP85/CHMP1A/NUP43/H2BC11/CHMP4B/VPS28/NUP42/H2AC8/MVB12A/NUP62/H3C4/H4C6/H2BC12/H2BC15/H4C4/H2BC4/H2AC11/H4C15/NUP93/SEH1L/H3C14/AAAS/H2BC3/VPS25/NDC1/H2BU1/H2BC10/NUP35/H3C13/H4C11/CHMP4C/H3C1/RAE1/H2BC7/NUP37/H4C5/H2BC14/H3C15/H2AC16/H2BC13/H2AC17/H2BC17/H3C12/H2BC9/H3C…
REACTOME_BASE_EXCISION_REPAIR	REACTOME_BASE_EXCISION_REPAIR	90	-0.571203	-2.32226	0.00259067	0.017456	0.0110774	10612	tags=61%, list=29%, signal=44%	POLE/PARP2/H4C14/H2BC6/SMUG1/H2BC11/POLB/H2AC8/PNKP/H4C6/H2BC12/H2BC15/H4C4/H2BC4/APEX1/H4C15/H2AJ/POLE3/H2BC3/H2BU1/H2BC10/ACD/H4C11/RFC5/POLD1/UNG/POLE4/NTHL1/H2BS1/H2BC7/LIG1/H4C5/H2BC14/RFC4/RPA3/NEIL3/RFC3/FEN1/POLD2/RFC2/H2AZ1/H2BC13/POLE2/H2BC17/H2BC9/PCNA/H2AX/H2AC20/H2AC14/H4C1/H4C3/H4C2/H4C13/H2AC4/H2AB1
REACTOME_ERCC6_CSB_AND_EHMT2_G9A_POSITIVELY_REGULATE_RRNA_EXPRESSION	REACTOME_ERCC6_CSB_AND_EHMT2_G9A_POSITIVELY_REGULATE_RRNA_EXPRESSION	74	-0.59905	-2.33781	0.00265252	0.017456	0.0110774	10735	tags=66%, list=29%, signal=47%	GATAD2A/MTA2/H4C14/H3C8/H2BC6/H2BC11/H2AC8/H3C4/H4C6/H2BC12/H2BC15/H4C4/H2BC4/MBD3/HDAC1/H4C15/EHMT2/H2AJ/H3C14/H2BC3/H2BU1/H3-3A/H2BC10/H3C13/H4C11/CBX3/HDAC2/H3C1/H2BS1/H2BC7/H4C5/H2BC14/H3C15/H2AZ1/H2BC13/H2BC17/H3C12/H2BC9/H3C7/H2AX/H2AC20/H3C11/H2AC14/H4C1/H4C3/H4C2/H4C13/H2AC4/H2AB1
REACTOME_B_WICH_COMPLEX_POSITIVELY_REGULATES_RRNA_EXPRESSION	REACTOME_B_WICH_COMPLEX_POSITIVELY_REGULATES_RRNA_EXPRESSION	89	-0.578986	-2.34312	0.00257732	0.017456	0.0110774	10207	tags=62%, list=28%, signal=45%	H4C14/H3C8/H2BC6/POLR1B/H2BC11/TWISTNB/H2AC8/H3C4/H4C6/H2BC12/H2BC15/H4C4/H2BC4/POLR1D/H4C15/DEK/H2AJ/POLR2E/POLR2K/H3C14/H2BC3/H2BU1/MYBBP1A/H3-3A/H2BC10/H3C13/H4C11/POLR1C/ZNRD1/POLR2H/H3C1/KAT2A/H2BS1/POLR2L/H2BC7/H4C5/H2BC14/CD3EAP/H3C15/H2AZ1/H2BC13/H2BC17/H3C12/H2BC9/H3C7/H2AX/H2AC20/H3C11/H2AC14/H4C1/H4C3/H4C2/H4C13/H2AC4/H2AB1
REACTOME_PRC2_METHYLATES_HISTONES_AND_DNA	REACTOME_PRC2_METHYLATES_HISTONES_AND_DNA	71	-0.610348	-2.34914	0.00263158	0.017456	0.0110774	10207	tags=65%, list=28%, signal=47%	H4C14/H3C8/H2BC6/H2BC11/H2AC8/H3C4/H4C6/H2BC12/PHF19/H2BC15/H4C4/H2BC4/DNMT1/H4C15/H2AJ/H3C14/H2BC3/H2BU1/H3-3A/H2BC10/H3C13/H4C11/H3C1/H2BS1/H2BC7/H4C5/H2BC14/EZH2/H3C15/H2AZ1/H2BC13/H2BC17/H3C12/H2BC9/H3C7/H2AX/H2AC20/H3C11/H2AC14/H4C1/DNMT3B/H4C3/H4C2/H4C13/H2AC4/H2AB1
REACTOME_MITOTIC_G1_PHASE_AND_G1_S_TRANSITION	REACTOME_MITOTIC_G1_PHASE_AND_G1_S_TRANSITION	149	-0.531264	-2.35325	0.00284091	0.017456	0.0110774	11388	tags=66%, list=31%, signal=46%	CDK7/PSMD12/LYN/PPP2R1A/E2F6/RPA4/PSMD7/POLE/E2F3/PSMD9/PSMC6/PSMA6/PSMC4/RBL1/PSME3/PSMB4/CDK2/PSMC3/RPS27A/PSMA5/PSMD1/PSMD8/PSMC1/UBA52/PSMF1/PSMB7/HDAC1/MNAT1/PSMD13/MCM7/POLE3/PSMD11/PSMD14/PSMA7/LIN9/PSMA1/PSMA4/PSMB2/E2F4/ORC5/MCM6/PPP2R3B/PSMA3/DBF4/PSMB5/MYC/PSMB1/MCM8/PSMB6/MCM3/POLA2/PRIM2/CDK4/PSME1/TFDP1/CDC7/E2F5/POLE4/PRIM1/GMNN/CCND1/CCNE2/PSMA2/FBXO5/DHFR/SKP2/MCM5/RPA3/PSMB8/PSM…
PID_PLK1_PATHWAY	PID_PLK1_PATHWAY	45	-0.662656	-2.35454	0.00238663	0.017456	0.0110774	5953	tags=53%, list=16%, signal=45%	ECT2/PRC1/CENPU/TUBG1/INCENP/CLSPN/AURKA/FBXO5/ERCC6L/BUB1/BORA/CDC25B/NDC80/BUB1B/SGO1/CDK1/KIF20A/PLK1/CENPE/TPX2/CCNB1/CDC25C/SPC24/CDC20
WP_DNA_REPLICATION	WP_DNA_REPLICATION	42	-0.674025	-2.35688	0.002331	0.017456	0.0110774	6715	tags=64%, list=18%, signal=53%	ORC5/MCM6/DBF4/RFC5/MCM3/POLD1/POLA2/PRIM2/CDC7/PRIM1/GMNN/RFC4/MCM5/RPA3/RFC3/ORC1/POLD2/RFC2/POLE2/MCM2/MCM4/MCM10/PCNA/ORC6/CDC45/CDT1/CDC6
REACTOME_M_PHASE	REACTOME_M_PHASE	414	-0.473846	-2.35728	0.00438596	0.0221818	0.0140763	11245	tags=52%, list=31%, signal=37%	CKAP5/NUP54/PPP2R1A/UBE2I/CSNK2A1/CHMP4A/TMPO/LBR/TUBB8/PMF1/PSMD7/VPS4A/HAUS4/NUP88/ANAPC15/CENPT/PSMB11/UBE2E1/ANAPC7/H4C14/NUP188/PSMD9/H3C8/H2BC6/NUP85/NUP43/CENPJ/H2BC11/CHMP4B/PSMC6/RAD21/KNTC1/TUBA3E/PSMA6/PSMC4/PSME3/CEP78/HAUS6/PSMB4/NUP42/H2AC8/SUMO1/NUP62/EMD/PSMC3/H3C4/NUDC/TUBA4B/H4C6/H2BC12/RPS27A/H2BC15/H4C4/SMC2/H2BC4/PSMA5/PSMD1/PSMD8/PSMC1/KIF2B/MASTL/HSP90AA1/NCAPH2/UBA52/CEP13…
REACTOME_MITOTIC_METAPHASE_AND_ANAPHASE	REACTOME_MITOTIC_METAPHASE_AND_ANAPHASE	236	-0.500839	-2.3573	0.00342466	0.0188435	0.0119579	11381	tags=58%, list=31%, signal=40%	PSMD12/CDC16/CKAP5/NUP54/PPP2R1A/UBE2I/CHMP4A/TMPO/LBR/TUBB8/PMF1/PSMD7/VPS4A/ANAPC15/CENPT/PSMB11/UBE2E1/ANAPC7/NUP188/PSMD9/NUP85/NUP43/CHMP4B/PSMC6/RAD21/KNTC1/TUBA3E/PSMA6/PSMC4/PSME3/PSMB4/SUMO1/NUP62/EMD/PSMC3/NUDC/TUBA4B/RPS27A/PSMA5/PSMD1/PSMD8/PSMC1/KIF2B/UBA52/PSMF1/PSMB7/PSMD13/NUP93/SPDL1/SEH1L/PSMD11/SKA2/PSMD14/DYNLL1/PSMA7/NDC1/TUBB2B/PSMA1/PSMA4/KNL1/PSMB2/NUP35/RCC2/ZWILCH/DSN1/P…
REACTOME_SIRT1_NEGATIVELY_REGULATES_RRNA_EXPRESSION	REACTOME_SIRT1_NEGATIVELY_REGULATES_RRNA_EXPRESSION	66	-0.616481	-2.36353	0.00259067	0.017456	0.0110774	10207	tags=65%, list=28%, signal=47%	H4C14/H3C8/H2BC6/H2BC11/H2AC8/H3C4/H4C6/H2BC12/H2BC15/H4C4/H2BC4/H4C15/H2AJ/H3C14/H2BC3/H2BU1/H3-3A/H2BC10/H3C13/H4C11/H3C1/H2BS1/H2BC7/H4C5/H2BC14/SUV39H1/H3C15/H2AZ1/H2BC13/H2BC17/H3C12/H2BC9/H3C7/H2AX/H2AC20/H3C11/H2AC14/H4C1/H4C3/H4C2/H4C13/H2AC4/H2AB1
REACTOME_ASSEMBLY_OF_THE_PRE_REPLICATIVE_COMPLEX	REACTOME_ASSEMBLY_OF_THE_PRE_REPLICATIVE_COMPLEX	68	-0.617625	-2.37442	0.0026178	0.017456	0.0110774	10256	tags=75%, list=28%, signal=54%	PSMB11/E2F3/PSMD9/PSMC6/PSMA6/PSMC4/PSME3/PSMB4/PSMC3/RPS27A/PSMA5/PSMD1/PSMD8/PSMC1/UBA52/PSMF1/PSMB7/PSMD13/MCM7/PSMD11/PSMD14/PSMA7/PSMA1/PSMA4/PSMB2/ORC5/MCM6/PSMA3/PSMB5/PSMB1/MCM8/PSMB6/MCM3/PSME1/GMNN/PSMA2/MCM5/PSMB8/PSMB10/PSMB3/PSME2/ORC1/MCM2/E2F2/MCM4/PSMB9/E2F1/PSMD3/ORC6/CDT1/CDC6
REACTOME_NEGATIVE_EPIGENETIC_REGULATION_OF_RRNA_EXPRESSION	REACTOME_NEGATIVE_EPIGENETIC_REGULATION_OF_RRNA_EXPRESSION	107	-0.569092	-2.37576	0.0027933	0.017456	0.0110774	10207	tags=57%, list=28%, signal=41%	H4C14/H3C8/H2BC6/POLR1B/ERCC2/H2BC11/GTF2H3/TWISTNB/H2AC8/H3C4/H4C6/H2BC12/H2BC15/H4C4/H2BC4/DNMT1/SAP18/HDAC1/POLR1D/MNAT1/H4C15/H2AJ/POLR2E/POLR2K/H3C14/H2BC3/H2BU1/H3-3A/H2BC10/H3C13/H4C11/HDAC2/POLR1C/ZNRD1/POLR2H/H3C1/H2BS1/POLR2L/H2BC7/H4C5/H2BC14/CD3EAP/SUV39H1/H3C15/H2AZ1/H2BC13/H2BC17/H3C12/H2BC9/H3C7/H2AX/H2AC20/H3C11/H2AC14/H4C1/DNMT3B/H4C3/H4C2/H4C13/H2AC4/H2AB1
REACTOME_TRANSCRIPTIONAL_REGULATION_BY_SMALL_RNAS	REACTOME_TRANSCRIPTIONAL_REGULATION_BY_SMALL_RNAS	105	-0.574875	-2.39165	0.00273973	0.017456	0.0110774	10207	tags=60%, list=28%, signal=44%	H4C14/NUP188/H3C8/H2BC6/NUP85/NUP43/H2BC11/POLR2D/NUP42/H2AC8/NUP62/H3C4/H4C6/H2BC12/H2BC15/H4C4/H2BC4/H4C15/H2AJ/POLR2E/NUP93/POLR2K/SEH1L/H3C14/AAAS/H2BC3/POLR2G/NDC1/H2BU1/H3-3A/H2BC10/NUP35/H3C13/H4C11/POLR2J/POLR2H/H3C1/RAN/H2BS1/POLR2L/RAE1/H2BC7/POLR2I/NUP37/H4C5/H2BC14/H3C15/H2AZ1/H2BC13/H2BC17/H3C12/H2BC9/H3C7/H2AX/H2AC20/H3C11/H2AC14/H4C1/H4C3/H4C2/H4C13/H2AC4/H2AB1
REACTOME_ACTIVATION_OF_ATR_IN_RESPONSE_TO_REPLICATION_STRESS	REACTOME_ACTIVATION_OF_ATR_IN_RESPONSE_TO_REPLICATION_STRESS	37	-0.705009	-2.40063	0.00235849	0.017456	0.0110774	7768	tags=70%, list=21%, signal=56%	MCM7/RAD9B/ORC5/MCM6/DBF4/RFC5/MCM8/MCM3/CDC7/RAD9A/CLSPN/RFC4/MCM5/CHEK1/RPA3/RFC3/ORC1/RFC2/MCM2/MCM4/MCM10/ORC6/CDC25C/CDC45/CDC25A/CDC6
REACTOME_REGULATION_OF_EXPRESSION_OF_SLITS_AND_ROBOS	REACTOME_REGULATION_OF_EXPRESSION_OF_SLITS_AND_ROBOS	172	-0.527757	-2.40389	0.00291545	0.017456	0.0110774	10784	tags=74%, list=29%, signal=52%	RPL15/ELOB/PSMD7/RPS15A/UPF3A/RPL41/RPL3/PSMB11/PSMD9/RPS3A/RPL10A/RPS24/PSMC6/PSMA6/PSMC4/PSME3/RPS4X/PSMB4/LHX2/PSMC3/RPL13A/RPL39L/RPL26/RPS27A/RPL4/PSMA5/PSMD1/PSMD8/PSMC1/RPS14/RPL10/RPL21/UBA52/PSMF1/PSMB7/RBX1/EIF4A3/RPL17/RPS6/CASC3/PSMD13/RPS9/RPS25/ROBO3/PSMD11/MAGOH/RPL6/RPL9/RPS13/PSMD14/RPL35A/RPS11/RPS8/RPS12/FAU/PSMA7/RPL23/RPL11/RPL34/RPL23A/MAGOHB/PSMA1/PSMA4/PSMB2/RPL27/RPS28/PS…
REACTOME_SELENOAMINO_ACID_METABOLISM	REACTOME_SELENOAMINO_ACID_METABOLISM	118	-0.568637	-2.40618	0.00285714	0.017456	0.0110774	12445	tags=83%, list=34%, signal=55%	RPS4Y2/RPL10L/RARS1/RPL22/MARS1/SARS1/RPL5/EEFSEC/RPL36AL/PSTK/RPL15/RPS15A/RPL41/RPL3/GSR/RPS3A/RPL10A/RPS24/SCLY/DARS1/RPS4X/RPL13A/RPL39L/RPL26/RPS27A/RPL4/QARS1/RPS14/RPL10/RPL21/UBA52/RPL17/RPS6/RPS9/RPS25/KARS1/RPL6/RPL9/RPS13/RPL35A/RPS11/RPS8/RPS12/FAU/RPL23/RPL11/RPL34/RPL23A/RPL27/RPS28/RPS5/RPL31/RPL37/RPL13/RPS26/RPLP0/RPL38/RPL32/RPL30/RPS29/RPL7A/RPL26L1/RPLP1/RPL14/RPS16/RPS17/RPS2…
REACTOME_S_PHASE	REACTOME_S_PHASE	162	-0.53778	-2.42179	0.00289017	0.017456	0.0110774	10698	tags=60%, list=29%, signal=43%	PSMD7/POLE/ANAPC15/PSMB11/UBE2E1/ANAPC7/PSMD9/PSMC6/RAD21/PSMA6/PSMC4/PSME3/PSMB4/CDK2/PSMC3/RPS27A/PSMA5/PSMD1/PSMD8/PSMC1/UBA52/PSMF1/PSMB7/RBX1/MNAT1/PSMD13/MCM7/POLE3/PSMD11/PSMD14/PSMA7/LIN9/PSMA1/PSMA4/PSMB2/E2F4/ORC5/MCM6/PSMA3/PSMB5/RFC5/DNA2/MYC/PSMB1/MCM8/PSMB6/MCM3/ANAPC11/POLD1/POLA2/PRIM2/CDK4/PSME1/TFDP1/E2F5/POLE4/PRIM1/ESCO2/CCND1/CCNE2/LIG1/PSMA2/RFC4/SKP2/GINS4/MCM5/GINS3/RPA3/P…
REACTOME_RNA_POLYMERASE_I_PROMOTER_ESCAPE	REACTOME_RNA_POLYMERASE_I_PROMOTER_ESCAPE	89	-0.600443	-2.42995	0.00257732	0.017456	0.0110774	10207	tags=63%, list=28%, signal=46%	H4C14/H3C8/H2BC6/POLR1B/ERCC2/H2BC11/GTF2H3/TWISTNB/H2AC8/H3C4/H4C6/H2BC12/H2BC15/H4C4/H2BC4/POLR1D/MNAT1/H4C15/H2AJ/POLR2E/POLR2K/H3C14/H2BC3/H2BU1/H3-3A/H2BC10/H3C13/H4C11/CBX3/POLR1C/ZNRD1/POLR2H/H3C1/H2BS1/POLR2L/H2BC7/H4C5/H2BC14/CD3EAP/H3C15/H2AZ1/H2BC13/H2BC17/H3C12/H2BC9/H3C7/H2AX/H2AC20/H3C11/H2AC14/H4C1/H4C3/H4C2/H4C13/H2AC4/H2AB1
REACTOME_CONDENSATION_OF_PROPHASE_CHROMOSOMES	REACTOME_CONDENSATION_OF_PROPHASE_CHROMOSOMES	72	-0.628319	-2.44248	0.00262467	0.017456	0.0110774	10207	tags=71%, list=28%, signal=51%	H4C14/H3C8/H2BC6/H2BC11/H2AC8/H3C4/H4C6/H2BC12/H2BC15/H4C4/SMC2/H2BC4/NCAPH2/H4C15/H2AJ/H3C14/H2BC3/SET/H2BU1/NCAPD3/H3-3A/H2BC10/H3C13/H4C11/NCAPG2/SMC4/H3C1/H2BS1/H2BC7/H4C5/H2BC14/H3C15/H2AZ1/CDK1/H2BC13/H2BC17/PLK1/H3C12/H2BC9/CCNB1/H3C7/H2AX/H2AC20/H3C11/H2AC14/H4C1/H4C3/H4C2/H4C13/H2AC4/H2AB1
WP_RETINOBLASTOMA_GENE_IN_CANCER	WP_RETINOBLASTOMA_GENE_IN_CANCER	87	-0.610069	-2.45578	0.00259067	0.017456	0.0110774	6083	tags=53%, list=17%, signal=44%	RFC5/MYC/MCM3/CDK4/TP53/TFDP1/CDC7/MAPK13/PRIM1/HMGB1/CCND1/CCNE2/DHFR/RFC4/SUV39H1/SKP2/CHEK1/KIF4A/RPA3/ANLN/PLK4/STMN1/FANCG/RFC3/HMGB2/RBP1/ORC1/CDC25B/H2AZ1/TTK/CDK1/POLE2/TYMS/E2F2/MCM4/E2F1/CCNA2/CCNB2/PCNA/RRM2/CCNB1/CDC45/CDC25A/TOP2A/CDT1/CCNE1
REACTOME_TELOMERE_MAINTENANCE	REACTOME_TELOMERE_MAINTENANCE	113	-0.581727	-2.45868	0.00273224	0.017456	0.0110774	9164	tags=58%, list=25%, signal=44%	H2AC8/CDK2/H4C6/H2BC12/H2BC15/H4C4/H2BC4/H4C15/H2AJ/POLR2E/POLR2K/H2BC3/POLR2G/H2BU1/H3-3A/BLM/H2BC10/ACD/H4C11/RFC5/DNA2/NHP2/POLR2J/WRAP53/POLD1/NOP10/POLA2/PRIM2/RUVBL1/POLR2H/PRIM1/H2BS1/DKC1/POLR2L/H2BC7/POLR2I/LIG1/H4C5/H2BC14/GAR1/RFC4/TERT/RPA3/RUVBL2/RFC3/FEN1/POLD2/RFC2/H2AZ1/H2BC13/PIF1/CHTF18/H2BC17/DSCC1/H2BC9/CCNA2/PCNA/H2AX/H2AC20/H2AC14/H4C1/H4C3/H4C2/H4C13/H2AC4/H2AB1
REACTOME_MITOCHONDRIAL_TRANSLATION	REACTOME_MITOCHONDRIAL_TRANSLATION	94	-0.603352	-2.46677	0.0026178	0.017456	0.0110774	12465	tags=84%, list=34%, signal=56%	MRPL54/OXA1L/MRPS36/MRPS16/MTFMT/MRPL53/MTIF3/MRPL35/MRPL46/MTIF2/PTCD3/MRPS7/MRPL24/MRPS23/MRPL9/MRPS17/MRPL19/MRPS10/MRPL55/MRPL49/MRPS18C/MRPL34/MRPL32/CHCHD1/MRPL38/MRPS25/MRPS22/MRPS18A/MRPL20/MRPL30/MRPL45/MRPL44/TUFM/MRPL22/MRPL37/MRPL40/MRPL27/MRPL3/MRPS18B/MRPS9/MRPS31/ERAL1/MRPS21/MRPS5/MRPS15/MRPL41/MRPL28/MRPL1/MRPL50/MRPL58/MRPL18/MRPL51/MRPL57/MRPS24/GADD45GIP1/MRPL39/TSFM/MRPL48/MR…
REACTOME_NONSENSE_MEDIATED_DECAY_NMD_	REACTOME_NONSENSE_MEDIATED_DECAY_NMD_	116	-0.587509	-2.47542	0.00280899	0.017456	0.0110774	11266	tags=77%, list=31%, signal=53%	RNPS1/PPP2R1A/RPL36AL/RPL15/RPS15A/UPF3A/RPL41/RPL3/RPS3A/RPL10A/RPS24/RPS4X/RPL13A/RPL39L/RPL26/RPS27A/RPL4/RPS14/RPL10/RPL21/UBA52/EIF4A3/RPL17/RPS6/CASC3/RPS9/RPS25/MAGOH/RPL6/RPL9/RPS13/RPL35A/RPS11/RPS8/RPS12/FAU/RPL23/RPL11/RPL34/RPL23A/MAGOHB/RPL27/RPS28/RPS5/RPL31/RPL37/RPL13/RPS26/RPLP0/RPL38/RPL32/RPL30/RPS29/RPL7A/RPL26L1/RPLP1/RPL14/RPS16/RPS17/RPS20/RPS10/RPL7/UPF3B/RPL18A/RPL27A/RPL…
REACTOME_DNA_STRAND_ELONGATION	REACTOME_DNA_STRAND_ELONGATION	32	-0.748898	-2.47643	0.00228833	0.017456	0.0110774	6706	tags=78%, list=18%, signal=64%	MCM6/RFC5/DNA2/MCM8/MCM3/POLD1/POLA2/PRIM2/PRIM1/LIG1/RFC4/GINS4/MCM5/GINS3/RPA3/RFC3/FEN1/POLD2/RFC2/MCM2/MCM4/PCNA/GINS1/CDC45/GINS2
REACTOME_DNA_REPLICATION_PRE_INITIATION	REACTOME_DNA_REPLICATION_PRE_INITIATION	85	-0.618349	-2.47803	0.0026178	0.017456	0.0110774	10854	tags=84%, list=29%, signal=59%	PSMC2/RPA2/PSMD2/PSMD4/PSMD12/RPA4/PSMD7/POLE/PSMB11/E2F3/PSMD9/PSMC6/PSMA6/PSMC4/PSME3/PSMB4/CDK2/PSMC3/RPS27A/PSMA5/PSMD1/PSMD8/PSMC1/UBA52/PSMF1/PSMB7/PSMD13/MCM7/POLE3/PSMD11/PSMD14/PSMA7/PSMA1/PSMA4/PSMB2/ORC5/MCM6/PSMA3/DBF4/PSMB5/PSMB1/MCM8/PSMB6/MCM3/POLA2/PRIM2/PSME1/CDC7/POLE4/PRIM1/GMNN/PSMA2/MCM5/RPA3/PSMB8/PSMB10/PSMB3/PSME2/ORC1/POLE2/MCM2/E2F2/MCM4/MCM10/PSMB9/E2F1/PSMD3/ORC6/CDC45…
REACTOME_DNA_METHYLATION	REACTOME_DNA_METHYLATION	63	-0.654903	-2.48708	0.00251889	0.017456	0.0110774	10207	tags=73%, list=28%, signal=53%	H4C14/H3C8/H2BC6/H2BC11/H2AC8/H3C4/H4C6/H2BC12/H2BC15/H4C4/H2BC4/DNMT1/H4C15/H2AJ/H3C14/H2BC3/H2BU1/H3-3A/H2BC10/H3C13/H4C11/H3C1/H2BS1/H2BC7/H4C5/H2BC14/H3C15/UHRF1/H2AZ1/H2BC13/H2BC17/DNMT3L/H3C12/H2BC9/H3C7/H2AX/H2AC20/H3C11/H2AC14/H4C1/DNMT3B/H4C3/H4C2/H4C13/H2AC4/H2AB1
REACTOME_DEPOSITION_OF_NEW_CENPA_CONTAINING_NUCLEOSOMES_AT_THE_CENTROMERE	REACTOME_DEPOSITION_OF_NEW_CENPA_CONTAINING_NUCLEOSOMES_AT_THE_CENTROMERE	73	-0.640647	-2.50064	0.0025974	0.017456	0.0110774	10281	tags=71%, list=28%, signal=51%	CENPT/H4C14/H2BC6/H2BC11/H2AC8/H4C6/H2BC12/H2BC15/H4C4/H2BC4/H4C15/H2AJ/H2BC3/KNL1/H2BU1/H2BC10/ITGB3BP/H4C11/CENPL/NPM1/CENPU/CENPO/RUVBL1/CENPI/H2BS1/H2BC7/CENPS/H4C5/H2BC14/CENPK/CENPN/H2AZ1/H2BC13/OIP5/H2BC17/CENPX/H2BC9/CENPH/CENPW/H2AX/HJURP/H2AC20/MIS18A/CENPM/CENPA/H2AC14/H4C1/H4C3/H4C2/H4C13/H2AC4/H2AB1
WP_CYTOPLASMIC_RIBOSOMAL_PROTEINS	WP_CYTOPLASMIC_RIBOSOMAL_PROTEINS	88	-0.626736	-2.52859	0.0025974	0.017456	0.0110774	10784	tags=90%, list=29%, signal=64%	RPL15/RPS15A/MRPL19/RPL41/RPL3/RPS3A/RPL10A/RPS24/RPS4X/RPL13A/RPL26/RPS27A/RPL4/RPS14/RPL10/RPL21/UBA52/RPS6KA1/RPL17/RPS6/RPS9/RPS25/RPL6/RPL9/RPS13/RPL35A/RPS11/RPS8/RPS12/FAU/RPL23/RPL11/RPL34/RPL23A/RPL27/RPS28/RPS6KB2/RPS5/RPL31/RPL37/RPL13/RPS26/RPLP0/RPL38/RPL32/RPL30/RPS29/RPL7A/RPLP1/RPL14/RPS16/RPS17/RPS20/RPS10/RPL7/RPL18A/RPL27A/RPL24/RPL36A/RPL37A/RPL36/RPL12/RPS21/RPS18/RPL39/RPLP2…
REACTOME_SRP_DEPENDENT_COTRANSLATIONAL_PROTEIN_TARGETING_TO_MEMBRANE	REACTOME_SRP_DEPENDENT_COTRANSLATIONAL_PROTEIN_TARGETING_TO_MEMBRANE	113	-0.608179	-2.57048	0.00273224	0.017456	0.0110774	10784	tags=75%, list=29%, signal=53%	RPL15/RPN2/RPS15A/SPCS1/RPL41/RPL3/RPS3A/RPL10A/RPS24/DDOST/RPS4X/SPCS2/RPL13A/RPL39L/RPL26/RPS27A/RPL4/RPS14/RPL10/RPL21/UBA52/SEC61B/RPL17/RPS6/RPS9/RPS25/RPL6/RPL9/RPS13/RPL35A/RPS11/RPS8/RPS12/FAU/RPL23/RPL11/RPL34/RPL23A/RPL27/RPS28/RPS5/RPL31/RPL37/SEC61G/RPL13/RPS26/RPLP0/RPL38/RPL32/RPL30/RPS29/RPL7A/RPL26L1/RPLP1/RPL14/RPS16/RPS17/RPS20/RPS10/RPL7/RPL18A/RPL27A/RPL24/RPL36A/RPL37A/RPL36/…
REACTOME_DNA_REPLICATION	REACTOME_DNA_REPLICATION	128	-0.59684	-2.57323	0.00285714	0.017456	0.0110774	10854	tags=71%, list=29%, signal=50%	RPA4/PSMD7/POLE/ANAPC15/PSMB11/UBE2E1/ANAPC7/E2F3/PSMD9/PSMC6/PSMA6/PSMC4/PSME3/PSMB4/CDK2/PSMC3/RPS27A/PSMA5/PSMD1/PSMD8/PSMC1/UBA52/PSMF1/PSMB7/RBX1/PSMD13/MCM7/POLE3/PSMD11/PSMD14/PSMA7/PSMA1/PSMA4/PSMB2/ORC5/MCM6/PSMA3/DBF4/PSMB5/RFC5/DNA2/PSMB1/MCM8/PSMB6/MCM3/ANAPC11/POLD1/POLA2/PRIM2/PSME1/CDC7/POLE4/PRIM1/GMNN/CCNE2/LIG1/PSMA2/RFC4/SKP2/GINS4/MCM5/GINS3/RPA3/PSMB8/PSMB10/PSMB3/RFC3/PSME2/…
REACTOME_CHROMOSOME_MAINTENANCE	REACTOME_CHROMOSOME_MAINTENANCE	140	-0.592595	-2.57393	0.00294118	0.0174779	0.0110913	9164	tags=60%, list=25%, signal=45%	H2AC8/CDK2/H4C6/H2BC12/H2BC15/H4C4/H2BC4/H4C15/H2AJ/POLR2E/POLR2K/H2BC3/POLR2G/KNL1/H2BU1/H3-3A/BLM/H2BC10/ACD/ITGB3BP/H4C11/CENPL/RFC5/DNA2/NHP2/POLR2J/WRAP53/NPM1/CENPU/POLD1/NOP10/POLA2/PRIM2/CENPO/RUVBL1/POLR2H/CENPI/PRIM1/H2BS1/DKC1/POLR2L/H2BC7/POLR2I/LIG1/CENPS/H4C5/H2BC14/GAR1/RFC4/TERT/CENPK/RPA3/CENPN/RUVBL2/RFC3/FEN1/POLD2/RFC2/H2AZ1/H2BC13/PIF1/CHTF18/OIP5/H2BC17/CENPX/DSCC1/H2BC9/CCN…
REACTOME_CELL_CYCLE_CHECKPOINTS	REACTOME_CELL_CYCLE_CHECKPOINTS	292	-0.533218	-2.57575	0.00367647	0.0195941	0.0124342	10281	tags=57%, list=28%, signal=42%	CENPT/PSMB11/UBE2E1/ANAPC7/H4C14/PSMD9/H2BC6/NUP85/NUP43/RHNO1/H2BC11/PSMC6/KNTC1/PSMA6/PSMC4/PSME3/PSMB4/NSD2/SUMO1/CDK2/PSMC3/BARD1/NUDC/H4C6/H2BC12/RPS27A/H2BC15/H4C4/H2BC4/PSMA5/PSMD1/PSMD8/PSMC1/KIF2B/UBA52/PSMF1/PSMB7/UBE2N/H4C15/PSMD13/MCM7/SPDL1/SEH1L/PSMD11/SKA2/H2BC3/PSMD14/DYNLL1/RAD9B/PSMA7/PSMA1/PSMA4/KNL1/H2BU1/PSMB2/BLM/H2BC10/ORC5/MCM6/BRCA1/RCC2/ZWILCH/DSN1/PSMA3/ITGB3BP/DBF4/YWH…
REACTOME_G2_M_CHECKPOINTS	REACTOME_G2_M_CHECKPOINTS	168	-0.574841	-2.58743	0.00302115	0.0177146	0.0112415	10256	tags=64%, list=28%, signal=47%	PSMB11/H4C14/PSMD9/H2BC6/RHNO1/H2BC11/PSMC6/PSMA6/PSMC4/PSME3/PSMB4/NSD2/SUMO1/CDK2/PSMC3/BARD1/H4C6/H2BC12/RPS27A/H2BC15/H4C4/H2BC4/PSMA5/PSMD1/PSMD8/PSMC1/UBA52/PSMF1/PSMB7/UBE2N/H4C15/PSMD13/MCM7/PSMD11/H2BC3/PSMD14/RAD9B/PSMA7/PSMA1/PSMA4/H2BU1/PSMB2/BLM/H2BC10/ORC5/MCM6/BRCA1/PSMA3/DBF4/YWHAE/PSMB5/H4C11/RFC5/DNA2/YWHAZ/PSMB1/MCM8/PSMB6/MCM3/PSME1/BRIP1/TP53/CDC7/H2BS1/RAD9A/CLSPN/H2BC7/EXO1…
REACTOME_EUKARYOTIC_TRANSLATION_ELONGATION	REACTOME_EUKARYOTIC_TRANSLATION_ELONGATION	94	-0.633729	-2.59097	0.0026178	0.017456	0.0110774	10784	tags=87%, list=29%, signal=62%	RPL15/RPS15A/RPL41/RPL3/RPS3A/RPL10A/RPS24/EEF1D/RPS4X/RPL13A/RPL39L/RPL26/RPS27A/RPL4/RPS14/RPL10/RPL21/UBA52/RPL17/RPS6/RPS9/RPS25/RPL6/RPL9/RPS13/EEF1B2/RPL35A/RPS11/RPS8/RPS12/FAU/RPL23/RPL11/RPL34/RPL23A/RPL27/RPS28/RPS5/RPL31/RPL37/RPL13/RPS26/RPLP0/RPL38/RPL32/RPL30/RPS29/RPL7A/RPL26L1/RPLP1/RPL14/RPS16/RPS17/RPS20/RPS10/RPL7/RPL18A/RPL27A/RPL24/RPL36A/RPL37A/RPL36/RPL12/RPS21/RPS18/RPL39/…
REACTOME_RESPONSE_OF_EIF2AK4_GCN2_TO_AMINO_ACID_DEFICIENCY	REACTOME_RESPONSE_OF_EIF2AK4_GCN2_TO_AMINO_ACID_DEFICIENCY	102	-0.628027	-2.60445	0.00268817	0.017456	0.0110774	10861	tags=81%, list=29%, signal=58%	EIF2S1/RPL15/RPS15A/RPL41/RPL3/CEBPG/RPS3A/RPL10A/RPS24/RPS4X/RPL13A/RPL39L/RPL26/RPS27A/RPL4/RPS14/RPL10/RPL21/UBA52/RPL17/RPS6/RPS9/RPS25/RPL6/RPL9/RPS13/RPL35A/RPS11/RPS8/RPS12/FAU/RPL23/RPL11/RPL34/RPL23A/RPL27/RPS28/RPS5/RPL31/RPL37/RPL13/EIF2S2/RPS26/RPLP0/RPL38/RPL32/RPL30/RPS29/RPL7A/RPL26L1/RPLP1/RPL14/RPS16/RPS17/RPS20/RPS10/RPL7/RPL18A/RPL27A/RPL24/RPL36A/RPL37A/RPL36/RPL12/RPS21/RPS18…
REACTOME_INFLUENZA_INFECTION	REACTOME_INFLUENZA_INFECTION	157	-0.581149	-2.60609	0.00286533	0.017456	0.0110774	13167	tags=80%, list=36%, signal=52%	NUP155/IPO5/CPSF4/RPS23/NUP50/GRSF1/SEC13/POLR2C/NUP205/RPS4Y2/RPL10L/KPNB1/RPL22/NUP58/RPL5/NUP54/RPL36AL/SLC25A6/RPL15/NUP88/CALR/RPS15A/RPL41/RPL3/NUP188/RPS3A/NUP85/RPL10A/NUP43/RPS24/POLR2D/RPS4X/NUP42/NUP62/RPL13A/RPL39L/RPL26/RPS27A/RPL4/RPS14/RPL10/HSP90AA1/RPL21/UBA52/RPL17/RPS6/POLR2E/NUP93/RPS9/RPS25/POLR2K/SEH1L/RPL6/RPL9/RPS13/AAAS/RPL35A/RPS11/RPS8/POLR2G/RPS12/FAU/RPL23/RPL11/NDC1/…
KEGG_RIBOSOME	KEGG_RIBOSOME	88	-0.653735	-2.63752	0.0025974	0.017456	0.0110774	10784	tags=89%, list=29%, signal=63%	RPL15/RPS15A/RPL41/RPL3/RPS3A/RPL10A/RPS24/RPS4X/RPL13A/RPL26/RPS27A/RPL4/RPL10/RPL21/UBA52/RPL17/RPS6/RPS9/RPS25/RPL6/RPL9/RPS13/RPL35A/RPS11/RPS8/RPS12/FAU/RPL23/RPL11/RPL34/RPL23A/RPL27/RPS28/RPS5/RPL31/RPL37/RPL13/RPS26/RPLP0/RPL38/RPL32/RPL30/RPS29/RPL7A/RPL26L1/RPLP1/RPL14/RPS16/RPS17/RPS20/RPS10/RPL7/RPL18A/RPL27A/RPL24/RPL36A/RPL37A/RPL36/RPL12/RPS21/RPS18/RPL39/RPLP2/RPS3/RPSA/RPL19/MRPL…
REACTOME_EUKARYOTIC_TRANSLATION_INITIATION	REACTOME_EUKARYOTIC_TRANSLATION_INITIATION	120	-0.627231	-2.66657	0.0027933	0.017456	0.0110774	10878	tags=80%, list=30%, signal=57%	EIF2B4/EIF2S1/RPL15/RPS15A/EIF1AX/RPL41/RPL3/RPS3A/RPL10A/RPS24/EIF3J/EIF3D/EIF5B/RPS4X/RPL13A/EIF2B2/RPL39L/EIF3K/RPL26/RPS27A/RPL4/RPS14/RPL10/EIF4E/RPL21/UBA52/EIF3H/RPL17/RPS6/RPS9/RPS25/RPL6/RPL9/RPS13/RPL35A/RPS11/RPS8/RPS12/FAU/RPL23/RPL11/RPL34/RPL23A/RPL27/RPS28/RPS5/RPL31/RPL37/EIF3E/RPL13/EIF3I/EIF2S2/RPS26/RPLP0/EIF3M/RPL38/RPL32/EIF3B/RPL30/RPS29/RPL7A/RPL26L1/RPLP1/RPL14/RPS16/RPS17…
[truncated: 4 more rows]
