# Supplementary material for: Establishment of ICU Mortality Risk Prediction Models with Machine Learning Algorithm Using MIMIC-IV Database
Source: Diagnostics (Basel). 2022 Apr 24;12(5):1068. doi: 10.3390/diagnostics12051068 (PMC9139972; doi:10.3390/diagnostics12051068)
Supplement: Supplementary file 1 [file diagnostics-12-01068-s001.zip › Supplementary Files S1-S5/Additional file S3, Table S3.xls]

## Sheet: Sheet1
Rank	Gene	Degree value	Expression level
1	SNAP25	49	Up
2	NRXN1	43	Up
3	ACTN2	41	Up
4	GRIA1	35	Up
4	AQP4	35	Up
6	CNTN2	33	Up
6	IGF1	33	Up
6	TAC1	33	Up
6	ANK2	33	Up
10	LDB3	32	Up
