# Supplementary material for: Establishment of ICU Mortality Risk Prediction Models with Machine Learning Algorithm Using MIMIC-IV Database
Source: Diagnostics (Basel). 2022 Apr 24;12(5):1068. doi: 10.3390/diagnostics12051068 (PMC9139972; doi:10.3390/diagnostics12051068)
Supplement: Supplementary file 1 [file diagnostics-12-01068-s001.zip › Supplementary Files S1-S5/Additional file S4, Table S4.xls]

## Sheet: Sheet 1
Variable	Spearman coefficient	p value (Spearman)
aDC	-0.135	0.009
B cells	0.29	<0.001
CD8 T cells	0.261	<0.001
Cytotoxic cells	0.072	0.165
DC	0.183	<0.001
Eosinophils	0.333	<0.001
iDC	0.236	<0.001
Macrophages	0.171	<0.001
Mast cells	0.548	<0.001
Neutrophils	0.03	0.565
NK CD56bright cells	0.045	0.383
NK CD56dim cells	-0.146	0.005
NK cells	0.367	<0.001
pDC	0.275	<0.001
T cells	0.101	0.051
T helper cells	0.072	0.165
Tcm	0.256	<0.001
Tem	0.353	<0.001
TFH	0.379	<0.001
Tgd	0.21	<0.001
Th1 cells	0.035	0.5
Th17 cells	-0.166	0.001
Th2 cells	-0.307	<0.001
TReg	-0.086	0.095
