# Supplementary material for: Establishment of ICU Mortality Risk Prediction Models with Machine Learning Algorithm Using MIMIC-IV Database
Source: Diagnostics (Basel). 2022 Apr 24;12(5):1068. doi: 10.3390/diagnostics12051068 (PMC9139972; doi:10.3390/diagnostics12051068)
Supplement: Supplementary file 1 [file diagnostics-12-01068-s001.zip › Supplementary Files S1-S5/Additional file S5, Table S5.xls]

## Sheet: Sheet1
Variable	t	df	95%CI	p value
T cells	2.412	373	0.005 - 0.051	0.016
pDC	4.289	373	0.025 - 0.067	<0.001
NK cells	6.832	373	0.018 - 0.033	<0.001
NK CD56dim cells	-1.558	373	-0.027-0.003	0.12
NK CD56bright cells	0.597	373	-0.008 - 0.015	0.551
Neutrophils	1.386	373	-0.005 - 0.031	0.167
Mast cells	9.675	373	0.066 - 0.1	<0.001
Macrophages	4.049	373	0.015 - 0.043	<0.001
Tcm	5.127	373	0.012 - 0.028	<0.001
Tem	6.008	373	0.016 - 0.032	<0.001
TFH	6.67	373	0.021 - 0.039	<0.001
Tgd	2.677	373	0.003 - 0.023	0.008
Th1 cells	1.426	373	-0.003 - 0.02	0.155
Th17 cells	-2.038	373	-0.049 - -0.001	0.042
Th2 cells	-5.677	373	-0.026 - -0.013	<0.001
TReg	-1.103	373	-0.054	0.271
T helper cells	1.57	373	-0.001 - 0.01	0.117
iDC	4.56	373	0.015 - 0.039	<0.001
Eosinophils	6.224	373	0.016 - 0.031	<0.001
DC	3.439	373	0.016 - 0.06	0.001
CD8 T cells	5.19	373	0.007 - 0.017	<0.001
Cytotoxic cells	2.162	373	0.002 - 0.042	0.031
B cells	4.833	373	0.03 - 0.072	<0.001
aDC	-1.056	373	-0.036 - 0.011	0.292
